# Supplementary material for: Overexpression of the vascular brassinosteroid receptor BRL3 confers drought resistance without penalizing plant growth
Source: Nat Commun. 2018 Nov 8;9:4680. doi: 10.1038/s41467-018-06861-3 (PMC6224425; doi:10.1038/s41467-018-06861-3)
Supplement: Supplementary file 3 — Supplementary Data 1 [file 41467_2018_6861_MOESM3_ESM.xlsx]

## Sheet: SHOOT_METABOLITES
Supplementary Data File 1: Metabolites identified in the shoot. Normalized by sample fresh weight and internal standard (Ribitol)
Genotype	Condition	Replicate	mg	Filename	Alanine	Arginine	Ascorbate	Asparagine	Aspartate	Benzoate	Benzylalcohol	beta-Alanine	Citramalate	Citrate	Dehydroascorbate	Erythritol	Erythronate	Ethanolamine	Fructose	Fumarate	GABA	Galactinol	Galactose	Glucose	Glucose-1-phosphate	Glutamate	Glutamine	Glycerate	Glycerol	Glycine	Glycolate	Guanidine	Histidine	Isocitrate	Isoleucine	Leucine	Lysine	Malate	Maltose	Methionine	myo-inositol	Nicotinate	Octadecanoate	Ornithine	Palmitate	Phenylalanine	Phosphorate	Proline	Putrescine
Col-0 WT	0	1	52	16075oA_1	0.0001031	2.69e-05	3.2e-06	0.0001517	0.0157219	0.0003279	0.0006439	0.0002951	0.0008461	0.0029588	0.0010717	0.0001958	0.0001379	0.0102108	0.000324	0.290631	0.0051839	0.0028045	6.62e-05	0.0046673	0.0076998	0.0374025	0.0003462	0.0004071	0.0164124	0.0300125	0.0004149	0.0019841	9.1e-06	0.0013133	0.0019739	0.0022638	0.0002399	0.0180498	0.0001079	0.0005984	0.0114776	0.0003081	0.0058955	0.000193	0.0319715	0.0006632	0.003945	0.028135	0.001655
Col-0 WT	0	2	51	16075oA_2	0.0002017	7.18e-05	1.91e-05	0.000115	0.0133159	0.0004814	0.0007926	0.0004387	0.0007665	0.0042979	0.0040876	0.0001936	7.22e-05	0.020447	0.0007045	0.104806	0.0033533	0.0063765	7.04e-05	0.0069523	0.0087682	0.0426856	0.000246	0.0004956	0.0252031	0.0090084	0.0008043	0.0057895	3.71e-05	0.0017549	0.0016513	0.0026646	0.0003617	0.0130286	0.0001655	0.0006811	0.0124464	0.00035	0.0119718	0.0001706	0.0384826	0.0008915	0.0047977	0.0155617	0.0020665
Col-0 WT	0	3	55	16076oA_5	0.0046594	7.37e-05	2.6e-05	0.0041348	0.0173762	0.0003609	0.0007178	0.0004827	0.0005807	0.0049882	0.008033	0.0002249	0.0001472	0.0372264	0.0011147	0.329628	0.0101253	0.0108	0.0001506	0.0131554	0.0127019	0.0357576	0.0014544	0.0008107	0.0150345	0.0151389	0.000332	0.0012385	1.6e-05	0.0026453	0.0025433	0.0037331	0.0005144	0.0128634	0.0001611	0.0012793	0.0223701	0.0002733	0.0027483	0.0001701	0.016275	0.0012581	0.0065207	0.0541886	0.0021058
Col-0 WT	0	4	53.3	16076oA_6	0.0042816	5.28e-05	1.97e-05	0.0040367	0.0179859	0.0003688	0.0008339	0.00052	0.0005722	0.0049482	0.0119306	0.0002131	0.0001324	0.0288542	0.0006651	0.37003	0.0062817	0.0087966	0.0001358	0.0096592	0.0141532	0.0334657	0.0012829	0.0006316	0.0176188	0.0166556	0.0002882	0.0013265	3.53e-05	0.0019954	0.0031692	0.0035564	0.0004841	0.0154876	0.0001823	0.0011663	0.0185727	0.0003046	0.0025041	0.000152	0.0179859	0.0010751	0.0086789	0.0388839	0.0026762
Col-0 WT	0	5	56	16076oA_7	0.0097892	8.97e-05	6.29e-05	0.0065152	0.0157563	0.0003625	0.0006924	0.0006475	0.0005452	0.0018443	0.0207004	0.0002842	0.000158	0.0252088	0.0008648	0.305092	0.0085362	0.0144649	0.0001872	0.0135198	0.0212927	0.0380124	0.0024773	0.0006166	0.0151948	0.0240379	0.00038	0.0011012	8.11e-05	0.0025515	0.0047736	0.0052685	0.0007135	0.010631	0.0002806	0.0011963	0.0296873	0.0002671	0.0020008	0.0002382	0.0160788	0.0017162	0.0028167	0.0956117	0.0045234
Col-0 WT	1D	1	52	16075oA_11	0.000526	0.000103	2.02e-05	0.0005168	0.0112848	0.0005609	0.0006502	0.000856	0.0013559	0.0026046	0.0131324	0.0004411	0.0001681	0.0161937	0.007052	0.542661	0.0069317	0.0263269	0.0002226	0.0337732	0.0285928	0.0487471	0.0005205	0.0012305	0.0239987	0.0115836	0.000647	0.0067629	5.49e-05	0.0025481	0.003851	0.0045772	0.0007346	0.0159462	0.0007427	0.0012284	0.0426419	0.0005712	0.0029234	0.0001843	0.0157021	0.0015457	0.0021212	0.0633689	0.0031397
Col-0 WT	1D	2	56	16075oA_12	0.0007427	0.0001063	1.86e-05	0.0007482	0.018195	0.0005666	0.0012655	0.0009152	0.0014112	0.0032856	0.0099145	0.0004875	0.0003716	0.0334351	0.0028164	0.885545	0.0091214	0.0330706	0.0002838	0.0320537	0.0304249	0.0696069	0.000883	0.002113	0.0440155	0.0196257	0.0012803	0.0053867	1.69e-05	0.003691	0.004681	0.0058713	0.0008065	0.0224744	0.0009533	0.0011572	0.0517742	0.0009001	0.0056814	0.00031	0.0234346	0.001657	0.0051182	0.109268	0.0031471
Col-0 WT	1D	3	53.8	16076oA_20	0.0055339	0.000117	0.0002429	0.0067585	0.020748	0.0003437	0.0006359	0.0010224	0.0007524	0.0036639	0.0375621	0.0006664	0.0002001	0.0297194	0.0099062	0.500816	0.0162597	0.0261496	0.0003279	0.0317732	0.0443607	0.0437036	0.0024718	0.0010425	0.0216447	0.0173281	0.0004575	0.0011085	2.68e-05	0.002208	0.0036623	0.0044974	0.0010388	0.0178213	0.0004943	0.0012613	0.0410483	0.000357	0.0015073	0.0003049	0.0152308	0.0027422	0.0072267	0.0593939	0.0056533
Col-0 WT	1D	4	54.5	16076oA_21	0.0065319	0.0001215	6.24e-05	0.0057633	0.0186495	0.0003571	0.000549	0.0008196	0.0009876	0.0089354	0.0244886	0.0005558	0.0001803	0.0200927	0.0028572	0.442706	0.0118067	0.0341286	0.0003025	0.0242055	0.0392504	0.0420063	0.0020974	0.0010037	0.0180116	0.0100039	0.0004232	0.0005683	5.98e-05	0.0017249	0.0032449	0.0036182	0.0008926	0.0213906	0.0005491	0.0012873	0.0413462	0.0003546	0.0019635	0.0002189	0.0188713	0.0022593	0.0141161	0.0552133	0.0051642
Col-0 WT	1D	5	55.5	16076oA_22	0.0062607	0.0001202	0.000192	0.0049226	0.0247984	0.0004111	0.0006255	0.0007966	0.0004978	0.0120315	0.0188424	0.0003876	0.0002263	0.0235567	0.0025292	0.413796	0.0077378	0.0187529	0.0002199	0.0153129	0.0302301	0.0459284	0.0023396	0.0008611	0.015445	0.0087151	0.0003043	0.0007701	2.16e-05	0.0021749	0.0026828	0.0030218	0.00072	0.02827	0.0003455	0.0013941	0.0312862	0.0005149	0.0018278	0.0002442	0.0178918	0.0017127	0.0151125	0.0475291	0.0029951
Col-0 WT	1W	1	54.3	16075oA_9	0.0009642	0.0001173	4.88e-05	0.0007695	0.0106827	0.0005121	0.0007092	0.0009614	0.0010936	0.0021691	0.0156514	0.0003444	0.0001681	0.0247597	0.0018789	0.547651	0.0125731	0.0278016	0.0002617	0.0257992	0.0291196	0.0451885	0.0009926	0.0018941	0.0237182	0.0175364	0.0008956	0.0025256	6.16e-05	0.0037957	0.0036223	0.0040782	0.000636	0.0124089	0.0005738	0.0016105	0.0402367	0.0006846	0.0035639	0.0002012	0.0176572	0.0019983	0.0024389	0.0993157	0.0053184
Col-0 WT	1W	2	50.2	16075oA_10	0.0007912	0.000128	4.92e-05	0.0006059	0.0113171	0.0004345	0.0006291	0.000753	0.0015148	0.0025762	0.0145426	0.0005067	0.000219	0.0220686	0.00209	0.612344	0.0123373	0.0269338	0.0002586	0.0265861	0.0266649	0.0482713	0.0009582	0.0020456	0.0192292	0.0262319	0.00073	0.0041949	5.92e-05	0.0035334	0.0034145	0.0038668	0.0006309	0.0148389	0.0005864	0.001106	0.0430154	0.0005303	0.0027839	0.0002351	0.0149793	0.0017666	0.0019245	0.0910523	0.0038329
Col-0 WT	1W	3	55.8	16076oA_17	0.0147831	8.07e-05	0.0002011	0.0052311	0.0114647	0.0005573	0.0009395	0.0008415	0.000768	0.0016739	0.0385595	0.0006452	0.0001737	0.0251439	0.0034503	0.336186	0.0140412	0.0207326	0.0003649	0.0261306	0.0309934	0.025504	0.0019446	0.0014536	0.0192992	0.03111	0.000541	0.000607	5.66e-05	0.0010584	0.0050995	0.0051896	0.0006643	0.0143312	0.0005105	0.0023397	0.035805	0.000568	0.0021638	0.0001598	0.0224831	0.002084	0.0041948	0.0741886	0.0038501
Col-0 WT	1W	4	55.4	16076oA_18	0.0137164	0.0001049	0.0001285	0.0060151	0.0141865	0.000648	0.001037	0.000832	0.000815	0.0006273	0.038717	0.0005218	0.0001596	0.018908	0.001567	0.443515	0.0080935	0.0138093	0.0002821	0.0186963	0.0311757	0.0316093	0.0028941	0.0014274	0.0261936	0.0508046	0.0005148	0.0008666	7.4e-05	0.0011612	0.0042959	0.0049231	0.0005207	0.0150154	0.000177	0.0017568	0.0307096	0.0004703	0.0012448	0.0002468	0.0168758	0.0019444	0.0031926	0.123183	0.0049812
Col-0 WT	1W	5	55.5	16076oA_19	0.004066	8.61e-05	0.0001259	0.00262	0.0102101	0.0002952	0.0007368	0.000373	0.0003298	0.0017186	0.0158935	0.0002899	0.0001052	0.0490062	0.0024207	0.39305	0.0039741	0.0221349	0.0002243	0.0202889	0.0231739	0.0275083	0.0012182	0.0009146	0.0241686	0.0163108	0.0004858	0.0031773	3.04e-05	0.0014096	0.0029926	0.0047393	0.0004313	0.0086571	0.0003655	0.0009819	0.0299528	0.0002674	0.0008784	0.0001471	0.0084512	0.0013337	0.0030773	0.0366905	0.0023922
Col-0 WT	2D	1	51.1	16075oA_27	0.0016523	9.15e-05	2.39e-05	0.0015754	0.010548	0.0014443	0.0006264	0.0006514	0.0007041	0.0018724	0.0199303	0.0002887	0.0001322	0.0241335	0.0012695	0.47997	0.0102464	0.0310917	0.0002253	0.0228874	0.0192425	0.0365659	0.0013463	0.0009424	0.0210014	0.0195436	0.000444	0.0018776	8.95e-05	0.0029572	0.0029704	0.0033158	0.0006801	0.0099615	0.0006114	0.0009773	0.0498191	0.0005016	0.0038019	0.0001476	0.0212479	0.0014479	0.0011129	0.0770804	0.0040995
Col-0 WT	2D	2	56	16075oA_28	0.0020956	0.0001456	6.79e-05	0.0017397	0.0147304	0.0008159	0.0009238	0.0007359	0.0009301	0.0029874	0.0225317	0.0004435	0.0001559	0.0437363	0.0022773	0.638059	0.0089129	0.0445869	0.000235	0.0214751	0.0335289	0.044599	0.0012422	0.0015944	0.0354539	0.0208732	0.0011653	0.0035608	0.0001714	0.0035931	0.0051415	0.0071628	0.0010706	0.0135038	0.0011325	0.0012047	0.0733387	0.0005302	0.0059885	0.0002172	0.0427745	0.0020202	0.0021055	0.0726393	0.0076259
Col-0 WT	2D	3	53.5	16076oA_44	0.0086667	6.97e-05	0.0001906	0.0058533	0.0145874	0.0007125	0.0008661	0.000832	0.0006841	0.0021376	0.0159537	0.000542	0.000132	0.0227553	0.0013966	0.357032	0.0120562	0.0258674	0.0002874	0.012115	0.0475198	0.0274118	0.0021533	0.0018481	0.0238005	0.0233169	0.0004555	0.0001731	1.9e-05	0.0013041	0.0058592	0.0067949	0.0007989	0.0134301	0.0004172	0.0013323	0.0372356	0.0006545	0.0021385	0.0001368	0.0189499	0.0024382	0.0064757	0.0577232	0.0038641
Col-0 WT	2D	4	57.2	16076oA_45	0.0088724	9.2e-05	0.0001225	0.0053651	0.0172698	0.0005443	0.0009749	0.000567	0.0005357	0.0058304	0.0175341	0.0003707	0.0001575	0.015479	0.0010879	0.310712	0.006515	0.011871	0.000175	0.0132564	0.0246829	0.027713	0.0025266	0.0012435	0.0196345	0.011564	0.0003055	0.0007705	2.57e-05	0.0011178	0.0034806	0.00517	0.000524	0.0159344	0.0002875	0.0012044	0.0274394	0.0005024	0.0017075	0.0001602	0.0169541	0.0015427	0.011473	0.0496028	0.0033283
Col-0 WT	2D	5	50.4	16076oA_46	0.0124088	7.47e-05	0.0001433	0.0066534	0.0158223	0.0006646	0.0011119	0.0007895	0.0005779	0.002624	0.0240735	0.0004836	0.000126	0.0259391	0.001243	0.455064	0.0099247	0.009317	0.0002052	0.0149463	0.0361875	0.0260858	0.0024209	0.0014505	0.0332812	0.0195008	0.0004313	0.0031182	2.81e-05	0.0009232	0.0048233	0.0068101	0.0005607	0.0168764	0.0001965	0.0014564	0.0288936	0.000725	0.0007638	0.0001332	0.0147769	0.0015482	0.0099807	0.0937635	0.0046378
Col-0 WT	2W	1	54.1	16075oA_25	0.0004262	0.0001256	2.34e-05	0.0010253	0.0091262	0.0003004	0.0006123	0.0002497	0.0006474	0.0023039	0.0126989	0.0001929	0.0001006	0.0229005	0.0020416	0.242328	0.0088498	0.0218133	0.0002157	0.0285588	0.0232879	0.0449942	0.0012577	0.0009389	0.0188435	0.0111683	0.0003791	0.0015072	6.81e-05	0.0045792	0.0016575	0.0024142	0.0005353	0.0124141	0.0003473	0.0007441	0.0371245	0.000283	0.0031507	0.0001807	0.0229388	0.0016543	0.000915	0.0282639	0.0030052
Col-0 WT	2W	2	53.2	16075oA_26	0.001608	0.0002285	5.6e-05	0.0018744	0.012304	0.0002995	0.0005412	0.0006278	0.0011207	0.0034706	0.024509	0.000516	0.0001195	0.0207979	0.002097	0.337386	0.009447	0.0281953	0.0003025	0.0304012	0.0245308	0.0528863	0.0025116	0.0012738	0.019961	0.0264728	0.0004378	0.0013755	8.23e-05	0.0050148	0.0020324	0.0020186	0.0007956	0.0115093	0.0004623	0.0009188	0.044992	0.0005616	0.0019421	0.0002617	0.0198754	0.0022254	0.0019124	0.0709762	0.0098289
Col-0 WT	2W	3	53.5	16076oA_41	0.0074198	7.8e-05	0.0001493	0.0043587	0.0083546	0.0003726	0.0004197	0.0003631	0.0004479	0.0023927	0.02441	0.0003365	0.0001086	0.0092732	0.0014834	0.28626	0.0054612	0.0308924	0.0002363	0.0184589	0.0361378	0.0273857	0.0032529	0.0009027	0.0144877	0.0232497	0.0003177	0.0010094	5.39e-05	0.0024047	0.0017741	0.0018077	0.0004258	0.0098943	0.0002222	0.0013922	0.0364506	0.000363	0.000981	0.0001913	0.0126396	0.0017896	0.0031519	0.0362139	0.0045899
Col-0 WT	2W	4	55.7	16076oA_42	0.0045193	0.0001097	0.0001096	0.0029884	0.0085298	0.0004058	0.0010387	0.0002998	0.0004777	0.0048994	0.0274849	0.0003155	0.0001423	0.0109725	0.0014379	0.277239	0.0037054	0.0266248	0.0002499	0.0204662	0.0355365	0.022541	0.0016376	0.0011945	0.0140981	0.0204124	0.0004394	0.0023384	3.27e-05	0.0018691	0.0021595	0.0021068	0.0005433	0.0112135	0.0003839	0.0013256	0.0437811	0.00035	0.0019299	0.0001408	0.0190251	0.0014521	0.007887	0.0224959	0.0025483
Col-0 WT	2W	5	55.8	16076oA_43	0.0149687	0.0124303	0.004518	0.0083221	0.0013854	0.0297215	0.17529	0.0232414	0.0142121	0.013832	4.34783	0.0191132	0.0107735	0.0344813	0	0.0051203	0.0018019	0.015624	0.0162505	0.0191287	1.26748	0.0070528	0.0146542	0.004571	0.0093992	0.0817458	0.509995	0.0052643	0.0110235	0	0.117027	0.0854231	0.149887	0.0279086	0.0124899	0.0159808	85.2655	0.0050046	0.0140529	0.0012472	0.501812	0.019956	0.0099862	2.40661	0.0024916
Col-0 WT	3D	1	57	16075oA_43	0.0012861	0.000113	2.7e-06	0.0015732	0.010181	0.0005713	0.0007233	0.0007654	0.0015799	0.0020752	0.0092465	0.000385	0.0001145	0.0130944	0.00281	0.341203	0.0074298	0.0226821	0.0003768	0.0357567	0.030318	0.033017	0.0012937	0.0008834	0.0150376	0.0071471	0.0003305	0.0015184	7.95e-05	0.003169	0.0036299	0.0042106	0.0008115	0.0117953	0.0003906	0.0014187	0.0582535	0.0004879	0.0025921	0.0001417	0.0185985	0.001568	0.0026432	0.122115	0.003624
Col-0 WT	3D	2	52.2	16075oA_44	0.001856	0.0001428	5.58e-05	0.002324	0.01972	0.0014043	0.000753	0.0010514	0.0021115	0.0079603	0.0201586	0.0005969	0.0001544	0.0185283	0.00191	0.60082	0.014565	0.0337785	0.0003581	0.0267138	0.0532876	0.0582587	0.0027953	0.0014764	0.0238808	0.0202098	0.0005642	0.0013373	6.21e-05	0.0056526	0.0055448	0.0058849	0.0010198	0.0188634	0.0005843	0.0017186	0.0802101	0.0006585	0.0012871	0.0003266	0.0124992	0.0027256	0.0092288	0.292936	0.0047146
Col-0 WT	3D	3	53.6	16076oA_68	0.0067315	0.0001929	4.24e-05	0.0075595	0.0231277	0.0004481	0.001008	0.00107	0.0019313	0.0197272	0.0218861	0.0005051	0.0001745	0.0593354	0.0021787	0.504637	0.0170931	0.053668	0.0004691	0.0322628	0.0866509	0.0615656	0.0050623	0.0020917	0.017403	0.0140996	0.0005977	0.0008032	6.46e-05	0.0082992	0.0103014	0.011604	0.0013723	0.0233963	0.0006484	0.0014854	0.0708215	0.0006079	0.002169	0.0003339	0.0193023	0.0045061	0.0283623	0.342016	0.0054296
Col-0 WT	3D	4	56.8	16076oA_69	0.0069383	0.0001141	1.53e-05	0.0049318	0.0183565	0.0003532	0.000859	0.0005399	0.0010578	0.0127526	0.0113883	0.0002802	0.0001052	0.0149239	0.0014712	0.365972	0.005902	0.0253406	0.0002764	0.0145272	0.0428185	0.0332815	0.0035064	0.0012331	0.009296	0.0091596	0.0004058	0.0025689	2.64e-05	0.0024281	0.0047773	0.0054555	0.0006568	0.0184161	0.0003584	0.0009743	0.0416789	0.0003811	0.0020277	0.0002428	0.018638	0.0020572	0.0139736	0.111785	0.0035182
Col-0 WT	3D	5	56.9	16076oA_70	0.0102189	0.000125	2.01e-05	0.0071952	0.0175135	0.0004208	0.0004584	0.0007634	0.0011014	0.0096433	0.020082	0.0003297	0.0001237	0.0281476	0.0015885	0.392345	0.0130038	0.0357678	0.0003521	0.0249736	0.0630444	0.0415019	0.0047146	0.0009652	0.0073508	0.008439	0.0004965	0.0015605	4.79e-05	0.0034647	0.0041007	0.0046325	0.0010474	0.0170951	0.0005098	0.0011746	0.0521598	0.000466	0.0016813	0.0002588	0.014669	0.0029956	0.0179614	0.23909	0.0060096
Col-0 WT	3W	1	51.9	16075oA_41	0.0027374	0.0001232	3.89e-05	0.0024796	0.0168379	0.0005193	0.0005705	0.0006412	0.0015903	0.0097266	0.0115151	0.0004886	0.0001135	0.0266122	0.0016138	0.324525	0.0106892	0.0254934	0.0002142	0.0286437	0.0351149	0.0450458	0.0016095	0.0010321	0.0234069	0.0101909	0.0003489	0.0013259	5.31e-05	0.0037526	0.0027117	0.0029682	0.0008076	0.0129589	0.0003999	0.0021586	0.0340437	0.0008022	0.0013895	0.0002406	0.0131035	0.001933	0.0097834	0.0667689	0.0091663
Col-0 WT	3W	2	54	16075oA_42	0.0020444	8.18e-05	1.62e-05	0.0019001	0.0116799	0.0004411	0.0006077	0.0005652	0.001894	0.0016076	0.0080955	0.0004509	0.0001383	0.0095351	0.0015915	0.36466	0.0061583	0.0188777	0.0001986	0.0192986	0.0174219	0.0336137	0.0012889	0.0010603	0.0221869	0.0185911	0.0003499	0.0015635	3.68e-05	0.0021206	0.002359	0.0023409	0.0004661	0.0135784	0.0002596	0.0014825	0.0340654	0.0004941	0.0011553	0.0001885	0.0106449	0.0013218	0.0006083	0.0918098	0.0029922
Col-0 WT	3W	3	55.5	16076oA_65	0.0086037	0.0001053	2.57e-05	0.0047267	0.0127504	0.0003608	0.0009654	0.0003441	0.0010332	0.0080371	0.0080739	0.000272	9.83e-05	0.0131348	0.0011549	0.194592	0.0068691	0.019762	0.0001333	0.0116251	0.0293183	0.0193068	0.0020222	0.000758	0.0091193	0.0164367	0.0004117	0.0011307	4.62e-05	0.0012355	0.0032114	0.0033194	0.0003224	0.0105262	0.0003107	0.0009881	0.0222079	0.0003385	0.0014831	0.0001136	0.0134157	0.0011212	0.0250735	0.0284305	0.00299
Col-0 WT	3W	4	51.5	16076oA_66	0.0103446	0.0001177	2.88e-05	0.0071616	0.0228516	0.0004162	0.001039	0.0005232	0.0012767	0.0133716	0.0121878	0.0003065	9.1e-05	0.0503685	0.0010398	0.250405	0.0099311	0.0283883	0.0001915	0.0178051	0.0502461	0.0329084	0.0031429	0.0008791	0.0083801	0.0088251	0.0005657	0.0020067	3.99e-05	0.0025165	0.0031542	0.0031637	0.0006948	0.0153833	0.000431	0.0012363	0.0284439	0.000538	0.0017799	0.0001712	0.0165311	0.0015338	0.0302916	0.0389831	0.0079536
Col-0 WT	3W	5	56.1	16076oA_67	0.0132383	9.06e-05	2.24e-05	0.0059548	0.0149032	0.0004258	0.0010066	0.0005695	0.0014097	0.0095443	0.0121212	0.0004362	0.0001174	0.0400474	0.0013293	0.248971	0.0117182	0.0352998	0.0001937	0.0191762	0.0499533	0.0206354	0.0020518	0.0008998	0.0174207	0.0094091	0.0005739	0.0019118	4.43e-05	0.0010032	0.0061519	0.0067581	0.0007465	0.0126925	0.0005628	0.0015216	0.0313767	0.0006641	0.0017084	0.0001423	0.0159183	0.0018452	0.0187533	0.0251637	0.0077051
Col-0 WT	4D	1	53.3	16075oA_59	0.003252	7.01e-05	2.75e-05	0.0027944	0.0116379	0.0004784	0.0005117	0.0006417	0.001512	0.0030225	0.0055235	0.0003792	0.0001874	0.0165006	0.0032542	0.570307	0.0100725	0.0309093	0.0004828	0.0521339	0.0363141	0.0398085	0.0025314	0.0010998	0.0122579	0.0120007	0.0006253	0.0057761	4.54e-05	0.0059483	0.0038192	0.0045869	0.0006968	0.0183354	0.0004283	0.001115	0.08019	0.0004863	0.0013603	0.0001749	0.0120484	0.0018246	0.0053122	0.499615	0.0027951
Col-0 WT	4D	2	57.8	16075oA_60	0.0028785	0.0001448	3.72e-05	0.0036407	0.0167574	0.0006139	0.0006563	0.0012356	0.0022916	0.0051876	0.0181763	0.0004194	0.0001653	0.0246196	0.0089462	0.664013	0.0158926	0.0361265	0.0004735	0.106697	0.06175	0.0576726	0.0024485	0.0016848	0.0192089	0.0138627	0.0004732	0.0139612	0.0001275	0.0097024	0.0066221	0.0082778	0.0017194	0.0226521	0.0005846	0.0013121	0.0821546	0.0005411	0.0023439	0.000287	0.0183848	0.0028848	0.001394	0.579977	0.0051401
Col-0 WT	4D	3	55.4	16076oA_92	0.0085524	0.000217	0.0001028	0.0074803	0.0190179	0.0004321	0.0006204	0.0011828	0.002575	0.011172	0.0176516	0.0004166	0.0002361	0.0153154	0.0168335	0.755198	0.01628	0.0519674	0.0017534	0.16105	0.1079	0.0511519	0.005178	0.0026016	0.0107454	0.0203185	0.0008825	0.0019158	7.12e-05	0.011072	0.0070017	0.0071477	0.0018642	0.0296758	0.0006735	0.0016864	0.0899565	0.0005767	0.0017352	0.0003001	0.0183574	0.0033264	0.0144538	0.769601	0.0038832
Col-0 WT	4D	4	57.5	16076oA_93	0.0108412	6.34e-05	5.97e-05	0.003054	0.0071494	0.0004592	0.0004972	0.0003998	0.0015731	0.0093322	0.0062224	0.0005084	9.21e-05	0.0135898	0.0055031	0.345283	0.0097602	0.0356299	0.0009769	0.046336	0.0698362	0.0139732	0.0025521	0.0011927	0.0116479	0.0056128	0.0006249	0.0029114	7.5e-06	0.0019101	0.005045	0.0059902	0.0006995	0.012981	0.0006307	0.0008805	0.0490141	0.0004778	0.0011759	0.0001416	0.0126788	0.00345	0.0086086	0.150566	0.0049211
Col-0 WT	4D	5	56.3	16076oA_94	0.0115865	0.0001767	4.86e-05	0.0081904	0.0132463	0.0005167	0.0009342	0.0007696	0.001877	0.0138101	0.0208187	0.0004893	0.0002082	0.0340128	0.0139176	0.466285	0.0128631	0.0629449	0.0021736	0.109073	0.0654254	0.0333338	0.004254	0.0014798	0.0233134	0.0113397	0.0007925	0.0018448	7.83e-05	0.0080647	0.0075983	0.0077364	0.0024339	0.0191915	0.0008781	0.0013348	0.082594	0.0005976	0.0014787	0.0001951	0.0172932	0.0031336	0.0150666	0.142307	0.0037061
Col-0 WT	4W	1	55.3	16075oA_57	0.0046737	0.0001618	5.84e-05	0.0040414	0.0151487	0.0009677	0.0007012	0.0005133	0.0012666	0.0081812	0.0215541	0.0003889	0.0001189	0.0162048	0.0013955	0.268776	0.008271	0.0286365	0.0002238	0.0215582	0.0334888	0.0405459	0.0022942	0.0010356	0.0255827	0.0377162	0.0004356	0.0059307	9.99e-05	0.0045486	0.0029751	0.0030829	0.0006547	0.0121863	0.0004054	0.0019376	0.0364922	0.0004814	0.002212	0.0002724	0.0190976	0.0020564	0.008563	0.0951601	0.0083308
Col-0 WT	4W	2	57.4	16075oA_58	0.0027266	9.04e-05	4.77e-05	0.001906	0.0130276	0.0005658	0.0006369	0.0003479	0.0011052	0.0055267	0.0047285	0.0003563	0.0001624	0.0114262	0.0012533	0.305489	0.0035084	0.022688	0.0002104	0.0173681	0.0246338	0.0394434	0.0006543	0.0011405	0.024598	0.031906	0.000416	0.015975	1.79e-05	0.0027433	0.0022469	0.0022797	0.0004715	0.0129919	0.0002949	0.0013501	0.0352352	0.0004132	0.0020855	0.000136	0.0163238	0.0016647	0.0039682	0.0763747	0.0031236
Col-0 WT	4W	3	55	16076oA_89	0.0076505	0.0001193	2.48e-05	0.0083989	0.0203482	0.0003928	0.0004539	0.0003125	0.0010897	0.0125437	0.0154348	0.0002441	0.0001024	0.0095256	0.001094	0.154896	0.009631	0.0223694	0.0001818	0.0134289	0.0421525	0.0225416	0.0028563	0.0006681	0.0154057	0.0121252	0.0005497	0.0023714	3.44e-05	0.0015399	0.0020206	0.0019809	0.0005971	0.0118618	0.0003282	0.0010474	0.0221258	0.000305	0.0019648	0.0002172	0.0210872	0.0012848	0.0134455	0.0393935	0.0059021
Col-0 WT	4W	4	55.3	16076oA_90	0.0111842	0.0001439	1.68e-05	0.0069236	0.0162383	0.000379	0.0005435	0.00031	0.0011884	0.0216815	0.0087857	0.0002217	0.0001397	0.0106377	0.0015346	0.206475	0.0062802	0.0248998	0.0002692	0.0183863	0.0387355	0.0237753	0.0044327	0.0006396	0.0144708	0.0266768	0.0007133	0.0025607	3.16e-05	0.0022082	0.0024084	0.0023937	0.0007272	0.0147464	0.000407	0.0011608	0.0271451	0.0003634	0.0023385	0.0002779	0.0238183	0.0018079	0.0135448	0.0352776	0.0049811
Col-0 WT	4W	5	54.4	16076oA_91	0.0110735	0.0001038	2.58e-05	0.0083472	0.0142514	0.0003839	0.0005598	0.0005233	0.0023398	0.0057071	0.0098525	0.0004729	0.0001218	0.0062167	0.0013223	0.148758	0.0077645	0.0195263	0.0002143	0.0147166	0.0453247	0.0145742	0.0029972	0.0006317	0.060517	0.0222229	0.0009729	0.0016729	6.2e-06	0.0009705	0.0022603	0.0020919	0.0006105	0.0109803	0.0003779	0.0020492	0.0196573	0.0005586	0.0012732	0.000149	0.0124188	0.0014419	0.0046779	0.0289993	0.0087452
Col-0 WT	5D	1	54.9	16075oA_75	0.0027572	0.0007746	0.0057103	0.0051834	0.578674	0.154043	0.352323	0.0103473	0.0065335	1.0476	0.0111904	0.0070948	0.0026388	0.191869	0.0260917	8.35884	0.0713694	0.0871133	0.0004235	0.113497	0.45585	0.347622	0.0391727	0.0129406	9.18733	10.6241	0.235739	0.502455	0.003843	0.0236109	0.0264849	0.0495315	0.0060088	1.04051	0.0093515	0.257584	0.161344	0.0589553	0.435878	0.0065253	3.7614	0.0149803	1.07267	1.24783	0.0406845
Col-0 WT	5D	2	55	16075oA_76	0.0025162	6.57e-05	7.73e-05	0.0019679	0.0123661	0.0004648	0.0005562	0.0011098	0.0017504	0.0145498	0.0201525	0.0006202	0.0002531	0.0159431	0.0157277	0.666235	0.0097387	0.0352423	0.0035436	0.139616	0.0722512	0.0396738	0.0016237	0.0016472	0.0207229	0.0232443	0.0007019	0.0028725	0.0001214	0.0043396	0.0058909	0.0065892	0.00142	0.023786	0.0006097	0.0024356	0.0920432	0.0007708	0.001371	0.0001276	0.0135685	0.0027566	0.0151679	0.275232	0.0038107
Col-0 WT	5D	3	59	16076oA_116	0.0135577	7.27e-05	0.0001692	0.009465	0.0111185	0.0006058	0.0007363	0.001201	0.0010113	0.0019208	0.0269777	0.0006071	0.0001535	0.0294608	0.0022978	0.362108	0.0086093	0.0252743	0.0005908	0.0231264	0.0768612	0.0187798	0.0026964	0.0029077	0.011299	0.0074483	0.0005812	0.0036535	6.99e-05	0.0020414	0.0065164	0.0068478	0.0012571	0.0124097	0.0004251	0.0024356	0.0484323	0.0010893	0.0059157	0.0001598	0.0695923	0.0023651	0.0033309	0.23128	0.0097703
Col-0 WT	5D	4	54.6	16076oA_117	0.0085412	7.29e-05	0.0001672	0.0076055	0.0099005	0.0007741	0.0007718	0.0010193	0.0009477	0.0023641	0.0286059	0.0005868	0.0001778	0.015344	0.0094923	0.448209	0.0106367	0.031786	0.0027824	0.0952037	0.0668373	0.0299069	0.001793	0.0054078	0.0206436	0.0082127	0.0005057	0.0013038	7.3e-05	0.0028406	0.0119928	0.0147709	0.0027989	0.0164788	0.0004723	0.0022898	0.0636059	0.0007762	0.0068055	0.0001441	0.0759077	0.0041461	0.004517	0.185418	0.0038443
Col-0 WT	5D	5	57.4	16076oA_118	0.0048434	9.33e-05	0.000532	0.0063637	0.0222118	0.0007699	0.0006876	0.0013567	0.0011167	0.024272	0.0420521	0.000576	0.0002365	0.0359656	0.0073331	0.727675	0.0156554	0.035702	0.0021841	0.0891404	0.118197	0.0559498	0.0028327	0.0028275	0.0131115	0.0091514	0.0005078	0.0020465	0.0002175	0.0058911	0.0141786	0.0161773	0.0030439	0.0328987	0.0005664	0.0034419	0.0738883	0.0010561	0.0058095	0.0002263	0.0643357	0.0037117	0.0305708	0.1704	0.0046303
Col-0 WT	5W	1	55	16075oA_73	0.0065725	0.0002493	8.3e-05	0.0055137	0.0165449	0.0007408	0.0007715	0.0010205	0.0015621	0.003683	0.0202506	0.0005453	0.0001472	0.050292	0.001941	0.230351	0.0206354	0.0344314	0.0002552	0.0272271	0.0593961	0.0544516	0.0041628	0.0012516	0.0305139	0.0649141	0.000923	0.0031662	9.65e-05	0.0063247	0.0034214	0.0036472	0.0010568	0.0125315	0.0005268	0.0019519	0.033579	0.0008377	0.0018838	0.0005156	0.0187622	0.0022839	0.0057742	0.0914533	0.0305231
Col-0 WT	5W	2	54.1	16075oA_74	0.0053898	0.0001747	5.26e-05	0.004469	0.0168487	0.0006626	0.0005837	0.0005373	0.0011194	0.0061178	0.0147915	0.0004726	0.0001049	0.0181572	0.0015019	0.242373	0.0064981	0.0245372	0.0002042	0.0188398	0.0380787	0.043936	0.0030204	0.0010021	0.0227995	0.0391024	0.0009652	0.0025348	7.16e-05	0.0034954	0.0027506	0.002714	0.0006543	0.013003	0.0004008	0.0020106	0.034217	0.0006519	0.0015547	0.0003262	0.0154744	0.001652	0.0060352	0.1011	0.0099148
Col-0 WT	5W	3	53.9	16076oA_113	0.0215008	0.000178	0.000135	0.0113644	0.0167772	0.0007341	0.0008464	0.0007361	0.0007405	0.0032969	0.0279465	0.0005449	0.0001239	0.0152917	0.0029252	0.26223	0.0105988	0.0215837	0.0003762	0.0527016	0.0505093	0.0161555	0.0050947	0.001059	0.0281119	0.101418	0.0011521	0.0076192	3.72e-05	0.0021525	0.0034847	0.0034737	0.0007329	0.0109886	0.000369	0.0028237	0.0326925	0.0005665	0.0084772	0.0004177	0.0591071	0.001757	0.0122171	0.223604	0.0105286
Col-0 WT	5W	4	53.6	16076oA_114	0.0126934	0.0004856	0.0006259	0.0140614	0.0207628	0.0006471	0.0007862	0.0009902	0.0006787	0.0031357	0.0379124	0.0005425	0.0001285	0.0355921	0.0040245	0.17342	0.0127398	0.034112	0.0004193	0.0617351	0.0654142	0.0423787	0.0079317	0.0011344	0.111983	0.0880417	0.0006994	0.0037452	9.28e-05	0.0078116	0.004536	0.0048072	0.0013383	0.0084103	0.0004428	0.0022128	0.0372918	0.0005218	0.0084752	0.0013368	0.0916065	0.0025237	0.0132207	0.149613	0.0196891
Col-0 WT	5W	5	56	16076oA_115	0.0239728	8.82e-05	0.0002218	0.0098618	0.0118396	0.0007087	0.0007875	0.0006913	0.0009275	0.0027729	0.0519226	0.0006475	9.84e-05	0.0239628	0.0022951	0.25955	0.0116597	0.0313903	0.0003309	0.0262946	0.0795877	0.011186	0.0040832	0.0011865	0.0127681	0.0351382	0.000662	0.0028422	0.0001448	0.0013008	0.0041299	0.0038294	0.0006764	0.0090868	0.0005353	0.0025703	0.0375898	0.0011742	0.0051608	0.0001596	0.0656199	0.0020782	0.0047569	0.0522666	0.010336
Col-0 WT	6D	1	54.2	16075oA_91	0.0035891	8.85e-05	9.37e-05	0.0036938	0.007292	0.0010506	0.0008895	0.0011562	0.0016517	0.0020073	0.0295514	0.0007935	0.0001572	0.0148889	0.0085292	0.616073	0.0160519	0.0351942	0.0023458	0.154163	0.075833	0.0355541	0.0025993	0.0016105	0.0232154	0.0126369	0.0007596	0.0074408	0.000127	0.0042963	0.0092867	0.0122432	0.0017735	0.0182513	0.0006666	0.0025106	0.0978541	0.0008386	0.0016264	0.0002329	0.0167587	0.0041954	0.0038488	0.745606	0.0078247
Col-0 WT	6D	2	58.1	16075oA_92	0.0024534	0.0001026	0.0001033	0.0043084	0.0092231	0.0006082	0.0006469	0.0009357	0.0014085	0.0030786	0.009061	0.0005272	0.0002033	0.0155336	0.0162835	0.56589	0.0131197	0.0339835	0.002102	0.137725	0.0765392	0.0492226	0.0030619	0.0017894	0.0160419	0.0257406	0.0006355	0.0061938	0.000102	0.0068501	0.0070543	0.0087733	0.0016796	0.0190911	0.0006841	0.0018511	0.0875265	0.0007271	0.0013534	0.0002377	0.0121666	0.0035423	0.0026424	0.702069	0.0074419
Col-0 WT	6D	3	52.6	16076oA_140	0.0091757	4.77e-05	8.27e-05	0.0105469	0.0152006	0.0005129	0.0008307	0.0008048	0.0015837	0.0075721	0.0063124	0.0005098	0.0002691	0.0157972	0.0220582	0.594279	0.0170774	0.0357198	0.0028349	0.197712	0.0787675	0.0336584	0.0041797	0.0020615	0.014998	0.0180968	0.0006068	0.0056558	6.98e-05	0.0069411	0.0107976	0.0102058	0.0012293	0.0329992	0.0005163	0.0021012	0.0862954	0.0007768	0.0066306	0.0001537	0.0681327	0.0025642	0.0108966	0.908951	0.0063008
Col-0 WT	6D	4	54.9	16076oA_141	0.0096158	9.91e-05	6.85e-05	0.0075423	0.0133892	0.0010277	0.000966	0.0007657	0.0012191	0.0150289	0.0325661	0.0005089	0.000186	0.031466	0.0044939	0.615564	0.021392	0.0429657	0.0012813	0.0851524	0.101295	0.0308611	0.0045175	0.0020482	0.0240975	0.0135503	0.0008377	0.0057899	9.23e-05	0.006925	0.0085828	0.0096699	0.0012988	0.024896	0.0006559	0.0023958	0.0882058	0.0008846	0.0057103	0.0002073	0.0561749	0.0027063	0.0279194	0.373949	0.0058006
Col-0 WT	6D	5	56.7	16076oA_142	0.0043495	7.86e-05	7.7e-05	0.0047377	0.0204506	0.0008272	0.0008267	0.0005759	0.0012546	0.0348574	0.0315325	0.0005146	0.000295	0.036089	0.0137418	0.767773	0.0139662	0.0443525	0.004643	0.172769	0.111704	0.0517059	0.0023326	0.0019205	0.0189031	0.0089453	0.0005917	0.007221	0.0001692	0.0067095	0.0110126	0.0123184	0.0017572	0.0401395	0.0008474	0.0029649	0.0993334	0.0010851	0.0044727	0.0001366	0.0497963	0.0021069	0.0356603	0.345625	0.0050147
Col-0 WT	6W	1	58.3	16075oA_89	0.0050399	6.71e-05	4.78e-05	0.0046931	0.0124074	0.0006887	0.0006888	0.0005533	0.0012603	0.0068269	0.0078564	0.0004113	9.79e-05	0.0123128	0.0009127	0.17218	0.0093939	0.0221183	0.000207	0.0169746	0.0468799	0.0266785	0.0021836	0.0008237	0.0163989	0.0082601	0.0007784	0.0034221	2.48e-05	0.0017954	0.0043016	0.005179	0.0008171	0.0117514	0.0004095	0.0019266	0.0313856	0.000763	0.0013224	0.0001717	0.0095467	0.0018242	0.0051247	0.0331636	0.0108188
Col-0 WT	6W	2	54.5	16075oA_90	0.0048496	7.06e-05	4.92e-05	0.0054734	0.0119983	0.0006212	0.0007549	0.0006157	0.0015083	0.0024658	0.0230356	0.0004725	0.0001323	0.0099291	0.0012763	0.284674	0.0050147	0.0248139	0.0002653	0.0158862	0.0435273	0.0286215	0.0020453	0.0007138	0.0195034	0.007711	0.0009016	0.0047362	5.97e-05	0.0020499	0.0038713	0.0041289	0.0007357	0.0132178	0.0004255	0.0022057	0.0437463	0.0008403	0.001545	0.000187	0.0156561	0.0017868	0.0014012	0.0577712	0.0062289
Col-0 WT	6W	3	55.3	16076oA_137	0.0143793	5.45e-05	0.0001176	0.0100713	0.0094952	0.0005599	0.000984	0.0005409	0.0010251	0.0060865	0.021248	0.0003461	9.9e-05	0.0324266	0.001341	0.15456	0.0117971	0.0340706	0.0003195	0.0261108	0.0761672	0.0098549	0.0025172	0.0007671	0.0253196	0.0118892	0.0009551	0.0041173	2.61e-05	0.0009831	0.0065794	0.0070808	0.0010216	0.0079681	0.0004692	0.0021165	0.0388049	0.0007927	0.0048795	0.0001079	0.0550117	0.0015816	0.0083107	0.0316966	0.0087404
Col-0 WT	6W	4	53.8	16076oA_138	0.0078923	6.41e-05	3.83e-05	0.0053979	0.007868	0.0004786	0.0009373	0.000414	0.0009577	0.0033284	0.0075596	0.0002899	0.0001189	0.0145853	0.0009633	0.194777	0.0068748	0.0256729	0.0002486	0.014845	0.0528107	0.0142254	0.0020965	0.0006198	0.0185922	0.0118371	0.0008159	0.0031047	3e-05	0.0012587	0.0052787	0.0052436	0.0006908	0.0091363	0.0003607	0.0018274	0.0436669	0.0004982	0.0075985	9.24e-05	0.0790925	0.0015687	0.0021131	0.0343553	0.0069334
Col-0 WT	6W	5	54.2	16076oA_139	0.0147249	0.0001626	0.0001353	0.0102339	0.007865	0.0007349	0.0010409	0.000622	0.00068	0.0010305	0.0460184	0.0004153	4.74e-05	0.0138194	0.0017937	0.0972878	0.0126889	0.0297721	0.0003247	0.0381749	0.054065	0.0113835	0.0029459	0.0005559	0.0159487	0.0199241	0.0008829	0.0095818	4.71e-05	0.0016344	0.0056601	0.0060965	0.0009858	0.0039059	0.0004573	0.0021117	0.039394	0.000568	0.0061227	0.0003424	0.0731011	0.0015574	0.0029302	0.0824497	0.014893
35S:BRL3-GFP	0	1	54.6	16075oA_5	0.0004899	0.0001121	2.35e-05	0.0005552	0.0154168	0.0006269	0.0010489	0.0007362	0.001187	0.0052394	0.0075834	0.0005422	0.0002625	0.0140118	0.0012768	0.495382	0.0051078	0.0140943	0.0001981	0.0228705	0.0156968	0.0526759	0.0008094	0.0014421	0.0279498	0.0204997	0.001053	0.0093915	5.5e-05	0.0039053	0.0029387	0.003428	0.0006158	0.0157667	0.0005462	0.001011	0.0274754	0.0005312	0.0067536	0.000256	0.0259255	0.0017358	0.0078422	0.0885372	0.0042011
35S:BRL3-GFP	0	2	52.3	16075oA_6	0.00046	0.0001006	1.86e-05	0.0004306	0.0156044	0.0003991	0.0009104	0.0006391	0.0010218	0.0038532	0.0042392	0.000452	0.0001762	0.0190443	0.0015818	0.383405	0.0071209	0.0130553	0.0002263	0.0237532	0.0195066	0.0504591	0.0011597	0.001355	0.0167705	0.0269091	0.0006737	0.0020958	4.2e-05	0.0046796	0.0029285	0.0033448	0.0005431	0.01415	0.0005199	0.0009843	0.0254353	0.0004214	0.005066	0.0002089	0.0258193	0.0018194	0.0041052	0.123428	0.0041068
35S:BRL3-GFP	0	3	54.2	16076oA_11	0.0074721	8.03e-05	3.32e-05	0.0074066	0.0164569	0.000269	0.000675	0.0004214	0.000445	0.0063221	0.0137852	0.0002821	0.0001496	0.0231635	0.0013359	0.214998	0.0055974	0.0166721	0.0002213	0.0145188	0.0177742	0.0309771	0.0012018	0.0010643	0.0277959	0.0190556	0.0003879	0.0197222	5.38e-05	0.0027186	0.0019742	0.0019971	0.0006389	0.01329	0.000356	0.0010103	0.021811	0.0002563	0.0020556	0.0001891	0.0180021	0.0019664	0.0069735	0.0611496	0.0030062
35S:BRL3-GFP	0	4	50.9	16076oA_12	0.0073776	8.45e-05	3.49e-05	0.0092477	0.0198004	0.0003767	0.0008135	0.0005071	0.0004399	0.0046409	0.0151523	0.000258	0.0001102	0.0471273	0.0009468	0.172345	0.0110141	0.020703	0.0001906	0.0189665	0.0169971	0.0453621	0.0044259	0.0008957	0.021952	0.0302089	0.0003421	0.001679	5.85e-05	0.0055005	0.003484	0.0039806	0.00073	0.0119408	0.0003882	0.0012644	0.0208922	0.0002654	0.0019473	0.0002495	0.0184484	0.0021222	0.0117863	0.112932	0.006991
35S:BRL3-GFP	0	5	54.7	16076oA_13	0.0216373	0.0001129	7.15e-05	0.0117431	0.0218265	0.000816	0.0011059	0.0009155	0.0006209	0.0059697	0.0226177	0.0004927	0.0001681	0.0337204	0.0018278	0.281844	0.0102354	0.0259317	0.0003019	0.0264635	0.0264493	0.0393661	0.0038789	0.0015784	0.0289688	0.0286868	0.0005588	0.0032714	0.0001074	0.0030522	0.0055041	0.005569	0.0009871	0.0151048	0.0006839	0.0017087	0.0317301	0.0003597	0.0026744	0.0002477	0.0254119	0.0030355	0.0117691	0.137092	0.007804
35S:BRL3-GFP	1D	1	55.4	16075oA_19	0.0005743	6.91e-05	7.8e-06	0.0012052	0.0148526	0.0004792	0.0005073	0.0004514	0.0005129	0.0013782	0.0046476	0.0003021	9.04e-05	0.0118725	0.0009147	0.129344	0.0047295	0.0126547	0.0001492	0.0114613	0.0163501	0.0524501	0.0010257	0.0004324	0.0151912	0.322486	0.0004619	0.0017499	6.12e-05	0.0022963	0.001651	0.0019517	0.0005722	0.0090137	0.0002985	0.0007298	0.0241344	0.0002774	0.0029887	0.0001458	0.0177919	0.0016336	0.0019271	0.156223	0.0054565
35S:BRL3-GFP	1D	2	54.8	16075oA_20	0.0005476	7.45e-05	1.77e-05	0.001249	0.0118893	0.000282	0.0004845	0.0003392	0.0003393	0.0007662	0.0098155	0.0001906	6.23e-05	0.0113018	0.0012152	0.135742	0.0053628	0.0145963	0.000201	0.0124167	0.0193327	0.0538728	0.000474	0.0003346	0.0151583	0.0049464	0.0005692	0.0035714	3.5e-05	0.0017671	0.0015553	0.0018841	0.0007606	0.0060227	0.0003906	0.0004243	0.0282842	0.0002088	0.0029186	0.0001371	0.0210141	0.002045	0.0007669	0.0964787	0.005478
35S:BRL3-GFP	1D	3	52.8	16076oA_32	0.0095508	7.72e-05	0.0001481	0.0073008	0.0156374	0.0004023	0.0004749	0.000662	0.0002854	0.0019958	0.0306008	0.0003831	0.0001454	0.0142715	0.0012044	0.201917	0.006602	0.0207581	0.0002727	0.0153473	0.0340281	0.0353188	0.0026204	0.0005437	0.0148935	0.005382	0.0001916	0.0004843	3.58e-05	0.0013411	0.0025286	0.0027585	0.0008158	0.0106498	0.000399	0.0009717	0.0382511	0.0003033	0.0015996	0.0001236	0.0239391	0.0025873	0.0048305	0.131154	0.0037424
35S:BRL3-GFP	1D	4	56.6	16076oA_33	0.0072496	5.39e-05	0.0001179	0.0077471	0.0154388	0.000286	0.0008258	0.0005701	0.0002169	0.0021416	0.0200971	0.0002719	7.1e-05	0.0268866	0.0014782	0.145442	0.008849	0.0239399	0.0001531	0.0115305	0.0289465	0.0382784	0.0024436	0.0003914	0.014272	0.0078306	0.0002782	0.0009454	2.15e-05	0.0012874	0.0043832	0.0046341	0.000651	0.008816	0.0004905	0.0008246	0.023175	0.0003589	0.0015225	0.000129	0.0139745	0.0026127	0.0153869	0.157911	0.0048738
35S:BRL3-GFP	1D	5	56.5	16076oA_34	0.0133543	8.93e-05	0.0001423	0.0090491	0.0175995	0.0004038	0.0005093	0.0008115	0.0002468	0.002825	0.0310074	0.0003762	0.0001212	0.0275182	0.0015574	0.230005	0.0083246	0.0258482	0.0002904	0.0182393	0.03221	0.0288477	0.0039618	0.0004572	0.0851371	0.0068459	0.0002754	0.0011153	4.23e-05	0.0018715	0.0038141	0.004335	0.0011009	0.0123962	0.0006227	0.0012521	0.0341857	0.0004175	0.0016399	0.0001682	0.0173442	0.0031155	0.0090943	0.104696	0.0060151
35S:BRL3-GFP	1W	1	52	16075oA_17	0.001027	0.0001143	4.61e-05	0.0015836	0.014053	0.0005141	0.0007224	0.000774	0.0007842	0.0012136	0.0240588	0.000413	0.0001229	0.0207148	0.0010937	0.320015	0.0087266	0.0268315	0.0001854	0.0140695	0.030976	0.049865	0.001028	0.0006345	0.0165511	0.0400624	0.0010622	0.0084132	0.0001039	0.0037358	0.0036927	0.004178	0.0013984	0.0128753	0.0007274	0.0009295	0.0476602	0.0003858	0.0040285	0.0001206	0.0315255	0.0019296	0.0017289	0.251679	0.0062035
35S:BRL3-GFP	1W	2	52	16075oA_18	0.0007437	0.0001442	1.38e-05	0.0014814	0.0145755	0.0003343	0.0004635	0.000527	0.0006244	0.001287	0.0060523	0.0002491	0.0001228	0.0142597	0.0014147	0.117518	0.0068287	0.0161767	0.0002008	0.0132548	0.0240159	0.0507849	0.0014823	0.0004968	0.0110832	0.0228142	0.0008562	0.0031936	3.01e-05	0.0040317	0.0026463	0.002496	0.0007087	0.0088643	0.0005263	0.0006669	0.0247516	0.0002864	0.0023687	0.0002626	0.0174587	0.0019639	0.0017422	0.216853	0.0070407
35S:BRL3-GFP	1W	3	57	16076oA_29	0.0050721	8.49e-05	7.77e-05	0.0062555	0.0124728	0.000251	0.000419	0.0004946	0.0002386	0.001557	0.0085979	0.0002514	0.000109	0.0147598	0.0011119	0.097469	0.0042713	0.0127343	0.0001542	0.0185605	0.021012	0.0364214	0.0033466	0.0004227	0.0131419	0.0114012	0.0001569	0.00032	1.57e-05	0.0020585	0.0015527	0.0020247	0.0005565	0.0079456	0.0003448	0.0007964	0.0197188	0.0002074	0.0015788	0.0001753	0.0141844	0.0018726	0.0030541	0.126327	0.0059321
35S:BRL3-GFP	1W	4	55.2	16076oA_30	0.0077858	7.21e-05	0.0002005	0.0052926	0.0110518	0.000516	0.0007498	0.00049	0.0003057	0.0022691	0.0133292	0.0002293	9.73e-05	0.0242336	0.0011236	0.172086	0.0098326	0.0169605	0.0002298	0.012534	0.0296522	0.0302435	0.0029568	0.0006296	0.0171281	0.0202773	0.0002473	0.0015322	1.53e-05	0.0021149	0.0037813	0.0038397	0.000681	0.0094996	0.0003355	0.0008995	0.0244504	0.0002366	0.0015108	0.0001393	0.0144245	0.0020473	0.0053436	0.154708	0.00423
35S:BRL3-GFP	1W	5	55.2	16076oA_31	0.0074766	0.0001334	3.84e-05	0.0063883	0.0203788	0.0004479	0.0007421	0.0005243	0.0004134	0.0137582	0.0052649	0.0002318	0.000159	0.0320173	0.0012416	0.150714	0.007655	0.0190216	0.0002474	0.0142235	0.028462	0.0534823	0.0031305	0.0010881	0.0160789	0.0203125	0.000226	0.0026933	1.72e-05	0.0039036	0.0035909	0.0036231	0.0008388	0.0182031	0.00048	0.0010677	0.0239612	0.0001874	0.0015463	0.0002443	0.0136629	0.0021954	0.0137732	0.232416	0.0053832
35S:BRL3-GFP	2D	1	56.9	16075oA_35	0.0016708	7.49e-05	2.03e-05	0.0052177	0.0209284	0.0005351	0.0004168	0.00034	0.000537	0.0007095	0.0094545	0.0003109	0.000183	0.0172691	0.0009339	0.322467	0.0082557	0.0162242	0.0001275	0.0134603	0.0296965	0.0648793	0.003202	0.0008659	0.0196519	0.0161861	0.0002695	0.0016151	4.99e-05	0.0037618	0.001782	0.0017621	0.0003922	0.019312	0.0003318	0.000789	0.0281066	0.0002614	0.0007151	0.0003186	0.0055124	0.0030369	0.0005694	0.163667	0.0061072
35S:BRL3-GFP	2D	2	57.2	16075oA_36	0.0040258	8.43e-05	5.68e-05	0.0063758	0.0207168	0.0002804	0.0004484	0.0005793	0.0012426	0.0005051	0.0120615	0.0008649	0.0001464	0.0113845	0.0009238	0.24908	0.0083891	0.0296487	0.0001355	0.0125074	0.0161209	0.0624641	0.0033025	0.0012762	0.0299406	0.0224853	0.000358	0.0032295	3.74e-05	0.0029923	0.0018418	0.0019425	0.0003796	0.0157671	0.0006768	0.0007173	0.0280895	0.0002754	0.0007615	0.0003858	0.0062761	0.0034149	0.0007219	0.202161	0.0092308
35S:BRL3-GFP	2D	3	55.6	16076oA_56	0.0150283	9.63e-05	4.22e-05	0.008513	0.0320945	0.0004184	0.0010413	0.0005065	0.0004066	0.0202472	0.0094455	0.0004213	0.0001885	0.0713627	0.0014995	0.293288	0.0047128	0.0268915	0.00018	0.019145	0.0213267	0.0280061	0.0047465	0.0013334	0.0245758	0.0969794	0.0006073	0.0037614	2.49e-05	0.0024296	0.0035916	0.0039263	0.0005859	0.0266343	0.0008286	0.0015634	0.0276746	0.0004861	0.0019254	0.0001792	0.0194696	0.001868	0.0867974	0.263363	0.0046482
35S:BRL3-GFP	2D	4	57.5	16076oA_57	0.0164483	8.72e-05	7.22e-05	0.0096213	0.0194358	0.0003993	0.0009394	0.0004645	0.0004384	0.008162	0.01798	0.0003919	0.0001574	0.0256522	0.0014129	0.28335	0.0077025	0.0255527	0.0002119	0.0178482	0.0318606	0.0195074	0.0042144	0.0014188	0.0133609	0.0408062	0.00048	0.0051274	4.52e-05	0.001656	0.0042068	0.0042138	0.000559	0.01877	0.0006291	0.0012352	0.0243717	0.0003228	0.0016824	0.0001477	0.0154622	0.0023754	0.0225952	0.113806	0.0048614
35S:BRL3-GFP	2D	5	53.5	16076oA_58	0.0072014	0.000124	1.71e-05	0.0062366	0.020972	0.0003116	0.0008804	0.000327	0.0005028	0.0142864	0.0117255	0.0003018	0.0001297	0.0148614	0.0010607	0.205162	0.0045858	0.0168256	0.0001583	0.0154915	0.0251323	0.0269088	0.0028765	0.0007677	0.0129489	0.0213345	0.000374	0.0062123	3.5e-05	0.0022119	0.0014263	0.0027139	0.0006062	0.0160825	0.0005686	0.0010694	0.0244346	0.0002541	0.0014318	0.0001706	0.012699	0.0017507	0.030476	0.124494	0.0066377
35S:BRL3-GFP	2W	1	55.9	16075oA_33	0.0041893	0.0001217	6.27e-05	0.0072147	0.02551	0.0013903	0.0006461	0.0012645	0.001521	0.0013516	0.0195574	0.0011586	0.0002432	0.0153693	0.0033084	0.253775	0.0105828	0.0464471	0.0002188	0.0345191	0.0207259	0.0519544	0.0024975	0.0014115	0.0307219	0.0780754	0.0004262	0.0008419	7.04e-05	0.0047801	0.0032175	0.0031324	0.0005411	0.0221949	0.0005016	0.0031957	0.0321676	0.0008917	0.001177	0.0001879	0.0092976	0.0037917	0.0017278	0.299136	0.004878
35S:BRL3-GFP	2W	2	57.5	16075oA_34	0.0040602	8.73e-05	6.5e-05	0.0063894	0.0133623	0.0004512	0.000434	0.0012308	0.0011515	0.0012459	0.0470206	0.0008959	0.0001849	0.0152185	0.003738	0.377315	0.0115289	0.0335749	0.0003245	0.0356981	0.0403556	0.0378353	0.0043424	0.0014696	0.0251008	0.0491047	0.000445	0.0025295	4.68e-05	0.0041376	0.0027517	0.0030627	0.0010932	0.0177028	0.0006899	0.002475	0.030465	0.0007115	0.0009307	0.0002505	0.007674	0.0039937	0.0006287	0.227294	0.005666
35S:BRL3-GFP	2W	3	56.5	16076oA_53	0.0182219	9.15e-05	0.0002754	0.008545	0.0109576	0.0004547	0.0004513	0.0006213	0.0005085	0.0008645	0.015442	0.0004574	0.0001416	0.0180973	0.0022226	0.206337	0.0080216	0.0271004	0.0002903	0.0182395	0.0364445	0.0202039	0.0048144	0.0015448	0.0073633	0.0456099	0.0005738	0.00058	1.78e-05	0.0019283	0.0035927	0.0035726	0.0005614	0.0116955	0.0006444	0.0013524	0.0279624	0.0003911	0.0013197	0.0001284	0.0115831	0.0033574	0.0014468	0.27816	0.0054317
35S:BRL3-GFP	2W	4	53.9	16076oA_54	0.0159151	0.0001361	0.0001279	0.0126716	0.0182843	0.0003496	0.000468	0.0004692	0.0005014	0.0053352	0.0264251	0.0004361	0.0001502	0.0148461	0.0017171	0.202497	0.0102006	0.0241604	0.0002745	0.0220562	0.0327172	0.0214313	0.0062435	0.0016943	0.0073316	0.0330716	0.0006819	0.0017726	5.2e-05	0.0028166	0.0026957	0.0028319	0.0009049	0.015609	0.0005542	0.0012889	0.0255297	0.0003197	0.0016848	0.0002419	0.0173139	0.0033209	0.0119098	0.134597	0.0074092
35S:BRL3-GFP	2W	5	56.2	16076oA_55	0.0141401	0.0001293	9.92e-05	0.0083504	0.0189973	0.0005076	0.0006096	0.000548	0.0005324	0.0098834	0.0260902	0.0004755	0.0001542	0.0171712	0.0018766	0.321061	0.0075821	0.0291349	0.0002852	0.0234626	0.03338	0.0258111	0.0043876	0.0015089	0.0154815	0.0301375	0.0007773	0.0010276	6.33e-05	0.0029317	0.0028342	0.0028191	0.0008039	0.0189102	0.0006782	0.001449	0.0314855	0.0004008	0.0016908	0.0001541	0.0175462	0.0024026	0.0228592	0.136241	0.0043664
35S:BRL3-GFP	3D	1	54.5	16075oA_51	0.0059549	0.0001283	4.94e-05	0.0051039	0.0183276	0.0015354	0.0006041	0.0009688	0.001058	0.0046168	0.0134158	0.0004424	0.0001423	0.0188184	0.0040375	0.449645	0.0134964	0.0330936	0.000363	0.043454	0.0245622	0.0504479	0.0033613	0.0031541	0.0231629	0.0217008	0.0005926	0.0033577	5.21e-05	0.0052513	0.0052771	0.0051574	0.0008999	0.0161205	0.0005954	0.0018613	0.0583861	0.0005155	0.0013472	0.0002308	0.0108242	0.0029051	0.0095419	0.659682	0.0062791
35S:BRL3-GFP	3D	2	56.5	16075oA_52	0.0030496	9.9e-05	3.09e-05	0.0029547	0.0124984	0.000544	0.0006632	0.0007238	0.0009469	0.005762	0.0153127	0.000364	0.0001479	0.0136024	0.0026479	0.424766	0.0099316	0.0305599	0.0004228	0.0423584	0.0238121	0.0430064	0.0023131	0.0016263	0.0277846	0.0131312	0.0006611	0.0021119	4.49e-05	0.0038587	0.0040794	0.0050711	0.000763	0.0167818	0.000557	0.0015765	0.059053	0.0003422	0.0013247	0.0001778	0.0110933	0.0026667	0.0082339	0.495585	0.0044067
35S:BRL3-GFP	3D	3	52.9	16076oA_80	0.0191263	0.0001966	7.2e-06	0.0099805	0.0234433	0.0016722	0.0030659	0.0009013	0.0022101	0.0027789	0.0245966	0.0006393	0.0002303	0.0192235	0.0026666	0.554209	0.0118296	0.0364275	0.000461	0.0280068	0.0541744	0.0276084	0.0058164	0.0026466	0.0254409	0.041065	0.0009801	0.0017903	5.65e-05	0.0015064	0.0071379	0.0061495	0.0007021	0.0189022	0.0006332	0.002083	0.0592684	0.0008109	0.0035048	0.0002259	0.03424	0.0026254	0.0382681	0.45777	0.0077424
35S:BRL3-GFP	3D	4	56.1	16076oA_81	0.0139346	0.0002281	1.73e-05	0.0106377	0.0248885	0.00042	0.0004268	0.0010586	0.0015758	0.011966	0.0177999	0.0004243	0.0001794	0.0134976	0.0049214	0.326554	0.0164115	0.0341228	0.0004146	0.0409793	0.0471313	0.0388983	0.006035	0.0027815	0.0081838	0.0236192	0.0002381	0.0006646	3.38e-05	0.0038421	0.0041766	0.0040513	0.0011099	0.024371	0.0007245	0.0016121	0.0507635	0.000465	0.0018739	0.0002687	0.0173533	0.0031155	0.0252619	0.406313	0.0067199
35S:BRL3-GFP	3D	5	56.7	16076oA_82	0.0150991	0.0002501	1.7e-05	0.013087	0.0354716	0.0005076	0.000718	0.0011436	0.001636	0.0186861	0.0184203	0.0005204	0.0002272	0.0162579	0.0037309	0.370865	0.0153779	0.0383445	0.0004741	0.0274212	0.056918	0.0502316	0.0064625	0.0026117	0.0097345	0.0181776	0.0003757	0.0018399	3.52e-05	0.005017	0.0051992	0.0051496	0.0013198	0.0270849	0.0008413	0.0020984	0.0497203	0.0005697	0.0019633	0.0003055	0.022587	0.003738	0.0431364	0.528827	0.0059452
35S:BRL3-GFP	3W	1	57.8	16075oA_49	0.0005375	4.54e-05	7.7e-06	0.0005016	0.0034738	0.000344	0.0006777	0.0001405	0.0002293	0.0004282	0.0011213	7.2e-05	4.8e-05	0.0044083	0.0003097	0.0511237	0.0015714	0.003166	3.69e-05	0.0028413	0.0053141	0.0095988	0.0003289	0.0002994	0.0253099	0.0125662	0.0004285	0.002816	2.2e-06	0.0004915	0.0008717	0.0010416	0.0001588	0.0043558	6.26e-05	0.000541	0.0054169	0.0002252	0.0025471	7.1e-05	0.017487	0.0005012	0.0012831	0.0349317	0.0008743
35S:BRL3-GFP	3W	2	57.4	16075oA_50	0.0051569	6.63e-05	2.14e-05	0.0038396	0.0141772	0.0005593	0.0006901	0.000513	0.0008339	0.0037601	0.0044668	0.0003258	0.0001319	0.0221036	0.0014413	0.193796	0.0080001	0.0167541	0.000179	0.0179453	0.0138963	0.0399936	0.0022773	0.0018139	0.0216457	0.0124787	0.0004375	0.0009522	1.25e-05	0.0027571	0.0031073	0.0033985	0.0006259	0.0139556	0.0003534	0.0010637	0.0255905	0.0003705	0.0013235	0.0001416	0.0104332	0.0018967	0.0041774	0.201752	0.0040196
35S:BRL3-GFP	3W	3	57.7	16076oA_77	0.0282364	0.0001582	2.03e-05	0.0099128	0.0198378	0.0007061	0.001005	0.0008476	0.0016573	0.0112737	0.0123578	0.0007157	0.0001603	0.0215354	0.0017964	0.260376	0.0113549	0.0070128	0.0003153	0.0203721	0.0292697	0.0228358	0.0046973	0.0027601	0.0280373	0.0269307	0.000491	0.0010651	1.41e-05	0.0015124	0.0052352	0.0056262	0.0007576	0.0208997	9.91e-05	0.0030168	0.0358979	0.0007038	0.0007775	0.0001682	0.0240174	0.0025975	0.0333523	0.246593	0.0039057
35S:BRL3-GFP	3W	4	55.7	16076oA_78	0.0147794	0.0001502	7.14e-05	0.0053842	0.0149753	0.0003876	0.0013226	0.0004226	0.0005437	0.0044084	0.0055116	0.0002531	8.47e-05	0.0207597	0.0006351	0.160682	0.0037573	0.0093838	0.0001875	0.008081	0.0170446	0.0150652	0.0022568	0.0007965	0.0179773	0.0615383	0.0004347	0.0015307	4.26e-05	0.0005558	0.0047523	0.0066	0.0002936	0.0143135	0.0001299	0.0011293	0.0207865	0.0003735	0.0009713	0.0001538	0.0154989	0.0011388	0.0269782	0.189661	0.0026037
35S:BRL3-GFP	3W	5	56.6	16076oA_79	0.0312511	8.73e-05	1.59e-05	0.0075136	0.0181539	0.0009148	0.0015158	0.0011032	0.0008856	0.0043617	0.0097135	0.0003893	0.0001232	0.0226821	0.0008851	0.272735	0.0072565	0.0189363	0.0001814	0.0128419	0.0284719	0.0234434	0.003182	0.0022519	0.0191129	0.0292175	0.0004535	0.0028909	5.77e-05	0.0010518	0.0046175	0.0054304	0.0005996	0.0143008	0.0003359	0.0024872	0.0308262	0.0007441	0.0022592	0.0001173	0.0231181	0.0016882	0.0443347	0.566376	0.0044156
35S:BRL3-GFP	4D	1	55.6	16075oA_67	0.0023331	0.0001013	3.01e-05	0.0044464	0.0250728	0.0005209	0.0009631	0.000914	0.0006258	0.0136491	0.0132934	0.0003879	0.0002344	0.0194978	0.0073456	0.574268	0.0106013	0.0270615	0.0007552	0.0856775	0.0291787	0.0453767	0.0036408	0.0010723	0.0318489	0.0115558	0.0003978	0.0018842	3.92e-05	0.0055103	0.0061101	0.0071655	0.0015607	0.0272381	0.0007871	0.0018439	0.0542961	0.0004841	0.0017885	0.0002822	0.0147906	0.0038465	0.029901	0.649521	0.0086988
35S:BRL3-GFP	4D	2	58.2	16075oA_68	0.0025808	8.71e-05	3.4e-05	0.0032898	0.0146269	0.0003528	0.0004577	0.000722	0.0005486	0.0096999	0.0152337	0.000359	0.0001517	0.0241202	0.0081299	0.357492	0.0077826	0.0293865	0.0005457	0.0641352	0.0274864	0.0445269	0.0028622	0.0009043	0.0261697	0.0118782	0.0003329	0.0029624	9.38e-05	0.0058365	0.0037177	0.004198	0.0012081	0.0171211	0.0007889	0.0018056	0.0532462	0.0003781	0.0014943	0.0002257	0.0128853	0.0028321	0.0110671	0.310945	0.0075481
35S:BRL3-GFP	4D	3	57.9	16076oA_104	0.0200793	8.04e-05	6.56e-05	0.0094577	0.0164654	0.0005154	0.0007451	0.0009454	0.0005569	0.0019339	0.0276583	0.0005055	0.0001565	0.0196895	0.0020595	0.335231	0.0099486	0.0226654	0.0003673	0.0211758	0.0369298	0.0146194	0.0042604	0.0012291	0.0114302	0.0122562	0.0003329	0.001573	5.23e-05	0.0013016	0.0044475	0.0047629	0.0008863	0.0166856	0.0005541	0.0019461	0.0372807	0.0005676	0.0077581	0.0001425	0.0864701	0.0020382	0.0044484	0.186628	0.0056731
35S:BRL3-GFP	4D	4	55.3	16076oA_105	0.0209803	0.0001168	6.84e-05	0.0126232	0.0204851	0.0005776	0.0008238	0.0013095	0.000574	0.0048083	0.0330562	0.000585	0.0001614	0.033765	0.0034885	0.348491	0.017109	0.0284213	0.0005268	0.0332959	0.0442148	0.0222151	0.0058529	0.0012474	0.0100801	0.0146686	0.000394	0.001712	6.37e-05	0.0027533	0.0060176	0.006564	0.0013537	0.0204729	0.0008408	0.0027292	0.0420367	0.0006646	0.0066523	0.0002509	0.0744845	0.0030463	0.012984	0.43754	0.0072889
35S:BRL3-GFP	4D	5	58.4	16076oA_106	0.0191922	0.000124	7.09e-05	0.0159905	0.0231754	0.0007076	0.0012226	0.0013493	0.000611	0.0045435	0.0383847	0.0005487	0.0001602	0.03795	0.0024294	0.42841	0.0159358	0.0281818	0.0003934	0.0221453	0.0450461	0.0282721	0.0063907	0.0016774	0.0168539	0.0156833	0.0005015	0.0018614	6.46e-05	0.003503	0.0070635	0.0075621	0.001527	0.0248868	0.0006454	0.0026228	0.0386486	0.0007306	0.0094619	0.0002098	0.106079	0.0031138	0.0130464	0.448996	0.0067156
35S:BRL3-GFP	4W	1	55.9	16075oA_65	0.0047697	0.0001733	0	0.0048203	0.0219214	0.001718	0.0028555	0.0007295	0.0009974	0.0046843	0.0110695	0.000635	7.59e-05	0.0131785	0.0013968	0.397128	0.006354	0.0239335	0.0002954	0.0131119	0.0411336	0.0472332	0.003763	0.0009648	0.054129	0.0317608	0.0015009	0.0037997	5.5e-05	0.0027833	0.0035625	0.0039842	0.0006679	0.0182419	0.0006032	0.0023586	0.0402034	0.001129	0.0057438	0.0002496	0.043965	0.002144	0.0165235	0.244927	0.0053771
35S:BRL3-GFP	4W	2	52.9	16075oA_66	0.0034359	4.52e-05	1.52e-05	0.0048089	0.0156978	0.0005118	0.0006188	0.0003804	0.0007631	0.004843	0.0086231	0.0004303	0.0001072	0.0192487	0.0010849	0.203492	0.0084645	0.0216664	0.0001645	0.017466	0.0142988	0.0324889	0.0010574	0.000544	0.0216174	0.014904	0.0004612	0.0111125	2.96e-05	0.0017415	0.0029005	0.0034165	0.0005353	0.0129175	0.0004536	0.0013177	0.0276287	0.0003586	0.0010088	0.0001177	0.009501	0.0016199	0.0077444	0.117109	0.0030551
35S:BRL3-GFP	4W	3	54.2	16076oA_101	0.0172968	9.45e-05	5.88e-05	0.0096912	0.0146789	0.0006871	0.0008238	0.0006175	0.0006454	0.0020784	0.0273566	0.0005144	0.000145	0.0166762	0.002303	0.268215	0.0065464	0.0222103	0.0002945	0.0200793	0.0313655	0.0131714	0.0040607	0.0007511	0.0078958	0.0248448	0.0003508	0.0009671	4.42e-05	0.0011527	0.0034802	0.0035347	0.0006658	0.0130723	0.0005756	0.0024372	0.0268779	0.000585	0.0032182	0.0001506	0.0576473	0.0022138	0.0059277	0.133614	0.0052455
35S:BRL3-GFP	4W	4	55	16076oA_102	0.0177849	0.0001245	5.27e-05	0.0103604	0.0173774	0.0006276	0.0007342	0.0005046	0.0006183	0.0029811	0.0220471	0.0004614	0.0001124	0.0154587	0.0015885	0.239132	0.007786	0.0211412	0.0002239	0.0153141	0.0311094	0.0145885	0.0039983	0.0005306	0.0141352	0.0424873	0.0003906	0.0019339	2.01e-05	0.0011567	0.0025756	0.0026353	0.0005573	0.0115547	0.0004948	0.0025047	0.0280429	0.0005879	0.0048464	0.0001566	0.0618305	0.0020535	0.0081073	0.138272	0.0053567
35S:BRL3-GFP	4W	5	55	16076oA_103	0.0246503	8.24e-05	7.06e-05	0.0112071	0.0221349	0.0006267	0.0008161	0.0007113	0.0004951	0.017665	0.0193008	0.0006261	0.0001625	0.0149867	0.0015669	0.275535	0.0083566	0.0228094	0.0003035	0.0173304	0.0345001	0.0108131	0.0049016	0.0010282	0.0113908	0.022654	0.000358	0.0019459	5.12e-05	0.0008924	0.0033277	0.0032047	0.0006822	0.0187356	0.000688	0.0026186	0.0298036	0.0006234	0.0039694	0.0001439	0.0521138	0.0021482	0.0416448	0.18145	0.0067771
35S:BRL3-GFP	5D	1	58	16075oA_83	0.0047357	9.14e-05	4.49e-05	0.0060416	0.0082338	0.0006214	0.0006463	0.0009524	0.0011778	0.001003	0.026847	0.0006474	0.0001508	0.0159138	0.015817	0.399841	0.0148752	0.0335854	0.0018685	0.166514	0.0549921	0.0339031	0.0034458	0.0019031	0.0206698	0.0271943	0.0007748	0.0056384	8.67e-05	0.005676	0.0057368	0.0070506	0.0011912	0.0153774	0.0007717	0.0017888	0.0747946	0.0006009	0.0012361	0.0001756	0.0132899	0.0041021	0.0023442	1.09261	0.0091085
35S:BRL3-GFP	5D	2	52.9	16075oA_84	0.0078464	8.32e-05	2.11e-05	0.0080792	0.013047	0.0007001	0.0006788	0.0010736	0.0014943	0.0046435	0.0208851	0.0005922	0.0001628	0.0261364	0.0062991	0.471836	0.0203094	0.0361442	0.0013321	0.0880207	0.0509949	0.038014	0.0038267	0.0015633	0.0222694	0.0203012	0.0007772	0.0033415	8.61e-05	0.0049382	0.0069199	0.0080004	0.0013478	0.0197777	0.0007548	0.0018586	0.0623829	0.0007	0.0013557	0.0001727	0.0142213	0.0038949	0.0102947	1.01329	0.0098812
35S:BRL3-GFP	5D	3	55.3	16076oA_128	0.0123002	9.54e-05	5.29e-05	0.0144242	0.0165959	0.0003422	0.0003915	0.0006512	0.0006278	0.0088699	0.0386058	0.0003416	0.0001705	0.0101026	0.0091203	0.337385	0.0124977	0.0358967	0.0012204	0.0744647	0.0566028	0.0243159	0.0062118	0.0009515	0.0099987	0.0164873	0.0002426	0.0028333	7.82e-05	0.004605	0.0040405	0.0051495	0.0012332	0.0237783	0.0011496	0.001414	0.050817	0.0003528	0.0051164	0.0002196	0.0561467	0.0036705	0.0181623	0.665868	0.0075823
35S:BRL3-GFP	5D	4	54.9	16076oA_129	0.0185528	0.0001018	7.14e-05	0.0129831	0.0183036	0.0004773	0.0004807	0.0008183	0.000803	0.0102122	0.0293956	0.0005073	0.000164	0.0135123	0.0108695	0.377896	0.0141469	0.0363938	0.0007307	0.108498	0.0408199	0.0193145	0.0073395	0.0012115	0.0080459	0.0215164	0.0004261	0.0012667	4.52e-05	0.0039594	0.0035868	0.0039054	0.0009976	0.023178	0.0012972	0.0017904	0.049666	0.0004901	0.0056487	0.0001827	0.0468496	0.0031799	0.0246263	0.55232	0.0056527
35S:BRL3-GFP	5D	5	58	16076oA_130	0.0073009	0.0001221	5.66e-05	0.0096388	0.0129868	0.0003629	0.0004343	0.0006819	0.0008128	0.0046307	0.0308765	0.0003485	0.000145	0.0298812	0.0105638	0.519248	0.0169769	0.0503606	0.0013052	0.11703	0.0478809	0.0320684	0.0048583	0.0009796	0.0098963	0.0160811	0.0005229	0.0016465	0.0001119	0.00697	0.0062677	0.0069842	0.0019848	0.0203529	0.0011079	0.0018707	0.0605447	0.000483	0.0065576	0.0003453	0.0731524	0.0047432	0.0142706	0.654695	0.0047971
35S:BRL3-GFP	5W	1	57.5	16075oA_81	0.0093618	0.000252	4.8e-05	0.0088722	0.0260342	0.0006422	0.0006615	0.0009683	0.0008509	0.0150019	0.0149687	0.0006382	0.0001487	0.0288992	0.0027263	0.255662	0.0103836	0.0268636	0.0003299	0.0272401	0.0396704	0.0590939	0.0060574	0.0024602	0.0235419	0.0704457	0.0011928	0.0070511	8.57e-05	0.0066602	0.0047753	0.0041252	0.0010209	0.0165145	0.00061	0.0021809	0.0304195	0.0005649	0.0015648	0.0006052	0.0159761	0.0040605	0.0306026	0.325019	0.0155558
35S:BRL3-GFP	5W	2	53.2	16075oA_82	0.0095664	0.0001843	3.78e-05	0.0084434	0.0187428	0.0005896	0.0007668	0.0007543	0.0010078	0.0083117	0.0120204	0.0006537	0.0001635	0.0163023	0.0015321	0.232321	0.0068973	0.0248915	0.0002886	0.0173923	0.0326992	0.0419848	0.0050819	0.0018318	0.0186823	0.0427984	0.001043	0.002266	5.07e-05	0.004239	0.003364	0.0034369	0.0007312	0.0160873	0.0004972	0.0019814	0.0356933	0.0006052	0.0013948	0.0004461	0.014543	0.0029241	0.0148976	0.290181	0.0089025
35S:BRL3-GFP	5W	3	51.5	16076oA_125	0.039233	0.0001435	2.84e-05	0.014365	0.0147332	0.0005912	0.0009659	0.0006765	0.0010825	0.0039307	0.0258391	0.0005202	0.0001299	0.015767	0.0020509	0.238497	0.007603	0.0268924	0.0002994	0.0230362	0.0389621	0.0096314	0.0071613	0.0017609	0.01424	0.054404	0.0006234	0.0042476	5.35e-05	0.0016078	0.00338	0.0036713	0.0006396	0.0133304	0.0004812	0.0026066	0.032076	0.0005879	0.0093269	0.0003502	0.0945682	0.0025749	0.0096891	0.200445	0.0098132
35S:BRL3-GFP	5W	4	56.3	16076oA_126	0.0436075	7.86e-05	6.26e-05	0.0114988	0.0138126	0.000742	0.0006634	0.000648	0.0009502	0.0055479	0.0239498	0.0005602	0.0001291	0.0139515	0.0018876	0.275172	0.0086114	0.0306219	0.0003005	0.0214422	0.0325864	0.0077935	0.0063393	0.0024298	0.0115508	0.0288646	0.0006162	0.0027962	5.25e-05	0.0013277	0.0043229	0.004457	0.0005986	0.0129051	0.0005121	0.0027909	0.0338235	0.0006979	0.0042806	0.0001437	0.0375688	0.0021799	0.0140142	0.240808	0.0055218
35S:BRL3-GFP	5W	5	56.9	16076oA_127	0.0274254	0.0002763	5.87e-05	0.0189993	0.0154164	0.0003655	0.0008429	0.0006315	0.0009537	0.0013421	0.0393783	0.0006481	0.000111	0.0189393	0.0029341	0.150466	0.0127043	0.0326918	0.000363	0.0299673	0.0577299	0.0184977	0.0102651	0.0013932	0.0083741	0.0768278	0.0006071	0.0055546	7.93e-05	0.0036585	0.0023966	0.0025853	0.0008254	0.0088355	0.0005985	0.001687	0.0267125	0.0002705	0.0045666	0.0007189	0.0521006	0.0037147	0.008006	0.171068	0.0143846
35S:BRL3-GFP	6D	1	57.2	16075oA_99	0.0080323	0.0001512	0.0001506	0.0098254	0.0190703	0.0007845	0.0009806	0.0019767	0.0008286	0.0092984	0.0477833	0.0006859	0.0002245	0.0214705	0.0160194	0.660779	0.0250322	0.0302874	0.0028516	0.251675	0.0443546	0.055107	0.0039017	0.0011761	0.0248925	0.020177	0.0007413	0.0050274	0.0001159	0.0055807	0.0204008	0.0232828	0.0042794	0.033121	0.0007965	0.0025461	0.0833858	0.0008574	0.0022861	0.0004314	0.0227919	0.005829	0.022229	1.86588	0.0137756
35S:BRL3-GFP	6D	2	53.9	16075oA_100	0.0041199	0.0001057	0.0002104	0.0060602	0.0068239	0.0005847	0.0007911	0.0015522	0.0012895	0.0014207	0.0512591	0.0007142	0.0001547	0.0183587	0.0069773	0.363057	0.0207027	0.0404968	0.0027061	0.121635	0.0779959	0.0316337	0.0029211	0.0005451	0.0223042	0.0098399	0.0006928	0.0026889	0.0001402	0.0049128	0.0169575	0.020089	0.0036522	0.0136367	0.0013805	0.0024815	0.0744742	0.0008266	0.001399	0.0002997	0.016486	0.0059859	0.0059733	0.643602	0.0149067
35S:BRL3-GFP	6D	3	57	16076oA_152	0.0238349	7.26e-05	0.0002881	0.0158796	0.0202083	0.0006503	0.0006705	0.0011127	0.0003572	0.0147831	0.0373892	0.0005919	0.0003002	0.0186945	0.0155658	0.579231	0.0232113	0.0346707	0.0008406	0.29467	0.0717854	0.032894	0.0049524	0.0016487	0.0158917	0.0256234	0.0005543	0.0066566	0.0002044	0.0058055	0.020077	0.0169485	0.003774	0.0463869	0.0010927	0.0024363	0.0826406	0.0008843	0.0067123	0.0002732	0.066448	0.0045913	0.0524629	1.5003	0.0123183
35S:BRL3-GFP	6D	4	58	16076oA_153	0.0147388	8.65e-05	0.0002945	0.0110793	0.0112635	0.0005769	0.0008301	0.0015881	0.0005277	0.0013338	0.0785127	0.000693	0.0001911	0.0277929	0.0192603	0.536537	0.0226683	0.0406136	0.0028943	0.182749	0.0660081	0.0284305	0.0042947	0.001161	0.0211248	0.0149362	0.0005456	0.0025059	0.0001307	0.0046347	0.0164914	0.0186202	0.0026236	0.0189933	0.0011139	0.0030099	0.0841332	0.00101	0.0058602	0.0002235	0.0657313	0.0042141	0.0042405	0.721237	0.0061521
35S:BRL3-GFP	6D	5	54.8	16076oA_154	0.031796	0.0001098	0.0001752	0.0120593	0.0164156	0.0007349	0.0008577	0.0019103	0.0004554	0.0064775	0.0464616	0.000565	0.0001758	0.0382154	0.0034698	0.435351	0.0174082	0.0450235	0.0005705	0.041983	0.0626944	0.0211234	0.0048564	0.0012142	0.0248737	0.0164078	0.0005844	0.005181	0.0001141	0.002509	0.0133917	0.0158013	0.0021257	0.0138209	0.0011417	0.0031266	0.0576154	0.001055	0.0057126	0.0002235	0.0662944	0.0037099	0.019013	0.322027	0.0062796
35S:BRL3-GFP	6W	1	55.9	16075oA_97	0.0088795	7.79e-05	0.0001226	0.0060996	0.0121251	0.0006909	0.0007427	0.000847	0.0010172	0.0013001	0.03263	0.0005732	0.0001253	0.0105497	0.0010526	0.349433	0.0116515	0.0255987	0.000294	0.0178869	0.0336978	0.0339292	0.0034296	0.0003639	0.0222756	0.0083057	0.0006836	0.0019749	6.83e-05	0.0019107	0.0057516	0.0070596	0.0010214	0.0120435	0.0004041	0.0019237	0.0547897	0.0008538	0.0012428	0.0001466	0.0132032	0.0022566	0.0016335	0.159588	0.0053874
35S:BRL3-GFP	6W	2	57.9	16075oA_98	0.0133507	0.000168	0.000147	0.0129224	0.0153684	0.0006416	0.0007052	0.0013981	0.0007452	0.0011435	0.0354287	0.0005344	8.54e-05	0.0342594	0.0011305	0.16272	0.0170789	0.0285165	0.0003199	0.0212693	0.0317693	0.0372563	0.0065874	0.0003326	0.0174779	0.0084852	0.000526	0.0028833	9.55e-05	0.0035937	0.0071049	0.0091937	0.0015737	0.0064953	0.0005483	0.0019308	0.0338545	0.0006688	0.0011826	0.0005022	0.0148101	0.002978	0.0030828	0.150853	0.0138317
35S:BRL3-GFP	6W	3	56.1	16076oA_149	0.0269281	6.56e-05	3.78e-05	0.0073688	0.0131932	0.001003	0.0011428	0.0006487	0.0007255	0.007245	0.0185289	0.0003472	8.15e-05	0.0193115	0.001172	0.294784	0.0130331	0.0204729	0.0002677	0.0186905	0.0412637	0.0094887	0.0011616	0.0004074	0.0302141	0.0152693	0.0005514	0.147032	3.72e-05	0.0005382	0.0068512	0.0085685	0.0008943	0.0107925	0.0003355	0.0016436	0.0396586	0.0007665	0.0063446	0.0001205	0.072692	0.0013185	0.0225271	0.138111	0.00321
35S:BRL3-GFP	6W	4	57.7	16076oA_150	0.0298477	5.63e-05	0.0001817	0.0110396	0.0173457	0.0010355	0.0013005	0.0007983	0.0002963	0.0206272	0.0301761	0.0004614	0.0001079	0.0139471	0.0010454	0.292035	0.0110509	0.0275124	0.0003258	0.0145153	0.0359633	0.0067065	0.0041573	0.0011428	0.0273904	0.0160332	0.000529	0.0060719	5.79e-05	0.000559	0.0073997	0.0081237	0.0008932	0.015106	0.0005501	0.0023013	0.0444454	0.0007715	0.0077268	0.0001415	0.081751	0.0016357	0.0633661	0.310916	0.00566
35S:BRL3-GFP	6W	5	54.1	16076oA_151	0.0166854	8.8e-05	0.0001209	0.0085906	0.0302882	0.0009222	0.0013069	0.00066	0.0003324	0.0666173	0.0227665	0.000353	0.0001358	0.0189864	0.0008654	0.247496	0.0106652	0.0208383	0.0002304	0.0127937	0.0259377	0.0158329	0.0038597	0.0006534	0.0381036	0.0171044	0.000479	0.0075029	2.3e-06	0.001069	0.0057093	0.0063406	0.000854	0.0258391	0.0003349	0.0021162	0.0362132	0.0006635	0.0090123	0.0001823	0.100541	0.0013079	0.110889	0.261896	0.0034783
bri1-301bak1brl1brl3	0	1	55.5	16075oA_3	0.0001877	0.0001209	2.8e-06	0.0001606	0.0175387	0.0003928	0.0007227	0.0003579	0.0006596	0.0071023	0.0033096	0.0002182	0.0001012	0.0248558	0.0005434	0.104122	0.0028822	0.0064131	0.0001076	0.0071684	0.0111013	0.048611	0.0006767	0.0007532	0.0150024	0.0166289	0.0006364	0.0019079	8.92e-05	0.0024581	0.001967	0.0021183	0.0002765	0.0124208	0.0001307	0.0005103	0.0167929	0.000439	0.0058013	0.0003052	0.0210407	0.0016553	0.003832	0.017076	0.0020726
bri1-301bak1brl1brl3	0	2	55.5	16075oA_4	0.0003454	0.0001314	2.38e-05	0.0003425	0.0148019	0.0006232	0.0011111	0.0004249	0.0008191	0.0056628	0.0056376	0.0002387	0.0001326	0.034742	0.0006659	0.221997	0.0061909	0.0101182	0.0001032	0.0114441	0.0149207	0.0422589	0.000568	0.000707	0.0280469	0.0145177	0.0009066	0.0026751	5.94e-05	0.0022127	0.0028683	0.0032016	0.0004107	0.0108525	0.0003618	0.0006464	0.0174616	0.0004831	0.0081285	0.0002722	0.0388682	0.0010899	0.0075807	0.036412	0.0033263
bri1-301bak1brl1brl3	0	3	56	16076oA_8	0.0048698	5.81e-05	1.55e-05	0.0029448	0.0156152	0.0002887	0.0006685	0.0002957	0.0003484	0.0099184	0.0108443	0.0001669	8.56e-05	0.0175977	0.0012006	0.096208	0.0034356	0.008906	0.0001044	0.0082383	0.0106658	0.0308164	0.0008356	0.0004811	0.0149691	0.0071465	0.0002573	0.0010274	3.88e-05	0.0011149	0.0015664	0.0017358	0.0003918	0.0107124	0.0001195	0.000623	0.01474	0.0002807	0.0020433	0.0001548	0.0161638	0.0013938	0.008662	0.0123258	0.0016595
bri1-301bak1brl1brl3	0	4	50	16076oA_9	0.0035973	4.9e-05	2.54e-05	0.0017272	0.0068625	0.0003894	0.000849	0.0002291	0.0003806	0.0033085	0.0080252	0.0001092	7.79e-05	0.0091538	0.0007879	0.0766576	0.0029241	0.0095369	8.54e-05	0.0054456	0.0097795	0.0140254	0.0006652	0.0003502	0.0128461	0.0085838	0.0003623	0.0007727	5e-05	0.0008371	0.0019286	0.0020958	0.0002065	0.0069998	0.0001239	0.0006028	0.0106399	0.0002575	0.0017527	5.19e-05	0.0155153	0.0010143	0.0033059	0.0116451	0.0005479
bri1-301bak1brl1brl3	0	5	55.9	16076oA_10	0.0036334	6.57e-05	2.57e-05	0.0021287	0.0094628	0.0007108	0.0006968	0.0002505	0.0002814	0.0036616	0.0097585	0.000154	7.01e-05	0.0139976	0.0004834	0.0608112	0.0015865	0.0101198	8.67e-05	0.0060648	0.0111463	0.0225631	0.0007246	0.0005278	0.0745666	0.0172488	0.0003831	0.0031553	2.77e-05	0.0013943	0.0019878	0.0019906	0.0003282	0.0066085	0.0001159	0.000661	0.0115387	0.0003141	0.0019469	0.0001485	0.0171578	0.0013599	0.0055275	0.0090943	0.0027325
bri1-301bak1brl1brl3	1D	1	55	16075oA_15	0.0010639	4.6e-05	2.49e-05	0.0006357	0.0103694	0.0006073	0.0005598	0.0007102	0.0007062	0.0023771	0.015526	0.000319	0.0001394	0.0097515	0.0009191	0.299704	0.0050994	0.0179944	0.0001362	0.0072742	0.016115	0.0418748	0.0003779	0.0006857	0.0945656	0.0066865	0.0005752	0.0017174	2.73e-05	0.0006457	0.0026373	0.0028986	0.0004799	0.0131298	0.0003919	0.0008389	0.0256494	0.0005565	0.0038473	0.0001281	0.0294099	0.0013883	0.0019225	0.0268819	0.0019388
bri1-301bak1brl1brl3	1D	2	50.8	16075oA_16	0.0007397	0.0001651	4.82e-05	0.0008207	0.0167345	0.0004252	0.0005036	0.0008794	0.0007812	0.0088034	0.0151715	0.0003397	0.0001098	0.0130371	0.00143	0.141536	0.0064731	0.0182121	0.0001939	0.0139877	0.0330514	0.0665357	0.0008296	0.0005627	0.0129728	0.0055877	0.0004954	0.0010324	7.56e-05	0.0019488	0.0033493	0.0038003	0.0009226	0.0113347	0.0003722	0.0008869	0.0395516	0.0006392	0.0024881	0.0003315	0.0183135	0.002579	0.0082991	0.0325429	0.0046079
bri1-301bak1brl1brl3	1D	3	52	16076oA_26	0.0074345	0.0001269	0.0002336	0.0070708	0.0176074	0.0003395	0.0009729	0.0009183	0.0003516	0.0011065	0.0401381	0.0003367	8.85e-05	0.0299175	0.0007771	0.113999	0.0070541	0.0193971	0.0001657	0.0120168	0.0400929	0.043376	0.0013557	0.0004521	0.0316312	0.0038556	0.0003932	0.0020386	5.25e-05	0.0009464	0.0035349	0.0054797	0.0010104	0.0089807	0.0003917	0.0009187	0.0352145	0.0006095	0.0019246	0.0002568	0.0208251	0.0028481	0.0025404	0.0237054	0.003965
bri1-301bak1brl1brl3	1D	4	54.6	16076oA_27	0.0091148	5.65e-05	0.0002153	0.0070196	0.0160581	0.0002986	0.0005743	0.0008119	0.0003259	0.0040921	0.037363	0.0003311	0.0001085	0.0158206	0.0009284	0.160075	0.0081438	0.0172299	0.0001743	0.011423	0.0304807	0.0322542	0.0013858	0.0006237	0.0129027	0.0039601	0.0001907	0.0013219	6.29e-05	0.0007023	0.0031833	0.0049716	0.000962	0.0122886	0.0002643	0.0009451	0.0324928	0.0005733	0.0011668	0.000139	0.0197262	0.0025588	0.0061507	0.0190763	0.0034612
bri1-301bak1brl1brl3	1D	5	55.9	16076oA_28	0.0091391	8.31e-05	0.000152	0.0063845	0.0140915	0.0003288	0.0004853	0.000858	0.0004501	0.0021708	0.0404815	0.0003143	6.59e-05	0.0120368	0.0010229	0.106667	0.0065982	0.0188365	0.0001808	0.0174211	0.0390527	0.026678	0.0012034	0.0002842	0.0181955	0.0044344	0.0001623	0.001615	4.52e-05	0.0005567	0.0032054	0.003609	0.000907	0.0076642	0.0002996	0.0008631	0.0286411	0.0006571	0.0020406	0.0001319	0.0222407	0.0028413	0.0046778	0.0145592	0.0064303
bri1-301bak1brl1brl3	1W	1	54.5	16075oA_13	0.0007927	0.000253	8.13e-05	0.0007527	0.0151377	0.0028906	0.0008346	0.0009654	0.0008728	0.004917	0.0405871	0.0003613	9.55e-05	0.0597605	0.0025909	0.276912	0.008662	0.0392192	0.0002928	0.0242616	0.065916	0.0683145	0.0013357	0.0008067	0.0239425	0.020574	0.0007322	0.0052089	0.0001782	0.0084261	0.0036389	0.0041151	0.0013743	0.0104586	0.0009514	0.0011456	0.0533908	0.0007824	0.0057249	0.0003128	0.0388926	0.003632	0.0018922	0.0352662	0.0049578
bri1-301bak1brl1brl3	1W	2	54.1	16075oA_14	0.0005637	0.0001508	1.09e-05	0.0008057	0.0141914	0.0012464	0.0006414	0.0003967	0.0005525	0.0122015	0.0093935	0.0002978	0.0001038	0.0161567	0.0016828	0.17063	0.0049925	0.016718	0.0001692	0.0125244	0.0225446	0.0548816	0.0009782	0.0008115	0.0125653	0.0110715	0.0003396	0.0020528	3.4e-05	0.0028083	0.0016796	0.0019755	0.0006611	0.0109437	0.0005199	0.0006019	0.0232651	0.0004189	0.0030175	0.0003032	0.0216376	0.0028463	0.008328	0.01813	0.0041331
bri1-301bak1brl1brl3	1W	3	56	16076oA_23	0.0002854	2.83e-05	1.07e-05	0.0006883	0.0053369	0.0001894	0.0006496	7.15e-05	3.92e-05	0.0018337	0.0007751	0	1.07e-05	0.0094976	9.61e-05	0.0124293	0.0023099	0.0025978	1.68e-05	0.0005241	0.0027674	0.0071544	0.0002544	3.63e-05	0.0125765	0.0013363	0.0001172	0.0039533	3.2e-06	0.0003565	0.0002773	0.0007795	0.0001059	0.002848	2.59e-05	0.0003754	0.0013103	8.07e-05	0.0013926	3.49e-05	0.0194214	0.0003056	0.004201	0.0016526	0.0001258
bri1-301bak1brl1brl3	1W	4	52.7	16076oA_24	0.0079324	7.89e-05	0.0001673	0.0047498	0.0140275	0.0007216	0.0005783	0.0004882	0.0003966	0.0038103	0.0261477	0.000322	0.0001209	0.0160628	0.0010031	0.149368	0.0076762	0.0162821	0.0001378	0.0103848	0.0257835	0.0301327	0.0009484	0.000914	0.0180014	0.0113148	0.0002703	0.009411	4.23e-05	0.0012673	0.0027958	0.0030814	0.0005642	0.0116647	0.0002935	0.000942	0.0219218	0.00041	0.0020891	0.0001239	0.0200767	0.0028618	0.0058454	0.023227	0.0018336
bri1-301bak1brl1brl3	1W	5	52.1	16076oA_25	0.0077694	0.000103	0.0001598	0.0081078	0.0169507	0.0003537	0.0004359	0.0006239	0.0005838	0.0011481	0.0214488	0.0006074	0.000132	0.0141277	0.0030221	0.141871	0.0084187	0.0182603	0.0001934	0.019703	0.0356705	0.0402887	0.0025403	0.0009498	0.0098381	0.0095018	0.0003758	0.0006803	2.44e-05	0.0016917	0.0023053	0.0023605	0.0007571	0.0111745	0.0006673	0.0009132	0.0242135	0.0004943	0.0023299	0.0001962	0.026353	0.003382	0.0029175	0.025041	0.0050735
bri1-301bak1brl1brl3	2D	1	58	16075oA_31	0.0017646	0.0001017	5.25e-05	0.0019079	0.0103984	0.0006493	0.0008961	0.0010683	0.0005684	0.0015231	0.0150742	0.0002301	5.8e-05	0.022357	0.0005795	0.15416	0.0059931	0.0438255	7.51e-05	0.0090077	0.0164884	0.0357549	0.0003942	0.0003639	0.0421234	0.0083036	0.0005909	0.0067953	4.39e-05	0.0008025	0.00514	0.0066316	0.0010726	0.008514	0.0004483	0.0012111	0.0358497	0.0008287	0.0040587	0.0001568	0.0235905	0.0016209	0.0013488	0.0263483	0.0039475
bri1-301bak1brl1brl3	2D	2	54.6	16075oA_32	0.0008915	9.43e-05	3.49e-05	0.0017872	0.0181072	0.0005248	0.0006479	0.0016645	0.0017968	0.0027136	0.0145355	0.000756	0.0001813	0.0126936	0.0006347	0.305525	0.0119206	0.0209246	0.0001755	0.0096789	0.0294766	0.0395639	0.0005013	0.000457	0.0219513	0.0098368	0.0004227	0.002017	4.98e-05	0.0017048	0.0047213	0.0058474	0.0010504	0.0212666	0.0003682	0.0025005	0.0432882	0.0008489	0.0026449	0.0001679	0.021187	0.0020763	0.001079	0.0282509	0.0021198
bri1-301bak1brl1brl3	2D	3	52.4	16076oA_50	0.0124463	0.0001933	0.0002804	0.0123685	0.0429222	0.0012638	0.0034409	0.0020797	0.0007932	0.0135979	0.0564217	0.0008812	0.0001962	0.0838282	0.0013097	0.347241	0.0271481	0.0462709	0.0003528	0.0189195	0.0776465	0.0760808	0.0026744	0.0012543	0.117543	0.0111092	0.0008661	0.0077072	6.97e-05	0.0016977	0.0078466	0.0090383	0.0018092	0.0293556	0.0007031	0.0032439	0.0609484	0.001517	0.0068062	0.0003209	0.0604976	0.004429	0.0281367	0.0413099	0.0087989
bri1-301bak1brl1brl3	2D	4	56	16076oA_51	0.0093889	5.18e-05	8.59e-05	0.0051551	0.0123038	0.0003735	0.0013098	0.0007442	0.0004365	0.0024798	0.0122422	0.0002954	0.0001334	0.0156463	0.0005245	0.105764	0.0040552	0.0213953	0.0001675	0.0044684	0.0270371	0.0249773	0.0003003	0.0004986	0.0274337	0.0052432	0.0004179	0.0549296	2.23e-05	0.0005245	0.0034751	0.0055541	0.0008216	0.0083882	0.0003551	0.000811	0.0329033	0.0005611	0.0012855	0.0001149	0.0124135	0.0017513	0.0062271	0.0262939	0.0023355
bri1-301bak1brl1brl3	2D	5	54	16076oA_52	0.0098479	8.86e-05	0.0001531	0.0068099	0.0165896	0.0003506	0.0005188	0.0007917	0.0004355	0.0027816	0.0311249	0.0003435	0.0001486	0.0098391	0.0006631	0.142483	0.0085685	0.0264728	0.0001501	0.0071498	0.0313552	0.031788	0.0012506	0.0003351	0.0159555	0.0054826	0.0003272	0.0024336	4.37e-05	0.0007095	0.004576	0.0056545	0.0010864	0.0125251	0.000366	0.0008201	0.0333562	0.0005682	0.0013238	0.0002362	0.0134649	0.0026289	0.00417	0.022973	0.0024192
bri1-301bak1brl1brl3	2W	1	53.8	16075oA_29	0.0013349	0.00013	4.8e-05	0.0017755	0.0159268	0.0006029	0.00096	0.000531	0.000514	0.0022299	0.0342492	0.0003414	9.68e-05	0.0219239	0.0008396	0.25955	0.0055876	0.0293701	0.0001239	0.0115295	0.0208977	0.0479026	0.0013418	0.0005833	0.0310018	0.043883	0.0005162	0.0030003	6.29e-05	0.0023121	0.0025119	0.002814	0.000618	0.0085705	0.0009498	0.0007706	0.0322861	0.000427	0.0037048	0.0002586	0.0287862	0.0012922	0.0017496	0.0334249	0.0052367
bri1-301bak1brl1brl3	2W	2	54	16075oA_30	0.000853	0.0001298	1.47e-05	0.0010846	0.014661	0.0005617	0.0009019	0.0004386	0.0005764	0.0025044	0.0055015	0.0002404	9.2e-05	0.0149923	0.0008547	0.139112	0.0030497	0.0229065	0.0001519	0.0079704	0.0155765	0.0392926	0.0008299	0.0004345	0.0331267	0.0439123	0.0004793	0.0027012	8.76e-05	0.0018517	0.0018103	0.0026087	0.0005444	0.0082913	0.0008025	0.0007192	0.0274065	0.0003515	0.0039083	0.0001632	0.0269023	0.0009117	0.0013805	0.026628	0.0029014
bri1-301bak1brl1brl3	2W	3	55.3	16076oA_47	0.0062899	6.03e-05	5.36e-05	0.0036642	0.0093335	0.0003839	0.000915	0.0003402	0.0002171	0.0005318	0.0311362	0.0001911	5.66e-05	0.0119685	0.0004338	0.110676	0.0063585	0.0095859	9.63e-05	0.0049586	0.0198628	0.014124	0.0016737	0.0002532	0.0251888	0.0340984	0.0002691	0.001074	5.87e-05	0.0004908	0.0015284	0.0015622	0.0002786	0.0050662	0.0002086	0.0007292	0.013047	0.0003516	0.0011973	0.0001033	0.0180129	0.0007348	0.001227	0.0175226	0.002126
bri1-301bak1brl1brl3	2W	4	56.6	16076oA_48	0.0069086	0.0001058	0.000167	0.0078719	0.019873	0.0002558	0.0002926	0.0007245	0.0004601	0.0027065	0.0308418	0.0004194	7.66e-05	0.0127785	0.0006862	0.131953	0.0075892	0.0145559	9.72e-05	0.0093495	0.0334207	0.0341183	0.0035135	0.0002956	0.0106987	0.0256984	0.0002396	0.0009462	2.26e-05	0.001187	0.0017315	0.0018623	0.0004066	0.0085117	0.0003112	0.0008433	0.023973	0.0004855	0.001046	0.0002429	0.008047	0.001493	0.004224	0.0181482	0.004335
bri1-301bak1brl1brl3	2W	5	55.1	16076oA_49	0.0074465	0.000154	0.0001379	0.0058959	0.0175236	0.0002899	0.000421	0.0007346	0.0006493	0.0032464	0.0126636	0.0004645	9.85e-05	0.0181278	0.0012339	0.150125	0.0068336	0.0339163	0.0001709	0.0132747	0.0366453	0.0331643	0.0023941	0.0003347	0.0191499	0.0423717	0.0002174	0.0011226	1.94e-05	0.0014412	0.0017842	0.0028701	0.0005841	0.0094895	0.0007985	0.0011151	0.0272422	0.0005006	0.0022305	0.0001795	0.0144034	0.0015965	0.0044404	0.0234053	0.0057863
bri1-301bak1brl1brl3	3D	1	56.8	16075oA_47	0.0030573	0.000158	4.6e-06	0.0028135	0.0209356	0.0005552	0.0008027	0.0012331	0.0015493	0.0135423	0.0058124	0.00051	0.0001457	0.0186241	0.0007326	0.321496	0.0091075	0.0235924	0.000162	0.0101107	0.0276733	0.0591514	0.0017085	0.0007578	0.0215297	0.0150264	0.0006261	0.001535	3.87e-05	0.0027725	0.0061679	0.0069689	0.0010143	0.0122726	0.0003753	0.0014219	0.0484952	0.0009073	0.0014874	0.0003213	0.0119241	0.0024015	0.016747	0.06981	0.004237
bri1-301bak1brl1brl3	3D	2	56.4	16075oA_48	0.0040348	9.43e-05	1.49e-05	0.0037017	0.0138368	0.0005905	0.0007933	0.0009599	0.0012845	0.0062865	0.0122898	0.0004329	8.93e-05	0.0133206	0.0007067	0.20928	0.0107374	0.0198263	0.0001323	0.0131682	0.0219179	0.042336	0.0011468	0.0006187	0.0398108	0.0088179	0.0008329	0.0040235	4.42e-05	0.0017405	0.0053472	0.0062346	0.0008697	0.0087534	0.0003714	0.0014204	0.043285	0.0006966	0.0013006	0.0002148	0.0108231	0.0020506	0.006854	0.081625	0.0038863
bri1-301bak1brl1brl3	3D	3	54.2	16076oA_74	0.0113491	0.0001275	1.38e-05	0.0051167	0.0145476	0.0003426	0.0005118	0.0007489	0.0007923	0.0038883	0.0085417	0.0002661	6.96e-05	0.0104608	0.0005279	0.157421	0.0063565	0.0177785	0.0001284	0.0062978	0.0217043	0.0278279	0.0020499	0.0004189	0.0182342	0.0076397	0.0001309	0.0009428	3.06e-05	0.0008651	0.0039403	0.0047622	0.0008543	0.0074445	0.0002948	0.0008194	0.0291259	0.000461	0.0015006	0.0002396	0.011104	0.0022218	0.0076739	0.033791	0.0032958
bri1-301bak1brl1brl3	3D	4	55.5	16076oA_75	0.0219113	0.0661176	0.500561	0.0236684	0.0765281	0.0482543	0.338445	0.242052	0.187775	0.319141	0.0500986	0.0754511	0.271758	0.0197448	0.682425	0.171179	0.006759	0.477627	0.220626	0.156832	3.55916	0.0179691	0.0744509	0.0515865	0.476143	0.0201039	0	0.0340907	0.0065332	0.204269	0.136354	0.82289	0.385327	0.254528	0.129317	0.556018	5.83201	0.0171675	0.196686	0.848233	2.28839	0.292081	0.134557	16.7364	0.187036
bri1-301bak1brl1brl3	3D	5	56.2	16076oA_76	0.006217	0.0001705	2.3e-05	0.0044456	0.0118875	0.0002578	0.0002747	0.0005017	0.0004519	0.0119184	0.017826	0.0001738	5.63e-05	0.0066969	0.0010291	0.126606	0.0064898	0.0193865	0.0002137	0.0109841	0.0261097	0.0184744	0.0010504	0.0002713	0.0131497	0.0052002	0.0001804	0.0001142	2.61e-05	0.0007022	0.0025836	0.0034205	0.0016746	0.0065968	0.0002543	0.000548	0.0461441	0.0002738	0.001748	0.000137	0.0269858	0.0018702	0.0114869	0.0260053	0.0026134
bri1-301bak1brl1brl3	3W	1	56	16075oA_45	0.0023651	0.0001296	2.41e-05	0.002826	0.0173365	0.000671	0.0006674	0.0008062	0.0013193	0.0096798	0.0086275	0.0003076	7.12e-05	0.0172991	0.0007042	0.129283	0.0138181	0.0211836	0.0001501	0.0162591	0.0359559	0.0407983	0.0012834	0.0003818	0.0147763	0.0084384	0.0003365	0.0008739	4.33e-05	0.002171	0.0033294	0.0034656	0.0008584	0.0097338	0.0003805	0.0011826	0.0274816	0.0006242	0.0012109	0.0002777	0.012849	0.0018182	0.0091403	0.033382	0.0060322
bri1-301bak1brl1brl3	3W	2	54.8	16075oA_46	0.0031634	0.0001372	3.15e-05	0.0031395	0.0194074	0.0007016	0.0009424	0.0010626	0.0016812	0.0145224	0.0141341	0.0004795	0.0001266	0.0186048	0.0008605	0.188387	0.0112522	0.0251348	0.0001589	0.015869	0.0320052	0.052546	0.0015869	0.0007733	0.044465	0.0198897	0.0008299	0.0037496	5.63e-05	0.0025513	0.0046078	0.004995	0.0007756	0.0128972	0.0004624	0.0016417	0.0345925	0.0008217	0.0022978	0.0002838	0.0177462	0.0021278	0.0158701	0.0411327	0.0058867
bri1-301bak1brl1brl3	3W	3	53.9	16076oA_71	0.0079589	9.91e-05	2.05e-05	0.0052458	0.0186576	0.000949	0.0009904	0.0006406	0.000813	0.0241252	0.0073055	0.0002572	0.0001123	0.0145939	0.0006524	0.180251	0.0075177	0.0190843	0.000118	0.007338	0.0179865	0.0285596	0.0018908	0.0004051	0.0106371	8.23e-05	0.0003451	0.0039972	4.46e-05	0.0010697	0.0031899	0.0040959	0.0006149	0.0138953	0.0002799	0.0012043	0.0215301	0.0004573	0.001459	0.0002262	0.0139502	0.0013701	0.02835	0.0217928	0.0021346
bri1-301bak1brl1brl3	3W	4	57.8	16076oA_72	0.015367	0.0001307	6.7e-06	0.0078554	0.0210501	0.0004188	0.000541	0.0007927	0.0011617	0.0204149	0.0137343	0.0003504	0.0001157	0.0173243	0.0011422	0.179099	0.0068029	0.0296328	0.000185	0.0115311	0.0260853	0.0248427	0.003164	0.0004921	0.0099434	0.0093078	0.0001792	0.0004553	3.42e-05	0.0012187	0.0042723	0.0049841	0.0009066	0.012595	0.0005223	0.0013011	0.0309397	0.0004609	0.0017147	0.0001848	0.0138151	0.0018387	0.0266811	0.0245954	0.0037884
bri1-301bak1brl1brl3	3W	5	55.4	16076oA_73	0.0103418	0.0001492	2.82e-05	0.0060772	0.0181734	0.0004143	0.0008728	0.000653	0.0007029	0.0230532	0.0144733	0.0002802	9.85e-05	0.0275485	0.0009625	0.113607	0.0104362	0.0271976	0.0002111	0.0125698	0.0353652	0.028215	0.0023023	0.0004675	0.0108997	0.0054056	0.0003919	0.0021335	3.59e-05	0.001322	0.0033886	0.0037275	0.0011619	0.0104627	0.0004215	0.0010059	0.0264636	0.0004493	0.0018846	0.0002142	0.0188004	0.0020959	0.0279897	0.0181572	0.0050612
bri1-301bak1brl1brl3	4D	1	53.9	16075oA_63	0.0054343	0.0001341	0.0001189	0.0043291	0.0144581	0.0004874	0.0006297	0.0011743	0.0008202	0.016332	0.0242563	0.0004198	9.16e-05	0.0208795	0.0009892	0.218389	0.0138914	0.0285965	0.0002115	0.0171696	0.0412872	0.0404001	0.0014918	0.0004662	0.0243653	0.0075886	0.0004689	0.0061473	0.0001001	0.0028866	0.005687	0.0066576	0.0012961	0.0094452	0.00043	0.0010789	0.0444243	0.0007457	0.0025646	0.0002048	0.0205213	0.0020646	0.0145927	0.0457818	0.0068593
bri1-301bak1brl1brl3	4D	2	56.1	16075oA_64	0.0040253	0.0001063	6.28e-05	0.0033173	0.016469	0.0004953	0.0005365	0.0009374	0.0008627	0.0138011	0.0147005	0.0004386	7.76e-05	0.0140934	0.0007724	0.263231	0.007915	0.0253082	0.0001641	0.0126755	0.031133	0.0440514	0.001794	0.0004296	0.0151497	0.0053237	0.0003874	0.002108	6.79e-05	0.0023204	0.0042129	0.0051335	0.0007906	0.0105345	0.0003672	0.0010307	0.0433293	0.0006306	0.0011657	0.0002031	0.0113136	0.0017646	0.015088	0.0398628	0.0051807
bri1-301bak1brl1brl3	4D	3	58.5	16076oA_98	0.0242816	0.0001189	5.76e-05	0.0136564	0.0203249	0.0006656	0.0007936	0.0017192	0.0021402	0.0104263	0.0265975	0.0006077	0.0001108	0.0187527	0.0012378	0.27352	0.0164931	0.0275781	0.0003025	0.0146533	0.0455906	0.0254961	0.002727	0.0009508	0.0279947	0.0097166	0.0006421	0.0093475	6.02e-05	0.0019345	0.008978	0.0106587	0.001849	0.0110921	0.0004326	0.0021364	0.0446423	0.0010513	0.001725	0.0003077	0.0211276	0.0032194	0.0216878	0.0603774	0.0054043
bri1-301bak1brl1brl3	4D	4	57.2	16076oA_99	0.0183578	0.0001475	3.41e-05	0.0095753	0.0169772	0.0004877	0.0006696	0.0013867	0.0018821	0.0051333	0.0186994	0.000418	0.0001144	0.0112021	0.0022935	0.236133	0.0098788	0.0200842	0.0001997	0.0126898	0.0374314	0.0180722	0.0024981	0.0006461	0.0324968	0.0069314	0.0004077	0.0053504	1.82e-05	0.0014785	0.0058632	0.0066239	0.0011325	0.010709	0.0002971	0.0019065	0.0362431	0.0006725	0.0021622	0.0003548	0.0192269	0.0020384	0.0076293	0.0762494	0.0047829
bri1-301bak1brl1brl3	4D	5	56.1	16076oA_100	0.0198284	0.0001365	4.45e-05	0.0148518	0.0237973	0.0006919	0.0010489	0.001591	0.0019617	0.0085416	0.0213803	0.0004735	0.0001181	0.0225577	0.0008829	0.216239	0.0164971	0.0251138	0.0002036	0.0132312	0.0417138	0.0277717	0.0032253	0.0006035	0.0304694	0.0082515	0.0005852	0.0050552	2.58e-05	0.0020314	0.008303	0.0089338	0.0016169	0.0098841	0.0002874	0.0021792	0.0405698	0.0010407	0.0098691	0.0003681	0.108087	0.0029135	0.01868	0.0552984	0.0069869
bri1-301bak1brl1brl3	4W	1	54.9	16075oA_61	0.0030148	4.85e-05	4.92e-05	0.0031846	0.0119399	0.0004051	0.0005998	0.0004754	0.0005562	0.0041237	0.0103395	0.00023	6.12e-05	0.0168747	0.0005808	0.104766	0.0087008	0.0145772	8.95e-05	0.0129829	0.0220863	0.02414	0.0010207	0.0004157	0.0196496	0.0138675	0.0002782	0.0032117	4.76e-05	0.0011659	0.0026237	0.0027793	0.0005139	0.006561	0.0002866	0.0008047	0.0180665	0.0004598	0.0021068	0.0001529	0.0149902	0.0014461	0.0051922	0.0199998	0.0045029
bri1-301bak1brl1brl3	4W	2	57.2	16075oA_62	0.0030765	0.0001254	4.19e-05	0.0034591	0.0155465	0.000404	0.0007283	0.0005958	0.0005852	0.0080939	0.0106954	0.0002595	7.79e-05	0.0174766	0.000644	0.0881887	0.0060697	0.0210377	0.0001158	0.0103788	0.0159194	0.0328945	0.0013469	0.0005101	0.0192043	0.0128433	0.0004516	0.0030889	3.35e-05	0.0016306	0.0027789	0.0030311	0.0005617	0.0085605	0.0003755	0.0011495	0.020473	0.0004981	0.0021198	0.0002777	0.0134099	0.001205	0.0089055	0.0241518	0.0038775
bri1-301bak1brl1brl3	4W	3	56.1	16076oA_95	0.0145068	0.0001661	3.86e-05	0.0071098	0.011045	0.0004911	0.0006315	0.0007045	0.0015553	0.0017496	0.0127809	0.0002946	7.63e-05	0.0128303	0.0011199	0.0959177	0.0078261	0.0360361	0.0001769	0.0126178	0.0451402	0.0203875	0.0024609	0.0007944	0.0104574	0.0228791	0.0005337	0.0013884	3.71e-05	0.0010705	0.0039003	0.0039659	0.0004991	0.006388	0.0005407	0.0013596	0.0258579	0.0004551	0.0011657	0.0003522	0.0168011	0.0016649	0.0078035	0.0280156	0.0076786
bri1-301bak1brl1brl3	4W	4	58	16076oA_96	0.0151159	0.000141	4.58e-05	0.0153307	0.0226821	0.0006025	0.0007838	0.001205	0.0024519	0.0090945	0.0224424	0.0003945	9.64e-05	0.0205525	0.001028	0.156465	0.012651	0.0268647	0.0001929	0.0115812	0.0368705	0.0236386	0.004576	0.0005562	0.016437	0.0093763	0.000431	0.0023816	5.8e-05	0.0022317	0.0058322	0.00605	0.0010417	0.0104021	0.0003558	0.0018211	0.0250594	0.0009784	0.0010764	0.0003399	0.0152667	0.0023816	0.0114319	0.015897	0.0047052
bri1-301bak1brl1brl3	4W	5	54.3	16076oA_97	0.0202022	9.84e-05	2.65e-05	0.0130162	0.0140389	0.0005974	0.0008295	0.0010202	0.0018505	0.0031886	0.0216259	0.0004861	9.61e-05	0.0138178	0.0015537	0.137802	0.0127568	0.019365	0.0002499	0.0149351	0.0317924	0.0158445	0.0043791	0.0010236	0.0278118	0.02953	0.0005817	0.0026092	3.37e-05	0.0007057	0.0046086	0.0049925	0.000427	0.0101982	0.0003275	0.0020121	0.0186844	0.0007457	0.0011795	0.000567	0.0165933	0.0022142	0.0067424	0.0239608	0.009024
bri1-301bak1brl1brl3	5D	1	57.2	16075oA_79	0.0048492	0.0001384	0.0001333	0.0063942	0.0215108	0.0006977	0.0006987	0.0016302	0.0009288	0.012978	0.0233051	0.0003765	9.34e-05	0.0350032	0.0009345	0.181156	0.0171316	0.0232722	0.0001588	0.0170645	0.050645	0.046876	0.0021556	0.0005843	0.0227393	0.0076884	0.000691	0.0064056	5.84e-05	0.0038914	0.0049057	0.0057443	0.0012077	0.0099386	0.0003667	0.0015397	0.0279146	0.0011083	0.0016116	0.0003476	0.0175721	0.0020868	0.0263385	0.0559095	0.0091214
bri1-301bak1brl1brl3	5D	2	57.1	16075oA_80	0.0037985	0.0001394	6.34e-05	0.004965	0.0181707	0.0005534	0.0005976	0.0011608	0.0009899	0.0173451	0.0211304	0.0005692	0.0001138	0.0223997	0.0015427	0.287508	0.0148801	0.024274	0.0002178	0.0155713	0.0337512	0.0443615	0.00157	0.0005704	0.0140696	0.0257804	0.0005867	0.0045026	5.56e-05	0.0029087	0.0057386	0.0074534	0.0013932	0.0125612	0.0004254	0.0016651	0.045509	0.0008993	0.0017735	0.0003161	0.0190121	0.0027631	0.0146026	0.048362	0.0059887
bri1-301bak1brl1brl3	5D	3	57.4	16076oA_122	0.0193977	0.0001374	0.000577	0.0134216	0.027608	0.0006045	0.0008137	0.0015378	0.0006052	0.0284985	0.0300099	0.0005166	9.54e-05	0.0348128	0.0011509	0.230213	0.0142072	0.0215832	0.0002076	0.01115	0.0722412	0.0289436	0.0037725	0.0006671	0.0140273	0.0092453	0.0005751	0.0043944	4.93e-05	0.0022552	0.0082539	0.0091795	0.0014214	0.0149795	0.0002887	0.0017272	0.0359959	0.0010373	0.0047121	0.0002712	0.051172	0.002756	0.0356101	0.0398844	0.009524
bri1-301bak1brl1brl3	5D	4	53.6	16076oA_123	0.019696	0.0001188	0.0005167	0.0100489	0.0199394	0.0007069	0.000866	0.001569	0.0006004	0.029541	0.0286558	0.0005107	6.71e-05	0.0304207	0.0011519	0.220353	0.0097552	0.0197266	0.0001665	0.0113684	0.0666996	0.0273778	0.0029653	0.0006323	0.0142825	0.0103447	0.0005384	0.0029464	2.79e-05	0.0019892	0.0078964	0.0088208	0.0012617	0.0107119	0.000289	0.0019322	0.0358572	0.0010549	0.0044167	0.0002419	0.0290374	0.002388	0.0353806	0.0490265	0.0076882
bri1-301bak1brl1brl3	5D	5	56.8	16076oA_124	0.0047705	4.95e-05	0.0004198	0.0037023	0.012332	0.0002845	0.0003802	0.0004612	0.0002682	0.0189882	0.0147048	0.0001708	8.46e-05	0.0046717	0.000676	0.207636	0.0057084	0.0157136	0.000119	0.0063412	0.0387818	0.0248266	0.0016481	0.0004059	0.0059814	0.0042056	0.0004434	0.0013373	5.3e-06	0.0010024	0.0024747	0.0031093	0.0005998	0.0103696	0.0002053	0.0007233	0.0282854	0.0004038	0.003015	9.4e-05	0.0269281	0.001834	0.0134233	0.0193751	0.0026041
bri1-301bak1brl1brl3	5W	1	57.8	16075oA_77	0.0062512	0.000253	2.4e-05	0.0087203	0.0221421	0.0006217	0.0006721	0.0009893	0.0005578	0.0150508	0.0121198	0.0003528	8.74e-05	0.0218975	0.0013196	0.131591	0.0163662	0.0182079	0.0001891	0.0199953	0.0443975	0.0355584	0.0023592	0.0005589	0.0153116	0.0290127	0.0007004	0.0050925	5.39e-05	0.0027084	0.0044616	0.0051733	0.0011746	0.0099624	0.0003562	0.0013215	0.0224476	0.000858	0.0021791	0.0008016	0.0207579	0.002353	0.0338736	0.0335782	0.015095
bri1-301bak1brl1brl3	5W	2	53.9	16075oA_78	0.0036355	0.0002109	3.32e-05	0.00576	0.0196294	0.0006168	0.0006899	0.0010038	0.000649	0.0035116	0.0117557	0.0003608	9.67e-05	0.0212759	0.0009797	0.101166	0.0113154	0.0198179	0.0001598	0.0112163	0.0274276	0.0385338	0.0024362	0.0003114	0.0268297	0.0278616	0.0005656	0.0019824	4.52e-05	0.002704	0.0043149	0.005527	0.0010497	0.0075637	0.0002868	0.00144	0.0193921	0.0005551	0.0014089	0.0007539	0.0158058	0.0019523	0.0143747	0.0338888	0.0113883
bri1-301bak1brl1brl3	5W	3	56.4	16076oA_119	0.0227417	0.0002822	0.0002067	0.0179256	0.018138	0.0006638	0.0008165	0.0015111	0.0004942	0.0027152	0.0447649	0.0004909	8.05e-05	0.022086	0.0014137	0.0909992	0.0142195	0.0204165	0.0002778	0.0134175	0.060831	0.015347	0.0035097	0.0003264	0.0158725	0.0244657	0.0005897	0.0073773	0.0001052	0.0015917	0.0063781	0.0069941	0.0014465	0.0061527	0.0003682	0.001798	0.0183486	0.0009844	0.0051007	0.0010392	0.0679327	0.0024065	0.0158824	0.0322098	0.0198772
bri1-301bak1brl1brl3	5W	4	54	16076oA_120	0.0169793	9.35e-05	0.0001726	0.0110172	0.0127733	0.0007922	0.0008085	0.0008922	0.0003505	0.0045487	0.0286613	0.0003509	5.85e-05	0.0118511	0.0007186	0.0824195	0.0107786	0.017632	0.000163	0.0078535	0.0383556	0.0138267	0.0028343	0.0003557	0.0103811	0.0191832	0.0003673	0.0012754	4.3e-05	0.0006948	0.0055233	0.0060503	0.0009196	0.0061645	0.0002369	0.0016441	0.0195876	0.0007033	0.0038034	0.0002677	0.0546063	0.0018404	0.0103583	0.0330684	0.0055636
bri1-301bak1brl1brl3	5W	5	53.5	16076oA_121	0.013737	0.0003397	0.0001357	0.0153641	0.0289468	0.0016633	0.0028886	0.0009672	0.0005048	0.0230264	0.0248025	0.000406	0.0001922	0.0161172	0.0008878	0.185644	0.0110801	0.0187486	0.000172	0.0111474	0.0416336	0.027905	0.0036827	0.000603	0.0705248	0.0263659	0.0012024	0.0070625	1.6e-05	0.0014528	0.0066636	0.0072317	0.0012877	0.0161002	0.0002884	0.0039737	0.0218555	0.0014854	0.0144906	0.0009604	0.189399	0.0023262	0.0780209	0.0410106	0.0090009
bri1-301bak1brl1brl3	6D	1	54	16075oA_95	0.0075301	0.0004006	0.0001841	0.0109538	0.0150338	0.0005482	0.0007525	0.0021762	0.001005	0.0017383	0.0592126	0.0005402	7.71e-05	0.0249221	0.0024881	0.201855	0.0244375	0.0323044	0.0004027	0.0257094	0.0808923	0.0499348	0.0025478	0.0004137	0.019496	0.0133959	0.000884	0.0283968	0.0001237	0.0066782	0.0099546	0.0128624	0.0028351	0.0070993	0.0005812	0.0017616	0.0558548	0.0008291	0.0014477	0.0012275	0.0176869	0.0043676	0.0053193	0.232348	0.0148977
bri1-301bak1brl1brl3	6D	2	56.2	16075oA_96	0.0082012	0.0002292	8.74e-05	0.0087488	0.0172827	0.0005604	0.0006788	0.0020466	0.0016909	0.0107587	0.0315594	0.0006044	0.0001042	0.0206117	0.0020069	0.376858	0.0218478	0.0275796	0.000665	0.0277024	0.0600939	0.0508871	0.0024113	0.0009416	0.0189095	0.0088215	0.0007186	0.0212352	7.19e-05	0.0052696	0.0106412	0.0136367	0.0022668	0.0138869	0.0004682	0.0017414	0.0626495	0.0009673	0.0012169	0.0006775	0.0137581	0.0040705	0.0264123	0.4111	0.0104256
bri1-301bak1brl1brl3	6D	3	55.2	16076oA_146	0.0333963	8.15e-05	0.0002728	0.0221759	0.0164386	0.0007605	0.00129	0.001944	0.0013315	0.003537	0.0456866	0.0006864	0.0001074	0.0380889	0.0015123	0.259335	0.0224066	0.0448757	0.0003739	0.0184765	0.0876148	0.0142905	0.003896	0.0006886	0.0246975	0.0129843	0.0012919	0.0051462	8.45e-05	0.0010298	0.0166183	0.0177792	0.0023981	0.0088129	0.0006815	0.0023964	0.0678639	0.0014501	0.009367	0.0001853	0.105149	0.0035444	0.0054643	0.0582424	0.0125645
bri1-301bak1brl1brl3	6D	4	52.2	16076oA_147	0.0147549	7.79e-05	0.0003558	0.0140833	0.0112065	0.0006293	0.0006455	0.0013621	0.0005278	0.0109664	0.0422739	0.0004216	8.8e-05	0.0156467	0.0016392	0.321623	0.0158209	0.0269382	0.0004912	0.0190594	0.0852873	0.0202641	0.0035943	0.0009573	0.0114482	0.0066187	0.0006639	0.0041261	6.26e-05	0.0019437	0.0093562	0.0108706	0.0021209	0.0097093	0.0004436	0.0016028	0.0621578	0.0009227	0.0053267	0.0002328	0.0592922	0.0036242	0.0138437	0.0835035	0.0133726
bri1-301bak1brl1brl3	6D	5	54.1	16076oA_148	0.0240876	0.0001	0.0003495	0.0135754	0.0154049	0.0006039	0.0009747	0.0021179	0.0005115	0.0043854	0.0671105	0.0005493	0.0001027	0.0232158	0.0015041	0.366202	0.0142772	0.0309909	0.000335	0.0133464	0.04636	0.0182962	0.0047811	0.0005631	0.0114493	0.0125845	0.0007344	0.0053592	5.41e-05	0.0017667	0.0113271	0.0135736	0.0023554	0.0114391	0.0004469	0.001521	0.0610036	0.0009974	0.007359	0.0003049	0.0820843	0.003591	0.0065681	0.0868893	0.0067667
bri1-301bak1brl1brl3	6W	1	57	16075oA_93	0.0103072	0.0003715	0.0001362	0.0147341	0.0218184	0.0006378	0.0007528	0.0011688	0.0007078	0.0112956	0.0243695	0.0004736	6.88e-05	0.0143245	0.0011228	0.0912686	0.0141545	0.0293939	0.0002144	0.0174421	0.0495161	0.0467195	0.0039198	0.0004707	0.0221061	0.0105854	0.0007562	0.0096756	9.87e-05	0.0033641	0.0057696	0.0068148	0.0015884	0.00853	0.0004953	0.0016045	0.0307466	0.0008666	0.0016881	0.0014857	0.0183747	0.0029653	0.0303935	0.049734	0.0150211
bri1-301bak1brl1brl3	6W	2	54.1	16075oA_94	0.0084684	0.0003832	7.78e-05	0.0124353	0.0172056	0.0005206	0.0007035	0.000856	0.0007544	0.0119457	0.0268992	0.0004278	9.5e-05	0.015099	0.0010396	0.104018	0.0124695	0.0240165	0.0001727	0.0202494	0.0299387	0.0355934	0.0035291	0.0003794	0.0152143	0.0097325	0.0005359	0.0073713	8.37e-05	0.0025866	0.0048289	0.0057392	0.0014518	0.0097349	0.0004458	0.0016994	0.0275018	0.0006597	0.0013377	0.0015794	0.015079	0.0023458	0.0226499	0.0378597	0.0133553
bri1-301bak1brl1brl3	6W	3	57.1	16076oA_143	0.0378144	0.0001102	0.0001485	0.0120085	0.0118639	0.0009801	0.0009716	0.0011518	0.0010686	0.0070602	0.0574819	0.0007259	7.22e-05	0.0130854	0.0010089	0.139557	0.0123233	0.0282693	0.0002248	0.0169631	0.0479147	0.0075949	0.0024646	0.0006969	0.0193779	0.0208409	0.0006104	0.0103944	7.95e-05	0.0005115	0.0069671	0.0072194	0.0009528	0.0072782	0.0004863	0.0030993	0.0371339	0.0012629	0.0075219	0.000294	0.0849927	0.002087	0.0214521	0.0400862	0.0081863
bri1-301bak1brl1brl3	6W	4	55.4	16076oA_144	0.0198421	0.0002166	0.0001097	0.0132684	0.0109164	0.0008621	0.000948	0.0008653	0.0007313	0.0021489	0.0492991	0.0003278	6.94e-05	0.0279468	0.0010222	0.0987171	0.0163701	0.032388	0.0002181	0.0154335	0.0496027	0.0179077	0.0029126	0.0004818	0.0182258	0.0139035	0.0006556	0.0052033	0.0001162	0.0012527	0.0097026	0.0109523	0.0014776	0.0053681	0.0005176	0.002381	0.0354038	0.0007032	0.0083842	0.0007715	0.0913307	0.0026963	0.0107225	0.0423162	0.0082667
bri1-301bak1brl1brl3	6W	5	51.5	16076oA_145	0.0241267	5.29e-05	7.71e-05	0.0104712	0.0117799	0.000649	0.0009353	0.0008035	0.0007379	0.0101	0.0217461	0.0003389	5.76e-05	0.0179067	0.0009436	0.120916	0.0141945	0.025057	0.0001599	0.0130266	0.034351	0.0107057	0.0019976	0.0006293	0.0203371	0.0134645	0.0007051	0.0088059	3.76e-05	0.0005304	0.0048776	0.0046793	0.0006862	0.0088884	0.0004795	0.0018573	0.0292658	0.0008062	0.0050173	0.0001713	0.0581055	0.0017669	0.0142596	0.0265031	0.0053725
[truncated: 21 more columns]
