# Supplementary material for: Overexpression of the vascular brassinosteroid receptor BRL3 confers drought resistance without penalizing plant growth
Source: Nat Commun. 2018 Nov 8;9:4680. doi: 10.1038/s41467-018-06861-3 (PMC6224425; doi:10.1038/s41467-018-06861-3)
Supplement: Supplementary file 4 — Supplementary Data 2 [file 41467_2018_6861_MOESM4_ESM.xlsx]

## Sheet: ROOT_METABOLITES
Supplementary Data File 2: Metabolites identified in the ROOT. Data normalized by sample fresh weight and internal standard (Ribitol)
Genotype	Condition	Replicate	mg	Filename	Glycolate	Pyruvate	Valine	Ethanolamine	Glycerol	Leucine	Isoleucine	Glycine	Phospohric acid	Proline	Urea	Glycerate	Benzoate	Alanine	Serine	Succinate	Threonine	Fumarate	Nicotinate	Uracil	S_methyl_methionine	beta-Alanine	Malate	4_hydroxyproline	GABA	Aspartate	Threonate	Asparagine	Methionine	Salicylate	Glutamine	Phyroglutamate	Glutamate	Putrescine	2_oxoglutarate	Phenylalanine	1_6_anhydroGlucose	Glucose-1-phosphate	Ornithine	Glycerol_3_phosphate	Fructose	Galactose	Glucose	Citrate	Lysine
Col-0 WT	0	1	34.6	15316oA_3	0.0003442	0.0009438	0.0178728	0.0846231	0.0022855	0.0070451	0.0040937	0.0057158	0.0194923	0.0090247	0.0015922	0.007956	0.001961	0.0023787	0.0259871	0.001826	0.0263254	0.0024472	0.0004098	6.54e-05	0.0001866	0.0002759	0.0149363	0.0002285	0.133972	0.0428506	0.0007071	0.0030162	0.001017	0.0001464	0.0036621	0.225581	0.0358085	0.0003176	0.00032	0.0008227	0.0079361	0.024911	0.000428	0.0002661	0.0014583	0.000261	0.0525506	0.0335061	0.0006685
Col-0 WT	0	2	30.6	15316oA_4	0.0004942	0.0015867	0.0174995	0.13169	0.0054285	0.0083891	0.0048815	0.0097128	0.0243669	0.0075419	0.0023428	0.0226104	0.0017108	0.0010284	0.0193022	0.0016587	0.0145792	0.0029037	0.0004197	0.0001122	6.82e-05	0.0004106	0.013936	0.0001292	0.109229	0.0276807	0.0003968	0.0021909	0.0006784	0.000156	0.0015533	0.145439	0.0293963	0.0001843	0.0004181	0.0009403	0.006896	0.0215279	0.0003115	0.0002204	0.0025733	0.0002809	0.0471813	0.0111933	0.0003362
Col-0 WT	0	3	35.5	15317oA_1	0.0005864	0.0008621	0.014384	0.108845	0.003834	0.0045806	0.0028327	0.0083691	0.0054349	0.0112001	0.0013188	0.0060822	0.0023749	0.0002455	0.0214023	0.0014773	0.0156471	0.0019691	0.0001868	5.39e-05	0.0001831	0.0004075	0.0112954	3.63e-05	0.130001	0.0333309	0.0016185	0.0008593	0.0008339	0.0001687	0.0014856	0.163377	0.0325357	0.0007934	0.0001684	0.0005574	0.0038353	0.0139675	0.0003749	8.77e-05	0.0013096	0.0001734	0.0431039	0.0245017	0.000681
Col-0 WT	0	4	34.1	15317oA_2	0.000521	0.000588	0.0136061	0.0961324	0.0066547	0.0076707	0.0040726	0.0075443	0.0074215	0.0123461	0.0022472	0.0097173	0.0021359	0.0002947	0.0188436	0.0014938	0.0141104	0.0019385	0.0002541	6.19e-05	0.0001302	0.0004868	0.0133071	3.31e-05	0.106329	0.0316845	0.0006868	0.0009286	0.0006883	0.0001087	0.0013952	0.113504	0.0246178	0.0005337	0.000142	0.000737	0.0024614	0.0110508	0.0003008	8.78e-05	0.0011758	0.0002859	0.0489534	0.015139	0.0008859
Col-0 WT	0	5	32.9	15317oA_3	0.0005362	0.0007299	0.0126569	0.101753	0.0047531	0.0058216	0.0034166	0.0070391	0.0092251	0.0114514	0.0017342	0.009328	0.0017507	0.0002953	0.0159153	0.0013274	0.0107301	0.0016894	0.0002946	7.07e-05	9.02e-05	0.0005107	0.0146366	3.95e-05	0.101244	0.0280331	0.0004376	0.0008047	0.0005138	9.42e-05	0.0009274	0.103446	0.0217604	0.0003449	0.0001725	0.0006517	0.0023581	0.0121103	0.0002401	9.36e-05	0.0016658	0.0002569	0.0528434	0.0123061	0.0006305
Col-0 WT	1D	1	36.9	15316oA_13	0.0009114	0.0017486	0.0248562	0.114424	0.0039246	0.0110032	0.0074446	0.0109866	0.184565	0.0198162	0.0022589	0.0404241	0.0034509	0.0025653	0.058272	0.0038976	0.0381152	0.0077395	0.0025492	0.0005213	0.0011075	0.0023307	0.0475177	0.0003	0.198347	0.0946662	0.0017825	0.0060464	0.0017648	0.0001491	0.0034988	0.337598	0.0673342	0.0010252	0.0009959	0.0025546	0.0114524	0.053818	0.0037532	0.0011522	0.002977	0.0004731	0.0674773	0.0425004	0.0017996
Col-0 WT	1D	2	34.3	15316oA_14	0.0002099	0.0003442	0.0054218	0.0268587	0.0011447	0.0024729	0.0017227	0.0039831	0.0189545	0.0057631	0.0004356	0.0561277	0.0004818	0.0003217	0.0137232	0.0011221	0.0082274	0.0010536	0.0002321	9.45e-05	0.0001255	0.0003826	0.0469224	0.0001607	0.0699384	0.0320375	0.0004571	0.0009907	0.0006659	0.0002024	0.0013034	0.179347	0.0387196	0.000152	0.0003506	0.0001897	0.0015247	0.0061431	0.0003986	0.0003446	0.001097	0.0005571	0.123652	0.0257782	0.0004932
Col-0 WT	1D	3	36	15317oA_16	0.0003459	0.0012874	0.0275326	0.187781	0.0056269	0.0149535	0.0088279	0.010942	0.0552812	0.0332186	0.0015627	0.0497827	0.0022661	0.0008947	0.0436203	0.0026935	0.0269079	0.003476	0.000413	0.0001581	0.0004018	0.0008188	0.0433106	7.85e-05	0.155878	0.0695845	0.0008419	0.002951	0.0017168	0.0001045	0.002333	0.21872	0.0570466	0.0005858	0.0005357	0.0012978	0.0013892	0.0094557	0.0007764	0.0002602	0.0027322	0.0003511	0.11265	0.0370943	0.0022955
Col-0 WT	1D	4	44	15317oA_17	0.0002353	0.0010122	0.0210617	0.0691191	0.0034079	0.0109031	0.0066444	0.0082133	0.0557885	0.0200918	0.0018856	0.0416	0.0019433	0.0011941	0.0339698	0.0025233	0.0260242	0.003516	0.0004128	0.0001226	0.0002696	0.000685	0.0457585	7.76e-05	0.127844	0.0761941	0.0010921	0.0036949	0.001442	0.0001487	0.0028412	0.207843	0.0527492	0.0010242	0.0005232	0.0012638	0.0021572	0.0211778	0.000588	0.0001728	0.0027692	0.0004814	0.0879244	0.0472436	0.0014474
Col-0 WT	1D	5	36	15317oA_18	3.43e-05	0.000348	NA	0.11905	0.0054884	0.0090228	0.0049703	0.0090718	0.0228286	0.0161986	0.0018042	0.0246705	0.0014365	0.0007873	0.0289725	0.0016499	0.0164601	0.0022771	0.0003113	0.0001	0.0002112	0.0003254	0.0273223	5.73e-05	0.0407015	0.0421096	0.0005535	0.0014571	0.0009105	0.0001467	0.0021967	0.16307	0.0217985	0.000121	0.0002608	0.0007635	0.0007245	0.0067612	0.0008947	0.0001611	0.002185	0.0002401	0.0805216	0.0232564	0.0010858
Col-0 WT	1W	1	31.3	15316oA_11	0.0004522	0.0014222	0.0254563	0.128323	0.0051314	0.0094769	0.0060232	0.0113272	0.0337465	0.0224205	0.0024043	0.0219324	0.0026115	0.0018468	0.0420381	0.0023482	0.0304645	0.0033349	0.00054	0.000175	0.0001635	0.000625	0.0251398	7.92e-05	0.206561	0.0488449	0.0006785	0.0036955	0.0011886	0.0002114	0.0023927	0.290289	0.0496881	0.0003787	0.0003832	0.0011429	0.0093525	0.039426	0.0002507	0.0003551	0.005495	0.0002789	0.064297	0.027749	0.0007193
Col-0 WT	1W	2	31.4	15316oA_12	0.0003201	0.001296	0.018574	0.112122	0.0023791	0.0082799	0.0051887	0.0097487	0.0421137	0.0162326	0.001232	0.0582378	0.0018219	0.0012295	0.0344873	0.001864	0.0249902	0.0022525	0.0003259	0.0001112	9.72e-05	0.0003803	0.0356167	3.19e-05	0.151603	0.0388667	0.000514	0.0025893	0.0010859	0.0001387	0.0020819	0.212193	0.0411864	0.0002534	0.0002917	0.0011552	0.0050968	0.0223916	0.0002621	0.0002468	0.006132	0.0003142	0.0898034	0.0309371	0.0007615
Col-0 WT	1W	3	36	15317oA_13	0.0003869	0.0016042	0.0240339	0.097849	0.0032694	0.009205	0.0058377	0.0112396	0.0370467	0.0145782	0.0020445	0.0186814	0.0027036	0.0014764	0.0433073	0.003806	0.0380534	0.0048797	0.0004497	0.0001175	0.0003233	0.0008013	0.0401884	7.72e-05	0.181295	0.078595	0.0013458	0.0035984	0.0017303	0.0001279	0.0042792	0.314827	0.0830861	0.0007802	0.0006486	0.0017088	0.0035078	0.0261629	0.0004464	0.0002025	0.0034204	0.0005176	0.106905	0.0547206	0.0010804
Col-0 WT	1W	4	32	15317oA_14	0.000408	0.0015816	0.0274102	0.110089	0.0030906	0.0105328	0.006994	0.0146498	0.0404576	0.0328722	0.0035514	0.0283828	0.0034442	0.0020061	0.056443	0.0034225	0.0440446	0.0041194	0.0005638	0.0001154	0.000319	0.0008849	0.0393649	0.0001236	0.206327	0.0843298	0.0010607	0.0056769	0.0021148	0.0001665	0.0064481	0.38292	0.0870431	0.001879	0.0005667	0.0019657	0.004081	0.0313534	0.0006441	0.0002234	0.0067317	0.0004987	0.140738	0.0533807	0.0012446
Col-0 WT	1W	5	35.8	15317oA_15	0.0003631	0.0013097	0.0217127	0.103786	0.0045772	0.0086041	0.005412	0.0114431	0.0216054	0.0119309	0.0025664	0.0233726	0.0024921	0.0013631	0.0392068	0.0031202	0.0296737	0.0036862	0.0004093	0.0001237	0.0002767	0.0008253	0.0344321	6.96e-05	0.173813	0.0591021	0.0010759	0.0032706	0.0012498	0.000106	0.0011492	0.222166	0.062833	0.0004893	0.0005728	0.0012667	0.0027034	0.0242171	0.0003456	0.0001552	0.0037515	0.000474	0.0928664	0.0372531	0.0008622
Col-0 WT	2D	1	33.3	15316oA_29	0.0004373	0.0016962	0.0306378	0.220756	0.0088137	0.0171015	0.0115103	0.0152142	0.0769736	0.0356954	0.0029291	0.0609151	0.0032883	0.0025578	0.0429001	0.0030076	0.0277782	0.0039371	0.0007603	0.0003742	0.0002309	0.000852	0.0546975	7.95e-05	0.154636	0.0549778	0.0006722	0.0065443	0.0017613	0.0001932	0.002086	0.263019	0.0453061	0.000807	0.000541	0.0017337	0.0065126	0.0285892	0.0008471	0.0002832	0.0068871	0.0004056	0.139142	0.0325038	0.0029101
Col-0 WT	2D	2	35.1	15316oA_30	0.0003441	0.001282	0.0282864	0.141366	0.0048395	0.0159198	0.0110175	0.0118567	0.0671292	0.0204342	0.0027273	0.0711994	0.0035828	0.0027192	0.0379684	0.0027274	0.0261768	0.003418	0.0006414	0.0002959	0.0002206	0.0007472	0.0459307	6.63e-05	0.144038	0.0503091	0.0006127	0.0073371	0.0013818	0.0002199	0.0021289	0.235837	0.0387913	0.0004982	0.0005688	0.0015144	0.005328	0.0274608	0.0006313	0.0003415	0.0049972	0.0004378	0.117794	0.0275509	0.0016819
Col-0 WT	2D	3	32.2	15317oA_40	0.0002397	0.0010108	0.0233928	0.0859341	0.0030531	0.0128577	0.0085861	0.0094901	0.0425421	0.0169901	0.001927	0.0657436	0.0025414	0.002445	0.0366397	0.0027781	0.0249693	0.003869	0.0005576	0.000172	0.000207	0.0006145	0.0503005	8.39e-05	0.112344	0.05928	0.0008081	0.006841	0.0013822	0.0001206	0.0030693	0.221408	0.0432745	0.0004568	0.0004823	0.0012392	0.0020563	0.0190655	0.0004074	0.0002336	0.0039625	0.0004541	0.104626	0.0263501	0.0014068
Col-0 WT	2D	4	35.3	15317oA_41	0.0002308	0.0012903	0.0262548	0.0847981	0.0020038	0.0126182	0.0087321	0.008683	0.0656567	0.0213048	0.0019496	0.0309714	0.00285	0.0029503	0.0407251	0.0028802	0.0340096	0.0031162	0.0005708	0.0001801	0.0002553	0.0007058	0.0372041	7.41e-05	0.13439	0.0762187	0.0010263	0.0083307	0.0015685	0.0001201	0.0040686	0.308502	0.060175	0.0009389	0.0004649	0.001563	0.002496	0.0233347	0.0004742	0.0002453	0.0029147	0.0004162	0.0897193	0.0408426	0.0016459
Col-0 WT	2D	5	30.1	15317oA_42	0.0002843	0.0015677	0.0316097	0.14318	0.0039396	0.0159533	0.010403	0.0128665	0.0546931	0.0350539	0.0026033	0.0455005	0.0035059	0.0033456	0.0520099	0.0036012	0.0397826	0.0043244	0.0006846	0.0002092	0.0002899	0.0008554	0.0460143	8.82e-05	0.167038	0.0861997	0.0010251	0.0087919	0.0020132	0.0001541	0.0055959	0.341831	0.069827	0.0008438	0.0006236	0.001927	0.0026104	0.0258533	0.0010789	0.0003347	0.0070015	0.0005572	0.119334	0.0382551	0.0020313
Col-0 WT	2W	1	35.9	15316oA_27	3.6062	0.220558	0.27299	0.333389	0.229133	0.0174701	0.097102	0.103779	0.335182	0.0770404	0.656481	0.0637368	2.16681	0.0912342	0.154659	0.106383	0.165113	0.0771075	0.0811412	0.192922	0.252683	0.0952096	0.104786	0.0624445	0.074283	0.120035	0.0425773	0.023027	0.157196	0.495553	0.175506	0.028609	0.0251885	0.0246958	0.0341144	0.0174701	2.26565	0.399807	0.188781	0.142567	0.0541056	0.0735902	0.0519348	0.0443149	0.115063
Col-0 WT	2W	2	36.5	15316oA_28	0.0005364	0.0023796	0.0282711	0.286254	0.0045806	0.009598	0.0064916	0.0218363	0.063369	0.0177926	0.0018105	0.0316548	0.0040425	0.0034596	0.0518877	0.0036402	0.036007	0.0037006	0.0007971	0.0007619	0.0002968	0.0007757	0.0404949	9.65e-05	0.276621	0.0655667	0.0007667	0.0072374	0.0024405	0.0003063	0.0025668	0.45837	0.0740303	0.000972	0.0005739	0.0018494	0.0118791	0.0520431	0.0007945	0.0002432	0.0047009	0.000416	0.121552	0.0485425	0.0014607
Col-0 WT	2W	3	34.8	15317oA_37	0.0002739	0.0019871	0.0209091	0.142169	0.0042859	0.0082112	0.0057254	0.0096906	0.0424452	0.0122197	0.0014055	0.0278052	0.0033114	0.0021111	0.0394522	0.0030037	0.0304241	0.0039943	0.0005478	0.0002256	0.0002676	0.0004952	0.0346208	7.59e-05	0.191838	0.0452613	0.0006114	0.0055781	0.001538	0.0001428	0.0028265	0.247442	0.0538547	0.000585	0.0006614	0.0012577	0.003874	0.0312721	0.0002938	0.0002081	0.0034672	0.0004211	0.0959785	0.046086	0.0010605
Col-0 WT	2W	4	35	15317oA_38	0.0003127	0.0014378	0.0218954	0.152903	0.0056493	0.0111404	0.0078391	0.0120645	0.0442859	0.0130116	0.0010507	0.0680756	0.0027228	0.0012943	0.0380289	0.0032666	0.0292556	0.0035544	0.0004651	0.0001775	0.000288	0.000511	0.0613243	6.91e-05	0.157942	0.0505502	0.0007383	0.0050655	0.0013967	0.0001014	0.0031336	0.182785	0.0574577	0.0003831	0.0009098	0.0017662	0.0019313	0.0173177	0.0004794	0.0001926	0.0062823	0.0005172	0.132726	0.0509158	0.0016503
Col-0 WT	2W	5	36	15317oA_39	0.0002281	0.0013367	0.0219137	0.118572	0.0033708	0.0096006	0.0066051	0.0077984	0.0475128	0.0130187	0.0017334	0.0340341	0.0031331	0.0022206	0.035797	0.0030653	0.0299554	0.0034668	0.0005093	0.0002135	0.0002542	0.0004954	0.0421766	7.78e-05	0.164896	0.0492781	0.0006954	0.0061281	0.0013738	0.0001332	0.0029425	0.244857	0.0553956	0.0005948	0.0006348	0.0013673	0.002437	0.0218183	0.0003267	0.0002264	0.0033335	0.0003513	0.0786931	0.0532502	0.001165
Col-0 WT	3D	1	34.7	15316oA_45	0.0004372	0.0015945	0.0303468	0.216699	0.005224	0.0135998	0.0092866	0.0195675	0.0420548	0.121206	0.0009635	0.0852176	0.0037522	0.0021953	0.0552048	0.0037331	0.0457492	0.003632	0.0006645	0.0007626	0.0003097	0.000748	0.0546642	0.0001196	0.228106	0.0492131	0.000721	0.006634	0.0017729	0.0002121	0.0026391	0.344272	0.0469273	0.0003376	0.0008202	0.0016383	0.0072049	0.0336505	0.000615	0.0003174	0.0136028	0.0006792	0.194725	0.0671543	0.0015724
Col-0 WT	3D	2	35.7	15316oA_46	1.12e-05	3.67e-05	NA	0.0988052	NA	NA	NA	NA	NA	NA	NA	0.0817449	0.0006435	NA	0.0344573	0.0050791	0.0321771	0.0051042	0.0007435	0.0004156	0.0002199	0.0004578	0.0581499	4.69e-05	0.0470305	0.051496	0.0007439	0.0040434	0.001642	0.0002166	0.0022821	0.626352	0.0140598	7.15e-05	0.001088	0.002331	0.0073845	0.0411352	0.0004104	0.0004135	0.0306058	0.0006295	0.152189	0.0642549	0.0009531
Col-0 WT	3D	3	35	15319oA_22	0.0003992	0.0015104	0.0300214	0.171232	0.0072264	0.0148162	0.0092847	0.0125424	0.032602	0.0437493	0.0007229	0.112366	0.0015838	0.0106174	0.0482309	0.0034456	0.0395799	0.0023888	0.0002457	9.46e-05	0.0004259	0.0005753	0.0639558	6.72e-05	0.141657	0.0672721	0.0007809	0.0127133	0.0013931	0.0001477	0.0092282	0.431824	0.0237217	0.0002132	0.0006555	0.0014622	0.0008468	0.0076504	0.0004161	0.0001656	0.0238907	0.0004803	0.145332	0.0630397	0.001568
Col-0 WT	3D	4	30	15319oA_23	0.0004995	0.0020076	0.0442515	0.0985784	0.0122378	0.0252446	0.013762	0.0113299	0.0706756	0.0513601	0.0006855	0.139087	0.0023019	0.0126305	0.0622965	0.0039581	0.0501126	0.0030839	0.0003908	0.0001115	0.0005312	0.0005305	0.0854739	6.69e-05	0.196533	0.0522076	0.0008546	0.0126078	0.001614	0.0002169	0.0089554	0.452698	0.0165719	0.000329	0.0010858	0.001521	0.0014058	0.0181592	0.0004885	0.0002228	0.0248737	0.0006947	0.198427	0.144668	0.0014641
Col-0 WT	3D	5	35.5	15319oA_24	0.0004149	0.0020817	0.0334586	0.105562	0.004901	0.0143359	0.0089275	0.0202212	0.0399827	0.167109	0.000822	0.0796568	0.0018944	0.0142031	0.0652256	0.0035982	0.0557441	0.0025306	0.0002923	8.56e-05	0.0004759	0.0006334	0.0626956	0.0001183	0.231423	0.0655787	0.000877	0.0142121	0.0013586	0.0001781	0.0127182	0.487069	0.0217518	0.0003261	0.0006944	0.001442	0.0010921	0.0132629	0.0004536	0.0001893	0.0398386	0.0005077	0.162402	0.111565	0.0011823
Col-0 WT	3W	1	36	15316oA_43	0.0003017	0.0016941	0.0208396	0.12352	0.0047097	0.0106054	0.0071098	0.0112046	0.0555179	0.0213003	0.0042448	0.0249803	0.0028795	0.0024346	0.0298271	0.0031928	0.0247882	0.0041347	0.0006716	0.0002256	0.0001928	0.0006263	0.0394246	6.24e-05	0.156571	0.0424407	0.0004873	0.0052527	0.0010463	0.0001953	0.0022504	0.214176	0.0392051	0.0006897	0.0006343	0.0012543	0.003912	0.01981	0.0010743	0.000327	0.0045907	0.0003297	0.182872	0.0405107	0.0012979
Col-0 WT	3W	2	35.1	15316oA_44	NA	NA	0.0751511	0.188756	0.0406769	0.194419	0.487569	0.041299	0.0475758	8.29086	0.142582	0.0417849	0.130894	0.0066511	0.0381502	0.0090842	0.0428599	0.0439032	0.0820304	0.179713	0.122322	0.0703787	0.009881	0.0633276	0.0841442	0.0510947	0.0251848	NA	0.100347	1.45194	0.0219095	0.100435	0.0124411	0.0683738	0.0128654	0.0272058	1.06711	0.574253	0.0196398	0.0148806	0.128983	0.0497825	0.104614	0.0097082	0.201585
Col-0 WT	3W	3	31.9	15319oA_19	0.0005085	0.0017631	0.021884	0.0813361	0.005663	0.0090703	0.0056537	0.009238	0.0561879	0.0035382	0.0009966	0.0170537	0.0016232	0.014191	0.0259089	0.0031168	0.0284982	0.0032552	0.0003158	0.0001201	0.0002401	0.0004522	0.0380116	2.23e-05	0.193748	0.0357936	0.000505	0.0087117	0.0009315	0.0001663	0.005401	0.37594	0.0093768	0.0006466	0.000675	0.0010562	0.0014921	0.0162688	0.0003763	0.0002437	0.006654	0.0002175	0.0660176	0.0470424	0.0008362
Col-0 WT	3W	4	29	15319oA_20	0.0004931	0.001635	0.0203686	0.176914	0.0099365	0.0084709	0.0052873	0.0087677	0.0427496	0.006782	0.0007894	0.0293995	0.001242	0.0072272	0.027393	0.0026528	0.0260992	0.0018502	0.0002529	0.000107	0.0003304	0.0004261	0.0444859	3.08e-05	0.141056	0.0410291	0.0004692	0.0075513	0.0008181	0.0001592	0.0033008	0.253771	0.0162292	0.000286	0.0004371	0.0007623	0.0007817	0.0088257	0.0004177	0.0001677	0.0063853	0.0002178	0.0791625	0.0631989	0.0010088
Col-0 WT	3W	5	27.9	15319oA_21	0.0020121	0.0020302	0.0561273	0.69716	0.0709599	0.0201674	0.0123735	0.0268395	0.0669584	0.0138131	0.0124111	0.0206655	0.0044665	0.0162262	0.05643	0.0048964	0.053046	0.0059812	0.0005842	0.0004468	0.0008346	0.0010414	0.0518992	6.92e-05	0.273391	0.0738038	0.0010939	0.0156175	0.0015872	0.0005253	0.0047989	0.549971	0.0202731	0.0014938	0.0009218	0.0015395	0.0033625	0.0357474	0.0014733	0.0006164	0.0038614	0.0001446	0.0370867	0.0933034	0.0012947
Col-0 WT	4D	1	35.1	15316oA_58	0.0002448	0.0012057	0.0423822	0.126054	0.0041826	0.0280978	0.0203676	0.0178381	0.043657	0.245149	0.0024565	0.11787	0.0044333	0.0038741	0.0557734	0.0028015	0.0419875	0.0034833	0.000487	0.0001861	0.0002527	0.0008522	0.0644063	0.0001982	0.147226	0.0441793	0.0006066	0.0129788	0.0022965	0.0001715	0.0081026	0.343529	0.0404513	0.0004506	0.0007733	0.0033516	0.0034887	0.0216411	0.0012446	0.000358	0.0369466	0.0006976	0.21586	0.0478817	0.0027073
Col-0 WT	4D	2	35	15316oA_59	0.0002835	0.0014264	0.0579641	0.123999	0.0035546	0.0408671	0.0284998	0.0179351	0.0448025	0.22416	0.0027579	0.0541026	0.0041389	0.004154	0.0622185	0.0029856	0.0518425	0.0037297	0.0006631	0.0001989	0.0003757	0.0010031	0.0524419	0.0001707	0.208818	0.0330973	0.0004394	0.0145214	0.0026195	0.0001821	0.0070819	0.33226	0.0402251	0.0007482	0.0008457	0.0047154	0.0051471	0.0301853	0.0018732	0.0004665	0.0163888	0.0004808	0.182316	0.0542488	0.003845
Col-0 WT	4D	3	32.6	15319oA_46	0.0004673	0.0017552	0.0304674	0.187404	0.0161428	0.0137189	0.0096091	0.0138043	0.0421892	0.184534	0.0014812	0.0373501	0.0021577	0.0094582	0.0558597	0.002519	0.0422396	0.0015493	0.000319	0.0001555	0.0005572	0.0004513	0.047351	9.78e-05	0.179644	0.0261061	0.0004301	0.0106486	0.0014617	0.000189	0.0051977	0.305041	0.0218398	0.0002396	0.0006293	0.0017226	0.0009029	0.0116859	0.0005941	0.0002417	0.02214	0.00038	0.159204	0.0802313	0.0016292
Col-0 WT	4D	4	31.8	15319oA_47	0.0004175	0.0011701	0.0305667	0.137676	0.0086707	0.015352	0.0109404	0.0115441	0.0347402	0.0398288	0.0010531	0.0774907	0.0015311	0.0081422	0.0412194	0.0020056	0.0316981	0.0014338	0.0002262	0.0001102	0.0003219	0.0003909	0.040585	5.33e-05	0.11502	0.0227737	0.0003267	0.0119848	0.0009325	0.0001785	0.0063671	0.286159	0.0167404	0.0001325	0.0007088	0.0014148	0.0008172	0.0102623	0.0004208	0.0001788	0.0306408	0.0004423	0.159777	0.0365066	0.0011877
Col-0 WT	4D	5	32.8	15319oA_48	0.000371	0.0014617	0.0265007	0.131911	0.0074187	0.0169219	0.0109336	0.0094123	0.013422	0.0802998	0.0007997	0.0826849	0.0014866	0.0050362	0.0360081	0.0024666	0.0225026	0.0013265	0.0002103	7.91e-05	0.0001935	0.0003599	0.0556848	6.09e-05	0.0868162	0.0172893	0.0003001	0.0063449	0.0006962	0.0001901	0.0025186	0.175472	0.0151664	5.48e-05	0.0009621	0.0012279	0.0007025	0.0084934	0.000218	0.0001603	0.0834033	0.0006133	0.234412	0.0379396	0.0011947
Col-0 WT	4W	1	31.7	15316oA_56	0.0003481	0.0014162	0.0185817	0.102387	0.0035687	0.008817	0.006358	0.0173065	0.0377117	0.0141612	0.0044826	0.0136043	0.0028279	0.0043939	0.0325265	0.0030494	0.0184051	0.0036433	0.000559	0.0002352	0.0001455	0.000538	0.0306363	4.08e-05	0.131532	0.0366333	0.000461	0.0057578	0.0011151	0.0001895	0.0032355	0.244446	0.0310937	0.0006404	0.00063	0.00134	0.0045967	0.0273084	0.0033361	0.0002324	0.0063841	0.0003265	0.0725847	0.0311257	0.0010682
Col-0 WT	4W	2	26.5	15316oA_57	0.0004076	0.0020571	0.0272134	0.133888	0.0052595	0.0115432	0.0084822	0.0187296	0.0365514	0.0309691	0.0111221	0.0436775	0.0048694	0.0051993	0.052296	0.0047153	0.0375148	0.0060011	0.0008299	0.0002654	0.0002699	0.0006669	0.0558405	7.93e-05	0.200331	0.064816	0.0007786	0.0116815	0.0019097	0.0002544	0.0067479	0.450071	0.063437	0.0005096	0.0009974	0.0021163	0.0077964	0.0478809	0.0042341	0.0002564	0.0052563	0.000397	0.109273	0.0791721	0.0013669
Col-0 WT	4W	3	26	15319oA_43	0.0004912	0.0012449	0.0203221	0.0876226	0.0061113	0.0076158	0.0053731	0.0130949	0.0357468	0.0118459	0.0012263	0.0145207	0.0017279	0.0095641	0.0267516	0.0031267	0.0200225	0.0030583	0.0003675	0.0001193	0.000175	0.000421	0.0342663	3.67e-05	0.14025	0.0419202	0.0006122	0.0097715	0.0008957	0.0002	0.0045354	0.3542	0.0171159	0.000402	0.0006838	0.0011012	0.0017646	0.0193375	0.0003255	0.000177	0.0043315	0.0002325	0.0549777	0.0605783	0.000525
Col-0 WT	4W	4	33	15319oA_44	0.0004135	0.0012548	0.0194957	0.134858	0.0093412	0.0069729	0.0047862	0.0078589	0.0171505	0.0049781	0.0009921	0.0068208	0.0018424	0.0077686	0.0226213	0.0022342	0.0191885	0.001702	0.0003293	0.000113	0.0002209	0.0002868	0.0207383	2.33e-05	0.122341	0.029566	0.0004379	0.0073021	0.0007543	0.000226	0.0024813	0.248096	0.0122847	0.0002059	0.0003785	0.0007872	0.0012405	0.0158358	0.0003814	0.0001538	0.0026658	0.000139	0.0332706	0.0375342	0.0004506
Col-0 WT	4W	5	34.1	15319oA_45	0.0003382	0.0009146	0.0118013	0.0973316	0.0073687	0.0042013	0.002769	0.0056119	0.0158078	0.0020035	0.0007866	0.00391	0.0012574	0.0058098	0.012222	0.0015308	0.0112339	0.0013986	0.0002089	0.00011	0.0001588	0.000223	0.0153984	5.3e-06	0.0626956	0.0198927	0.0003337	0.0035053	0.0004703	0.0001711	0.001149	0.145294	0.0077445	0.0001504	4.4e-06	0.0004888	0.0013675	0.0130445	0.0001602	6.33e-05	0.0051979	0.0001155	0.0572879	0.0185917	0.0002648
Col-0 WT	5D	1	34.2	15316oA_74	2.7e-06	7.79e-05	0.0046431	0.0695788	NA	0.0015192	0.000671	0.0010493	NA	0.0065684	0.0015609	NA	0.0008727	0.0004041	NA	NA	NA	NA	9.82e-05	0.0001533	0.0002556	NA	0.0475613	NA	0.0068114	0.0035745	0.0002069	0.0008897	0.0002009	0.0002995	9e-05	0.32696	0.0007016	NA	0.0008987	0.0003683	0.0031581	0.0217066	7.83e-05	0.0004174	0.0236916	0.0005147	0.149469	0.049027	0.0004275
Col-0 WT	5D	2	32.4	15316oA_75	0.0002756	0.0016966	0.034824	0.12734	0.002557	0.0224107	0.0168834	0.0185932	0.0247601	0.27312	0.0013895	0.170268	0.0029785	0.0043171	0.0559174	0.0028769	0.0469338	0.0033818	0.00045	0.0001778	0.0002346	0.000796	0.0552761	0.0001877	0.111119	0.0352311	0.0006536	0.0109595	0.0017614	0.0003501	0.0083164	0.311036	0.0318346	0.0002217	0.0007602	0.0025013	0.003631	0.0248507	0.0009718	0.0002945	0.102364	0.001699	0.395552	0.0442211	0.0015128
Col-0 WT	5D	3	34.8	15319oA_70	0.0003228	0.0012411	0.0321889	0.127192	0.0051691	0.0193779	0.0128517	0.0153437	0.032108	0.0381153	0.0005077	0.0940393	0.0018709	0.0157686	0.038005	0.0025323	0.0268161	0.0027417	0.0002454	8.78e-05	0.0002714	0.0003775	0.0533354	5.91e-05	0.0529078	0.0272995	0.0005556	0.0101134	0.0010345	0.0001322	0.0084265	0.286859	0.0063132	0.0001093	0.0010616	0.001557	0.0006721	0.0095835	0.000403	0.0002156	0.0802386	0.0011371	0.186335	0.0469336	0.001296
Col-0 WT	5D	4	30.5	15319oA_71	0.0003421	0.0014289	0.0290668	0.109237	0.0064546	0.0163101	0.0108373	0.0102968	0.0240881	0.0568946	0.0005497	0.121264	0.0022473	0.0078692	0.05496	0.0028742	0.0344041	0.0026242	0.0002358	0.000129	0.0002665	0.0004681	0.0607026	5.69e-05	0.090715	0.0252922	0.0005408	0.0112125	0.0011209	0.0001394	0.0055843	0.254218	0.0120017	0.0001442	0.001162	0.0016507	0.0009313	0.0148036	0.0002333	0.0001426	0.0533238	0.0007707	0.203788	0.0744044	0.0011202
Col-0 WT	5D	5	33.1	15319oA_72	0.000342	0.0017544	0.0332984	0.110075	0.0042308	0.0240245	0.0141626	0.0093032	0.039884	0.0586983	0.0003827	0.165721	0.0028632	0.0053125	0.0324985	0.0019281	0.0208426	0.0021661	0.0002217	0.0001017	0.0003036	0.000283	0.0631704	6.35e-05	0.0845384	0.0125737	0.0004606	0.007901	0.0008873	0.0001607	0.0023796	0.126658	0.0085477	0.0001761	0.00137	0.0013435	0.0008405	0.0135043	0.0002458	0.0001816	0.0705549	0.0019619	0.270987	0.0536873	0.0013054
Col-0 WT	5W	1	25.5	15316oA_72	0.0003164	0.0017549	0.0162405	0.123675	0.0031036	0.0071936	0.0044944	0.0115587	0.0682488	0.0097369	0.0029343	0.0111648	0.0033926	0.0041566	0.0290161	0.0039346	0.018594	0.0054879	0.0007848	0.0002422	0.0001416	0.0005745	0.0335326	7.74e-05	0.186263	0.0512292	0.0007359	0.0073961	0.0011443	0.0003512	0.0050686	0.322758	0.037929	0.0018214	0.001156	0.001248	0.0055946	0.0341302	0.000629	0.0002748	0.0025477	0.0003074	0.0778432	0.0254209	0.0008711
Col-0 WT	5W	2	26.7	15316oA_73	0.0004185	0.0019443	0.023791	0.137685	0.003331	0.0091424	0.0061346	0.0174007	0.0678345	0.0243171	0.0035188	0.0110469	0.0042766	0.0058042	0.0406666	0.0038123	0.0266161	0.0048	0.0007241	0.0003106	0.0003268	0.000704	0.0309726	8.36e-05	0.258686	0.0563252	0.000915	0.0090548	0.0014829	0.0003887	0.0029979	0.415502	0.0489372	0.0010367	0.0009359	0.0015392	0.0087634	0.047292	0.0010239	0.0003021	0.0037189	0.0003442	0.0938159	0.0540749	0.0011352
Col-0 WT	5W	3	16	15319oA_67	0.0009946	0.0027707	0.0344005	0.155362	0.0381582	0.0135112	0.0088225	0.0254548	0.110038	0.0198037	0.002479	0.0335734	0.004281	0.0286397	0.058541	0.0059124	0.0418498	0.0071717	0.0005853	0.0003413	0.000519	0.0008269	0.0644238	0.0001138	0.334693	0.0755686	0.0013324	0.023073	0.002464	0.0002569	0.0245406	0.899664	0.0204303	0.003408	0.0014524	0.0020653	0.0025081	0.0351756	0.001089	0.0003321	0.0080163	0.0004491	0.12173	0.0870307	0.0010215
Col-0 WT	5W	4	26	15319oA_68	0.0005418	0.0025279	0.0182593	0.108988	0.0095295	0.0067924	0.0039422	0.0223684	0.191143	0.0070478	0.0047723	0.0080803	0.0021486	0.0163099	0.0510353	0.0036747	0.0195259	0.0057588	0.0003842	0.0002548	0.0005475	0.0005948	0.0338847	8.79e-05	0.238648	0.0496651	0.0007755	0.0144717	0.0015177	0.000143	0.0159108	0.610073	0.0191973	0.0023221	0.0011104	0.0013581	0.0012873	0.0189714	0.0009434	0.0002854	0.0054352	0.0002302	0.0662232	0.0273843	0.0010967
Col-0 WT	5W	5	26.1	15319oA_69	0.0004071	0.0012071	0.0168882	0.095085	0.0037645	0.007664	0.0051452	0.0088492	0.0339278	0.0081994	0.000889	0.0283861	0.0019932	0.0114406	0.0218107	0.0029969	0.0162601	0.0038184	0.0002741	0.0001598	0.0001638	0.0003431	0.0418713	4.14e-05	0.121614	0.0335853	0.0005713	0.0083896	0.0009678	0.0001104	0.0054117	0.305032	0.0063806	0.000624	0.0006802	0.000907	0.000941	0.0147283	0.0003132	0.0001728	0.0038123	0.0002463	0.0670774	0.0381431	0.0006931
Col-0 WT	6D	1	32	15316oA_89	0.0004137	0.0018493	0.0236374	0.0981906	0.0041865	0.0157973	0.0095249	0.0166289	0.0357816	0.17558	0.0025157	0.088623	0.0028629	0.0032959	0.0408895	0.0019122	0.0221006	0.0031297	0.0003466	0.0001734	0.0002425	0.0003401	0.0301448	0.0001023	0.14038	0.010431	0.0003092	0.0047527	0.0010793	0.0002886	0.0017473	0.130492	0.0188132	0.0001505	0.0009842	0.0020368	0.0034176	0.0231195	0.0014309	0.0004208	0.0414353	0.0010809	0.267329	0.0253189	0.0009157
Col-0 WT	6D	2	37.8	15316oA_90	0.0003379	0.0023136	0.0423758	0.10527	0.0034867	0.0251339	0.0175551	0.0126479	0.0822381	0.866649	0.0018533	0.0823748	0.0040351	0.0059396	0.0611867	0.0031587	0.0548684	0.0071267	0.0004762	0.0001912	0.0005959	0.0008247	0.0557421	0.0003575	0.228087	0.0351758	0.0005982	0.0149518	0.0020581	0.0003283	0.0088387	0.372656	0.0508696	0.0005195	0.0012105	0.0037607	0.0062941	0.0331747	0.0008664	0.000927	0.072722	0.0012734	0.290174	0.0732873	0.0017082
Col-0 WT	6D	3	36	15319oA_94	0.0004132	0.0026334	0.0437323	0.0921538	0.0085696	0.0276571	0.0189099	0.0105938	0.0326937	0.182064	0.0007249	0.082572	0.001866	0.011263	0.0562444	0.0026817	0.0466815	0.0017405	0.000277	0.0001153	0.0003454	0.0003991	0.0388203	0.0001164	0.151783	0.0148819	0.0003697	0.013195	0.0011646	0.0001457	0.0067757	0.270883	0.0162852	8.48e-05	0.0011392	0.003256	0.000985	0.015905	0.0003874	0.0004252	0.109597	0.0013251	0.250176	0.0347923	0.0011566
Col-0 WT	6D	4	36.2	15319oA_95	0.0003079	0.0019728	0.0371215	0.0906599	0.0066489	0.0204187	0.0158175	0.0120211	0.0408884	0.121631	0.0007587	0.117996	0.0014495	0.0073551	0.0428773	0.0028539	0.0320153	0.0021102	0.0002302	0.00011	0.0001999	0.0004142	0.0475005	7.96e-05	0.0956278	0.0194156	0.000444	0.0126622	0.0010631	0.0001221	0.0065224	0.22253	0.0139483	0.00011	0.0012296	0.002522	0.0006817	0.0107769	0.0004923	0.000328	0.107988	0.0013824	0.220688	0.0239992	0.0011785
Col-0 WT	6D	5	32.1	15319oA_96	0.000361	0.0024564	0.0314336	0.102422	0.0097133	0.0202801	0.0129998	0.0108757	0.0322428	0.211939	0.0007358	0.161911	0.0024248	0.0072639	0.0427743	0.0023692	0.0283141	0.0035189	0.0002481	0.0001257	0.0003067	0.0003443	0.0541949	0.0001227	0.106474	0.0158941	0.0004608	0.0095636	0.0007949	0.0001645	0.0039799	0.177951	0.0151905	9.21e-05	0.0013433	0.0012679	0.0009502	0.0162131	0.0003421	0.0003067	0.130167	0.0023531	0.309158	0.0423344	0.0010344
Col-0 WT	6W	1	23	15316oA_87	0.0003762	0.0018201	0.0304717	0.15643	0.0042369	0.0178916	0.011473	0.0134891	0.0462982	0.0115188	0.0030788	0.0189142	0.0033394	0.0038973	0.030497	0.0033977	0.0342606	0.0031661	0.0008191	0.0003799	0.0002436	0.0005945	0.0331645	4.7e-05	0.211722	0.036855	0.0007517	0.0073652	0.0011451	0.0004505	0.0020168	0.209003	0.0313931	0.0004297	0.0008585	0.0013331	0.0054882	0.0350221	0.0014015	0.0004282	0.0036009	0.0003437	0.0602308	0.0411747	0.0013326
Col-0 WT	6W	2	8.1	15316oA_88	0.0009333	0.0013955	0.0401737	0.443015	0.0089015	0.0192548	0.0125678	0.014195	0.102269	0.0293336	0.0042933	0.017095	0.0045041	0.0024137	0.0471042	0.0035799	0.0351182	0.0031796	0.0008103	0.0004892	0.000289	0.0005445	0.038044	8.78e-05	0.202772	0.0388726	0.0007467	0.0068434	0.0013925	0.0009707	0.002175	0.20183	0.0272888	0.0004281	0.0006771	0.0011112	0.0044879	0.0348906	0.0011743	0.0004002	0.0024661	0.0002646	0.0557476	0.0897016	0.0009134
Col-0 WT	6W	3	35.2	15319oA_91	0.0003446	0.0013845	0.0181098	0.080856	0.0144073	0.0093263	0.0053179	0.0044458	0.0391332	0.0063307	0.0010245	0.0034785	0.0016872	0.0057095	0.0157784	0.0017322	0.017615	0.0017286	0.0002611	0.0001498	0.000178	0.0002713	0.0174713	2.16e-05	0.109802	0.0172755	0.0004042	0.0039976	0.0005861	0.0001177	0.0012927	0.128342	0.0075029	0.0002812	0.0005131	0.0007074	0.0008697	0.0126476	0.0002483	0.0001846	0.0027989	0.0001632	0.03109	0.0296963	0.0007184
Col-0 WT	6W	4	16.8	15319oA_92	0.0007309	0.0017605	0.0405406	0.193778	0.0156859	0.0199913	0.0121914	0.0130069	0.0440573	0.0168908	0.0023057	0.0603037	0.0031093	0.0068687	0.0367134	0.0034535	0.0305668	0.0023669	0.0003289	0.0002431	0.0001891	0.0005674	0.0639187	6.69e-05	0.222298	0.0344194	0.0006947	0.0098061	0.0011045	0.000237	0.0016515	0.187238	0.0159618	0.0001733	0.0008834	0.0010091	0.0011622	0.0164452	0.0003429	0.0002457	0.0056135	0.0004099	0.0973184	0.0799485	0.0006274
Col-0 WT	6W	5	29.5	15319oA_93	0.0003622	0.0017451	0.0189136	0.0956233	0.0085581	0.0093027	0.0054542	0.0132243	0.0407776	0.0056544	0.0013805	0.0157367	0.0013712	0.0089279	0.0258129	0.002301	0.0184071	0.0019509	0.0003025	0.0001826	0.0002	0.0003641	0.0208822	3.51e-05	0.143477	0.023829	0.0003633	0.0075284	0.000737	0.0001544	0.006345	0.282966	0.0094729	0.0010383	0.0005932	0.000962	0.001081	0.0149056	0.0004535	0.0001994	0.0063331	0.0002019	0.0607346	0.0180449	0.0007533
35S:BRL3-GFP	0	1	32.4	15316oA_7	0.0002877	0.0012847	0.0158128	0.0905038	0.0020313	0.0063612	0.0036848	0.0065739	0.0795631	0.0196506	0.0020239	0.0044079	0.0026584	0.0011498	0.0216007	0.0019948	0.0261264	0.0026531	0.0003597	0.0001011	0.0001758	0.000345	0.0170201	6.52e-05	0.188135	0.0385478	0.0006898	0.0033724	0.0008491	0.0001699	0.0023345	0.24769	0.0480695	0.0005577	0.0004067	0.0009575	0.0077104	0.0301703	0.0002226	0.0003263	0.0022749	0.0001604	0.038835	0.0331121	0.0006324
35S:BRL3-GFP	0	2	28.4	15316oA_8	0.0003628	0.0013406	0.0176381	0.147288	0.0029477	0.0075385	0.0042818	0.0069224	0.0501551	0.0217778	0.0021267	0.0057797	0.00233	0.0011088	0.0248937	0.002372	0.0295861	0.0034098	0.0003655	0.0001206	0.0002488	0.0003959	0.0247668	0.0001128	0.225301	0.0444939	0.000576	0.0032401	0.0009394	0.0001485	0.0021743	0.270379	0.0648241	0.0004251	0.0005908	0.0010681	0.0061657	0.0248531	0.0003701	0.0004259	0.0012851	0.0001754	0.0469903	0.0478444	0.0007867
35S:BRL3-GFP	0	3	33.8	15317oA_7	0.0005258	0.001458	0.0216816	0.108031	0.0045199	0.0082944	0.0051522	0.0079256	0.022778	0.024653	0.0025133	0.0027532	0.0028759	0.0010102	0.027326	0.0027995	0.0322784	0.0035727	0.000517	9.08e-05	0.0003026	0.0006754	0.0194308	7.7e-05	0.19924	0.0614462	0.0012876	0.0034487	0.0013445	0.0001661	0.0029458	0.307883	0.0873066	0.0007166	0.0005078	0.0014465	0.004853	0.0333451	0.0002627	0.0002234	0.002027	0.0002426	0.0380508	0.0415696	0.0008748
35S:BRL3-GFP	0	4	32	15317oA_8	0.0003581	0.000986	0.0152628	0.147651	0.0054223	0.0066566	0.0041332	0.0081443	0.0223641	0.0332406	0.0026533	0.0070079	0.0025451	0.0006171	0.0204295	0.0018627	0.0177527	0.0028075	0.0002851	9.86e-05	0.0002405	0.0004374	0.0176377	7.17e-05	0.150369	0.0350452	0.0005421	0.0017862	0.0008597	0.0001253	0.0017392	0.177507	0.0420331	0.0008401	0.0003458	0.0010891	0.0020833	0.0125817	0.00038	0.0001963	0.0014429	0.0002081	0.0364277	0.0197668	0.000926
35S:BRL3-GFP	0	5	30	15317oA_9	0.0005135	0.0013779	0.0180084	0.114751	0.0065169	0.008309	0.0050847	0.0107021	0.0180271	0.015668	0.003668	0.0030053	0.0023386	0.0007234	0.0214283	0.00233	0.0214765	0.0030804	0.0004608	0.0001212	0.000164	0.0005727	0.0164797	4.89e-05	0.17313	0.0376074	0.0007745	0.0021559	0.0008305	0.0001587	0.0015535	0.175212	0.0458519	0.0006266	0.000435	0.0011366	0.0023488	0.0174875	0.0005357	0.0002316	0.0013491	0.0002014	0.040889	0.0244231	0.000813
35S:BRL3-GFP	1D	1	26.4	15316oA_21	0.0006806	0.0011426	0.0232199	0.216462	0.0085753	0.0126808	0.0070807	0.0098106	0.0535844	0.0357466	0.0024229	0.0088129	0.0031431	0.0012036	0.0175204	0.001635	0.0156604	0.0033234	0.0005961	0.0008247	0.0001561	0.0006096	0.0205908	9.09e-05	0.143772	0.0396835	0.0004588	0.0021821	0.0007362	0.0002728	0.0006322	0.157058	0.0246236	0.000346	0.0003278	0.0008587	0.0052749	0.0227821	0.0004145	0.0002217	0.0006808	0.0001488	0.0215254	0.0154775	0.0011037
35S:BRL3-GFP	1D	2	25	15316oA_22	0.0007783	0.0024274	0.0322753	0.195711	0.0066907	0.0177792	0.0106617	0.0137359	0.0712024	0.0380283	0.0042302	0.011699	0.0043592	0.0027427	0.0311091	0.0040048	0.034863	0.0066604	0.0008272	0.0005387	0.0001539	0.0010493	0.0386978	0.0001078	0.265738	0.0818862	0.0010167	0.0057034	0.0011521	0.0002329	0.0021708	0.319412	0.0601794	0.0005945	0.0008064	0.001548	0.0091282	0.0426492	0.0003117	0.0004652	0.0012895	0.0002233	0.0466493	0.0266331	0.001152
35S:BRL3-GFP	1D	3	19	15317oA_28	0.0003954	0.0016273	0.0321076	0.146794	0.0125005	0.0187307	0.0110284	0.0092341	0.0585777	0.0512596	0.0048698	0.0090282	0.0037964	0.0019445	0.0272603	0.0031227	0.0309397	0.0049058	0.0006216	0.00023	0.0003267	0.0009428	0.0328648	0.0001272	0.239905	0.0680059	0.0013884	0.0051205	0.0009317	0.0002291	0.0018818	0.231856	0.0601588	0.00104	0.0007494	0.0012901	0.0029293	0.0285386	0.0004047	0.0003739	0.0012033	0.0002597	0.0412684	0.0411439	0.0014513
35S:BRL3-GFP	1D	4	35.5	15317oA_29	0.000236	0.0012386	0.0244159	0.106323	0.0031017	0.0136452	0.0079302	0.0101488	0.0291407	0.0406597	0.0044858	0.0123073	0.0024161	0.0021855	0.025587	0.0021775	0.0228579	0.0033936	0.0004877	0.0001567	0.000158	0.0007531	0.0198335	9.38e-05	0.141034	0.0423365	0.0006228	0.004164	0.0006815	0.0001378	0.0020823	0.190441	0.0448392	0.0005131	0.000491	0.0011402	0.0016583	0.0161309	0.0003404	0.000233	0.0044801	0.0003261	0.0739086	0.0140575	0.0010277
35S:BRL3-GFP	1D	5	24	15317oA_30	0.0003553	0.0016916	0.0320531	0.129104	0.005556	0.0196887	0.0111552	0.0111074	0.0334919	0.0387798	0.0046262	0.018782	0.0023474	0.0022697	0.0268285	0.0030774	0.0259519	0.0044377	0.0005119	0.0002418	0.0001478	0.0007912	0.0270727	0.0001096	0.15967	0.0495219	0.0007805	0.0047349	0.0007993	0.0001355	0.0021937	0.193945	0.0434543	0.0003093	0.0006616	0.0013372	0.001785	0.0180519	0.0004216	0.00029	0.002	0.0002319	0.0406883	0.0173345	0.0010882
35S:BRL3-GFP	1W	1	30	15316oA_19	0.0004332	0.0014153	0.0311093	0.0843064	0.0040645	0.0145617	0.0083946	0.0084784	0.0413091	0.0691483	0.0023465	0.0012627	0.0042664	0.0026499	0.0292208	0.0031516	0.0431064	0.003261	0.0005004	0.0002084	0.0005075	0.0007159	0.0265131	0.0001057	0.294092	0.0863145	0.0014595	0.0088576	0.0015977	0.0002058	0.0044729	0.386729	0.0712386	0.0014152	0.0006084	0.0017807	0.0101089	0.0491261	0.0005284	0.0003708	0.0017379	0.0001923	0.0369311	0.0845372	0.0013611
35S:BRL3-GFP	1W	2	17	15316oA_20	NA	0.0041824	NA	0.0243279	0.0344122	0.0630892	0.14268	0.007703	0.0043839	1.52467	0.003977	0.0026644	0.0295164	0.0041601	0.0033315	0.0049304	0.0042874	0.001858	NA	0.0122595	0.542987	0.0030917	0.0014903	NA	0.0039623	0.0085712	0.0016762	0.0007495	0.0085972	0.169335	0.013639	0.0050887	0.0032794	0.0116998	0.0425842	0.0030507	0.271462	0.197676	0.0038584	0.0178449	0.0247679	0.0054934	0.77359	0.0151002	0.0147122
35S:BRL3-GFP	1W	3	27.5	15317oA_25	0.0002934	0.0012273	0.0209254	0.148536	0.0060129	0.0114258	0.0067915	0.0098277	0.0298208	0.0568574	0.0033447	0.0052811	0.0030645	0.000978	0.0222085	0.0021855	0.0213624	0.0024518	0.0003689	0.0001995	0.0002961	0.0006887	0.0186115	8.96e-05	0.189403	0.0484044	0.0007259	0.0035169	0.0009463	0.0001706	0.0020974	0.194036	0.0432837	0.0012409	0.0004226	0.0010346	0.0020875	0.0177652	0.0005972	0.0002174	0.0014473	0.0001654	0.0398027	0.0276313	0.0014574
35S:BRL3-GFP	1W	4	34	15317oA_26	0.0002411	0.0013227	0.0217475	0.097716	0.0031019	0.0132183	0.0076825	0.0079297	0.0361266	0.0441999	0.0033388	0.0180133	0.0020629	0.0012129	0.0219984	0.0029518	0.0214289	0.0041645	0.0003535	0.0001559	0.0002301	0.0006266	0.0351418	0.0001153	0.173613	0.0559907	0.0006902	0.0036688	0.000933	0.0001231	0.0018526	0.168827	0.0412138	0.000639	0.000698	0.0012029	0.0017467	0.017642	0.0006386	0.0002476	0.0012735	0.0003147	0.0471848	0.0272575	0.0014953
35S:BRL3-GFP	1W	5	32	15317oA_27	0.0002503	0.0014165	0.0262495	0.109189	0.0038808	0.0160387	0.0101017	0.0107744	0.0336851	0.0642511	0.0038054	0.0278382	0.002855	0.0023471	0.033075	0.0032241	0.0302021	0.0037567	0.0004084	0.0001902	0.0003575	0.0006851	0.0353143	0.0001137	0.186078	0.06999	0.0010312	0.0064973	0.001225	0.000138	0.0038905	0.260036	0.0509949	0.0011146	0.0005789	0.0015784	0.0021782	0.0212611	0.0007529	0.000244	0.0022041	0.0003412	0.0576085	0.0426001	0.0016985
35S:BRL3-GFP	2D	1	35.8	15316oA_37	0.0004569	0.0015307	0.0181705	0.193927	0.0064871	0.0075364	0.0053045	0.0105184	0.0311466	0.046425	0.0028016	0.0101884	0.0038673	0.002232	0.0290341	0.0031681	0.0232085	0.0037594	0.0004891	0.000255	0.0002016	0.0004246	0.0281331	9.06e-05	0.163115	0.0350859	0.0005227	0.0046436	0.001177	0.0003219	0.0018886	0.2442	0.0435623	0.0005565	0.0005956	0.0010874	0.0056043	0.0338104	0.0006035	0.0002988	0.0024926	0.0002439	0.0510127	0.032152	0.0009701
35S:BRL3-GFP	2D	2	19.5	15316oA_38	0.0005941	0.0023545	0.0276549	0.163017	0.011317	0.0111855	0.007722	0.0128378	0.0432864	0.064274	0.0034198	0.0159749	0.0052808	0.0049134	0.0420704	0.0051803	0.0375101	0.0060148	0.0007905	0.000323	0.0003012	0.0006781	0.0457952	7.65e-05	0.274228	0.059618	0.0009757	0.0101198	0.0018661	0.0003148	0.0040013	0.43231	0.0778262	0.0008524	0.0010282	0.0018437	0.0089532	0.0537323	0.0005965	0.0003748	0.0051502	0.0003538	0.0867102	0.0630501	0.0013008
35S:BRL3-GFP	2D	3	33.6	15319oA_10	0.0003188	0.0003461	0.0131112	0.0796836	0.0048338	0.0089563	0.0052163	0.0344247	0.0138845	0.0092867	0.0010889	0.002198	0.0006576	0.0040344	0.032399	0.0005145	0.007113	0.0006523	0.0001061	3.64e-05	3.34e-05	6.2e-05	0.006493	4.2e-06	0.0255481	0.0123747	0.0001834	0.0016746	0.0004472	9.45e-05	0.0004905	0.0785211	0.0039866	6.73e-05	8.67e-05	0.0007493	0.0003054	0.0030042	0.0027517	4.04e-05	0.000567	4.59e-05	0.0064444	0.0102835	0.0012468
35S:BRL3-GFP	2D	4	36	15319oA_11	0.0003753	0.0007029	0.0087297	0.065502	0.0029379	0.0038189	0.0025018	0.0064441	0.0125445	0.0121794	0.0006628	0.0088186	0.0007986	0.0056077	0.0115352	0.0017156	0.009084	0.002255	0.0001552	3.48e-05	5.54e-05	0.0001745	0.0220429	3.02e-05	0.0721063	0.017871	0.000308	0.003436	0.0003973	8.81e-05	0.0014288	0.165741	0.0054308	0.0002046	0.000346	0.0004055	0.0005301	0.0061067	0.0002135	9.69e-05	0.0027313	0.0001282	0.0293745	0.0145933	0.0003865
35S:BRL3-GFP	2D	5	34.8	15319oA_12	0.0004038	0.0012839	0.0110171	0.0737534	0.0037413	0.0051115	0.0031307	0.0110391	0.020124	0.0150978	0.0008018	0.0221512	0.0009943	0.0075278	0.0140842	0.0022524	0.0115738	0.0028984	0.0001773	5.11e-05	6.7e-05	0.0002028	0.0268971	3.63e-05	0.0703381	0.0248813	0.0003823	0.003695	0.0004899	0.0001167	0.0019733	0.228656	0.007734	0.0001576	0.0004661	0.0005659	0.000631	0.0071762	0.0002351	0.0001132	0.004128	0.0001644	0.0592074	0.0149877	0.0002651
35S:BRL3-GFP	2W	1	31.1	15316oA_35	0.000371	0.0021378	0.0209554	0.120141	0.0034189	0.0068723	0.0054658	0.0123316	0.0490153	0.0604274	0.0030165	0.006762	0.0047494	0.0041362	0.0353339	0.0045783	0.0387221	0.0042584	0.0006128	0.0002289	0.0002901	0.0004925	0.0340273	0.0001261	0.262311	0.0484783	0.0005666	0.0084699	0.001372	0.0002337	0.0046082	0.408919	0.0729382	0.0010357	0.0006768	0.0019264	0.0079396	0.043817	0.0011508	0.0003235	0.0051329	0.0002252	0.0872428	0.0829783	0.0010118
35S:BRL3-GFP	2W	2	34.5	15316oA_36	0.0004195	0.00187	0.0335293	0.107786	0.0034077	0.0159014	0.0110453	0.010925	0.0472367	0.08073	0.0030421	0.0196069	0.0037322	0.0062931	0.036448	0.0037542	0.0384404	0.0035606	0.0005257	0.0002074	0.0003367	0.0006042	0.0327713	0.0001241	0.248911	0.0397656	0.0005745	0.0095623	0.0013472	0.0001863	0.0042338	0.374368	0.060429	0.0013473	0.0007943	0.0021922	0.0079931	0.0440658	0.0005965	0.0003815	0.0051397	0.0002746	0.0610616	0.047165	0.0014129
35S:BRL3-GFP	2W	3	35.4	15319oA_7	NA	0.0001715	NA	0.053448	NA	0.0046418	0.003377	0.0120752	0.0238672	0.010387	0.0010019	0.0086169	0.0017383	0.0181982	0.0156476	0.0024107	0.0241352	0.0022418	0.000182	5.14e-05	0.000334	0.000139	0.0299708	2.82e-05	0.0322557	0.0204265	0.0004349	0.0067002	0.0005236	0.0001638	0.0066073	0.347877	0.001033	2.07e-05	0.0004417	0.0008663	0.0013759	0.0123382	0.000237	0.0008918	0.0035841	0.0001353	0.0274641	0.0450065	0.0003691
35S:BRL3-GFP	2W	4	35	15319oA_8	1.6e-06	5.84e-05	NA	0.0675739	NA	NA	0.003741	0.0043911	0.0332102	0.0059194	0.0011797	0.0029203	0.0018523	0.0223544	0.0213211	0.0032793	0.0286882	0.0029403	0.0002076	6.02e-05	0.0005158	0.0001072	0.0261239	3.44e-05	0.0199296	0.0241068	0.0004508	0.0069404	0.0005835	0.000136	0.0068231	0.373301	0.0006333	NA	0.0006336	0.0011894	0.0010464	0.0109035	0.0002107	0.0001883	0.0052339	0.0001814	0.0484848	0.0431846	0.0003624
35S:BRL3-GFP	2W	5	35	15319oA_9	0.0004917	0.0013767	0.0174438	0.0822044	0.0070102	0.0071308	0.005068	0.0212565	0.0245518	0.0125884	0.0010674	0.0054784	0.001183	0.0082286	0.0177121	0.0020983	0.0204827	0.0018939	0.0002282	6.16e-05	0.0002663	0.0002272	0.0214111	5.36e-05	0.140166	0.019888	0.0003103	0.0062589	0.0004973	0.0001321	0.0026384	0.247141	0.0108559	0.0004056	0.0005459	0.0007966	0.0013463	0.0120517	0.0003558	0.0001517	0.0043074	0.0001544	0.0428307	0.0220939	0.0005204
35S:BRL3-GFP	3D	1	35.4	15316oA_48	0.0004789	0.0018233	0.0344255	0.174904	0.0107032	0.0179682	0.0122997	0.0140423	0.0434194	0.285544	0.0030905	0.0281727	0.0044364	0.0048898	0.0532362	0.0032536	0.0406967	0.0037669	0.0005125	0.0003032	0.0002682	0.0008039	0.0404359	0.0002614	0.217154	0.0393343	0.000426	0.0087827	0.0015475	0.0002215	0.0051099	0.382676	0.0556074	0.0006956	0.0007187	0.0021846	0.005243	0.0291742	0.0008202	0.0003834	0.0130858	0.0004773	0.150952	0.0531242	0.0016638
35S:BRL3-GFP	3D	1	35.4	15316oA_49	0.748735	NA	1.50819	714.33	5.82305	1.12518	0.81817	9.57144	12.4485	3.77874	11.5879	0.0672128	4.77089	0.0212662	4.11639	0.18005	0.43288	0.521073	0.696232	0.857092	0.0240475	0.0751359	0.110171	0.0700295	45.1717	0.74237	0.0359095	0.182344	0.233465	0.112786	0.136568	5.87053	0.00896	NA	0.032026	NA	1.57235	6.38732	0.0302255	0.0061309	0.164319	0.0600543	0.132501	0.16186	0.952947
35S:BRL3-GFP	3D	2	34.3	15316oA_50	0.0003615	0.0016027	0.0348982	0.206137	0.0065863	0.0249879	0.0177645	0.0141281	0.0567099	0.182097	0.0025807	0.0989676	0.0036448	0.0033004	0.0446574	0.0030614	0.027236	0.0053358	0.000505	0.0002307	0.000184	0.0008523	0.0673367	0.0001816	0.146952	0.0408338	0.0004934	0.0067621	0.0016608	0.000185	0.0036151	0.283208	0.0458877	0.0003317	0.0008271	0.002661	0.0024007	0.0137778	0.0009463	0.0003929	0.0272649	0.0007169	0.224114	0.026394	0.0033636
35S:BRL3-GFP	3D	3	33	15319oA_34	0.0004277	0.0018148	0.0322634	0.198896	0.0081857	0.0196597	0.0135562	0.0144488	0.0340158	0.111139	0.0011636	0.0432833	0.0021472	0.0087208	0.0380941	0.0027263	0.0239615	0.0032061	0.0003355	0.000181	0.0002921	0.0005712	0.0457153	0.0001056	0.140003	0.0309612	0.0004443	0.0088327	0.0013145	0.0001804	0.0036058	0.256426	0.0195398	0.0001575	0.0007328	0.0021722	0.0007165	0.0081312	0.0006687	0.0003721	0.0135333	0.0003828	0.0942595	0.0349942	0.0017177
35S:BRL3-GFP	3D	4	31	15319oA_35	0.0003822	0.0008599	0.0209581	0.151731	0.0073345	0.0109121	0.0074942	0.0101287	0.0257979	0.0951489	0.0012524	0.0400607	0.0013219	0.0073436	0.0308082	0.0015348	0.0213271	0.0022684	0.0002104	0.0001321	0.0001811	0.0003878	0.038544	7.81e-05	0.0899679	0.0236238	0.0003423	0.0047433	0.0005787	0.0001399	0.0024928	0.163113	0.0092069	9.41e-05	0.0003188	0.0007883	0.000402	0.0047484	0.000241	0.0002229	0.0061837	0.0001814	0.055282	0.0275231	0.0006609
35S:BRL3-GFP	3D	5	35.8	15319oA_36	0.0002458	0.0009219	0.0221734	0.0647672	0.0037057	0.0142634	0.0102452	0.0088691	0.0431366	0.0917545	0.0011376	0.0793146	0.0011944	0.0097779	0.0300338	0.0020322	0.0215576	0.0024086	0.0002458	0.0001005	0.0001513	0.0005143	0.053722	0.0001748	0.0833725	0.0396019	0.0005063	0.0110535	0.0011581	0.0001672	0.0061235	0.248529	0.011673	0.0001582	0.0004359	0.00181	0.0004951	0.0072533	0.0006236	0.0002907	0.0162192	0.0003274	0.0758581	0.0279689	0.0014709
35S:BRL3-GFP	3W	3	34.1	15319oA_31	0.0007271	0.0016478	0.028356	0.146278	0.0101541	0.0130974	0.0096019	0.0141866	0.030663	0.0227255	0.0022842	0.0234549	0.0023764	0.0149466	0.030607	0.0034888	0.030148	0.0043192	0.0004981	0.0004436	0.0003589	0.0006816	0.0338395	6.58e-05	0.155026	0.0417236	0.0005889	0.0114871	0.0011974	0.0001754	0.00541	0.375105	0.0137556	0.0004028	0.0005954	0.0015444	0.0017201	0.0159426	0.0006175	0.0002423	0.006088	0.0002519	0.051033	0.0354827	0.00116
35S:BRL3-GFP	3W	4	30	15319oA_32	NA	0.000478	0.019843	0.0616858	0.0092369	0.0101794	0.0068367	0.00697	0.03849	0.0094183	0.0021505	0.0139019	0.0013353	0.0226397	0.0194692	0.002752	0.0175818	0.003478	0.0003454	0.0001944	0.0001023	0.0002756	0.0284681	4.75e-05	0.0477714	0.0293437	0.0005271	0.008627	0.0006048	0.0001604	0.0048794	0.285674	0.0027724	0.0001227	0.0007112	0.0011684	0.0009481	0.0102426	0.0004599	0.0002642	0.0065116	0.0002405	0.0490548	0.0176412	0.0007172
35S:BRL3-GFP	3W	5	32.3	15319oA_33	0.0004103	0.0006628	0.0132773	0.0932274	0.006953	0.0059812	0.004012	0.0067961	0.0244525	0.0144845	0.0013485	0.0098093	0.0013105	0.0073571	0.0140719	0.0018769	0.0119311	0.0045653	0.0002534	0.0001594	7.14e-05	0.0002884	0.0202296	4.54e-05	0.0679522	0.0240757	0.0005582	0.0044467	0.0004442	0.0001564	0.0017255	0.184717	0.0073337	0.0004509	8.2e-06	0.0005832	0.0007951	0.0098607	0.0002996	0.0001456	0.0049175	0.0001348	0.0299229	0.0172712	0.0006299
35S:BRL3-GFP	4D	1	34.9	15316oA_66	0.0002025	0.0008549	0.0322042	0.0940065	0.0028163	0.0251591	0.018541	0.0106866	0.0340771	0.165059	0.0029886	0.0843956	0.0018464	0.0034169	0.0356601	0.0019488	0.0244484	0.0028913	0.0003717	0.0001515	0.0001589	0.0006416	0.0473362	0.0001551	0.0853051	0.0286394	0.000406	0.0078169	0.0009968	0.000272	0.0041522	0.210069	0.0230456	0.0002349	0.000527	0.00243	0.0024975	0.0158078	0.0010485	0.0003359	0.0159	0.000501	0.119215	0.0178324	0.0023103
35S:BRL3-GFP	4D	2	34.3	15316oA_67	0.0003635	0.0015723	0.0395245	0.134773	0.0037589	0.0251918	0.0176897	0.0163094	0.0618046	0.181613	0.0027682	0.0545439	0.0034324	0.0042323	0.0439246	0.0029784	0.045859	0.0040484	0.0005209	0.0002002	0.0002904	0.0006769	0.0464769	0.0001803	0.198122	0.0466828	0.0006176	0.0110349	0.0013339	0.0003554	0.0051578	0.31092	0.0360202	0.0004131	0.0008541	0.0023529	0.0053002	0.0329399	0.0020505	0.00046	0.0072759	0.000422	0.0930621	0.0438672	0.0019782
35S:BRL3-GFP	4D	3	35.3	15319oA_58	0.000388	0.0010564	0.0232932	0.135506	0.0053301	0.0131276	0.0083103	0.0051164	0.019374	0.029022	0.0007262	0.0169027	0.0011679	0.0064311	0.0186309	0.0019734	0.0237668	0.002367	0.000254	0.0001016	0.0001215	0.0003747	0.0252631	5.88e-05	0.130595	0.0270902	0.0003285	0.0068989	0.0007442	0.0001159	0.0019068	0.187556	0.0061396	0.0002108	0.0004686	0.000947	0.0005202	0.0071032	0.0003202	0.0002183	0.0041986	0.0001756	0.0494528	0.0190066	0.0009937
35S:BRL3-GFP	4D	4	33.5	15319oA_59	0.0003445	0.0006699	0.0226921	0.120121	0.0051518	0.0137767	0.0093876	0.007018	0.0162754	0.0667267	0.0006571	0.0338559	0.0012091	0.0082306	0.0235726	0.0016031	0.0188488	0.002103	0.0002232	0.0001191	0.0002027	0.0003667	0.0310216	8.59e-05	0.0594729	0.0263703	0.0004302	0.0072768	0.0007373	0.0001138	0.002842	0.204708	0.0078613	0.0002851	0.0003514	0.0010645	0.0004479	0.0062468	0.0003509	0.0001416	0.0087197	0.0002044	0.0587492	0.0312952	0.0011705
35S:BRL3-GFP	4D	5	36.1	15319oA_60	0.0003448	0.0006966	0.0240463	0.0824259	0.0040983	0.0136132	0.009498	0.005548	0.0185679	0.0440953	0.0006703	0.0236845	0.0015456	0.0068506	0.0219499	0.0014556	0.0229247	0.002515	0.0002301	9.35e-05	0.0002007	0.0003642	0.0255491	6.57e-05	0.0885333	0.0296425	0.0004396	0.0075295	0.0007461	9.81e-05	0.0029298	0.209362	0.0058576	0.0002201	0.0002763	0.000992	0.0006163	0.0079418	0.0003151	0.0001744	0.003247	0.0001443	0.0326832	0.030208	0.0010316
35S:BRL3-GFP	4W	1	32.3	15316oA_64	0.0002937	0.0009979	0.0182548	0.103693	0.0028902	0.0107205	0.0075901	0.0087492	0.0424965	0.0362573	0.0037739	0.0227448	0.0024203	0.0029811	0.0211756	0.0023414	0.0194869	0.0032851	0.0005366	0.0001607	0.000168	0.0003803	0.0321451	8.69e-05	0.0964422	0.0396081	0.0004604	0.0066625	0.0008349	0.0001954	0.0029837	0.224302	0.0295157	0.0004591	0.0005547	0.0011853	0.0034027	0.0208799	0.0014371	0.0002486	0.0021557	0.0002033	0.0400189	0.0257107	0.0013944
35S:BRL3-GFP	4W	2	35	15316oA_65	0.0003424	0.0011757	0.0188805	0.123848	0.0034492	0.0098309	0.0067099	0.0078816	0.0396392	0.0315129	0.002652	0.0143194	0.0028296	0.0026499	0.0194009	0.0023953	0.0199277	0.0037341	0.0006193	0.0001917	0.0001148	0.0003768	0.0266513	8.7e-05	0.131795	0.034199	0.000463	0.0049459	0.0007407	0.0002767	0.0022538	0.199442	0.027704	0.0004082	0.0006505	0.0010238	0.0037716	0.0232232	0.0010555	0.0002575	0.0023697	0.0002052	0.0460209	0.0195259	0.000913
35S:BRL3-GFP	4W	3	28.7	15319oA_55	0.0003302	0.0008637	0.0173251	0.107417	0.0058553	0.0085043	0.0060281	0.0049451	0.0235988	0.01059	0.0009656	0.0134806	0.0015367	0.0064846	0.0130755	0.0018499	0.0190809	0.0028955	0.0002804	8.53e-05	0.0001031	0.0002628	0.0258343	4.36e-05	0.0968322	0.0284347	0.0004874	0.0070119	0.0006299	0.0001324	0.0019533	0.221958	0.0059174	0.0002791	0.0004857	0.0007011	0.0007171	0.0098488	0.0003319	0.0001745	0.0027372	0.000122	0.0437526	0.0208669	0.0009538
35S:BRL3-GFP	4W	4	32.5	15319oA_56	0.000321	0.0009437	0.0130303	0.0767044	0.0070871	0.0059444	0.0042644	0.0072929	0.0184578	0.010106	0.0011175	0.0100859	0.0011542	0.0074667	0.0117853	0.0022366	0.0120834	0.0036357	0.0002636	7.67e-05	6.82e-05	0.0002562	0.025698	2.87e-05	0.0788919	0.03046	0.0004752	0.0050222	0.0005642	0.0001044	0.0016793	0.224641	0.0048339	0.0001654	0.0004823	0.0005921	0.0005604	0.008679	0.000351	0.0001404	0.0027438	0.0001563	0.0320519	0.0169039	0.0005377
35S:BRL3-GFP	4W	5	34.1	15319oA_57	0.0002773	0.0007207	0.0132403	0.104017	0.0047036	0.0064621	0.0047877	0.0051192	0.0161547	0.0106189	0.0007525	0.0054704	0.000954	0.0063205	0.0100929	0.0013518	0.0096759	0.0020946	0.0002242	0.0001368	6.64e-05	0.0002559	0.0150922	3.07e-05	0.0571262	0.0215307	0.0002787	0.0042027	0.0004628	0.0001149	0.0009636	0.167135	0.0042503	0.0001616	0.0003134	0.0005012	0.000489	0.0065111	0.0002194	8.17e-05	0.0021283	0.0001282	0.0205659	0.0083019	0.0006484
35S:BRL3-GFP	5D	1	32.2	15316oA_82	0.0002601	0.0019259	0.0226347	0.0960323	0.0032517	0.0110149	0.0079342	0.0087423	0.0334107	0.403742	0.0018848	0.0813925	0.0032466	0.0044057	0.038251	0.0027716	0.0264627	0.0030303	0.0003758	0.0001783	0.0001648	0.0003842	0.0532863	0.0002129	0.135275	0.017028	0.0003465	0.0071967	0.0008824	0.0002984	0.0037182	0.223394	0.0304194	0.0003302	0.0011652	0.0018991	0.0033373	0.0254875	0.0005353	0.0004093	0.0516101	0.0009546	0.295762	0.040087	0.0009708
35S:BRL3-GFP	5D	2	32.6	15316oA_83	0.0002761	0.0014353	0.0360361	0.129808	0.0042283	0.0244979	0.0173539	0.0109486	0.0272398	0.470523	0.0025266	0.0268311	0.0025128	0.0059258	0.0388269	0.0017992	0.0314592	0.0031393	0.0003869	0.0002165	0.0002098	0.000561	0.0321461	0.0001943	0.184716	0.0188316	0.0003216	0.0102057	0.0011387	0.000281	0.0054384	0.260843	0.0254264	0.0002713	0.0004621	0.0027828	0.0025392	0.0187754	0.0009075	0.000496	0.0342272	0.0006188	0.192978	0.0294125	0.0017232
35S:BRL3-GFP	5D	3	33.5	15319oA_82	0.0003979	0.0018054	0.0277777	0.0880757	0.0245191	0.0137775	0.0093222	0.0090599	0.0386304	0.157894	0.0013128	0.0356207	0.0020643	0.0128529	0.0424187	0.0024344	0.0408461	0.0030916	0.0002606	0.0001324	0.0002351	0.0004001	0.0403706	0.000134	0.150065	0.0223357	0.0004339	0.0116159	0.0010855	0.0001428	0.00859	0.34071	0.0135722	0.0002417	0.0008265	0.0016666	0.0009615	0.0120422	0.0005286	0.0003124	0.0301088	0.0005185	0.15155	0.0499512	0.0011438
35S:BRL3-GFP	5D	4	31.5	15319oA_83	0.0004248	0.0017911	0.0289156	0.0996088	0.0127283	0.0161371	0.0111717	0.0099558	0.0301897	0.256925	0.002363	0.0272653	0.0017418	0.0116079	0.03897	0.0017049	0.0314742	0.0019228	0.0002651	0.0001205	0.0001614	0.0003334	0.0316558	0.0001366	0.130225	0.0199626	0.000418	0.0096126	0.0009146	0.0001415	0.0057407	0.263197	0.011151	0.0001448	0.0004646	0.0016969	0.000707	0.00861	0.0009511	0.0003348	0.0194715	0.0003402	0.112668	0.0254848	0.0011245
35S:BRL3-GFP	5D	5	35	15319oA_84	0.0004608	0.0022523	0.0303613	0.080067	0.0165644	0.0163533	0.0111081	0.0330236	0.0361859	0.241569	0.0013575	0.0643758	0.0019333	0.0126168	0.0434669	0.0032739	0.0337756	0.0033358	0.0002746	0.0001307	0.0001997	0.0003604	0.0487936	0.0001494	0.145312	0.0195071	0.0006811	0.0106517	0.0010529	0.0001154	0.0061871	0.2765	0.0155238	0.0001251	0.0012753	0.002328	0.000895	0.0118905	0.0005943	0.0004297	0.0496077	0.0010621	0.178785	0.0373061	0.0010462
35S:BRL3-GFP	5W	1	27.1	15316oA_80	0.0003642	0.0021235	0.0246372	0.122572	0.0037289	0.0111094	0.0069079	0.0162397	0.0894033	0.0366958	0.0046435	0.0098843	0.0040929	0.0070493	0.0367336	0.0039476	0.0237368	0.0053977	0.0006752	0.0002882	0.0002397	0.0006288	0.032666	0.0001107	0.26869	0.0514455	0.0008473	0.0120284	0.0016136	0.000366	0.008638	0.505656	0.0517528	0.003201	0.0008726	0.0017747	0.0062434	0.0374318	0.00132	0.0004347	0.0037923	0.0002835	0.0685148	0.0340714	0.0014816
35S:BRL3-GFP	5W	2	26.2	15316oA_81	0.0002876	0.0015003	0.0165814	0.157798	0.004384	0.0088822	0.0055631	0.0144191	0.0570215	0.0408008	0.0044723	0.013728	0.0028266	0.0043099	0.0254531	0.0034339	0.0150006	0.0049098	0.0004948	0.0003172	0.0001216	0.0006015	0.0347799	8e-05	0.137536	0.0413068	0.0005118	0.0053708	0.0010264	0.0003295	0.0038307	0.256446	0.0327731	0.0008111	0.0006646	0.0010973	0.0030871	0.0204019	0.0009186	0.0003618	0.0041064	0.0002504	0.0793892	0.0268306	0.0009734
35S:BRL3-GFP	5W	3	26	15319oA_79	0.0003445	0.0014551	0.0154043	0.0885303	0.0112538	0.0068332	0.0044118	0.0228739	0.0436153	0.0168114	0.0022385	0.0096152	0.0018102	0.0106218	0.021588	0.0023129	0.0151597	0.0025547	0.0002564	0.0001631	0.0001611	0.0003409	0.0287275	6.98e-05	0.111687	0.0298077	0.0004709	0.0082339	0.0008008	0.0001426	0.0071166	0.315562	0.0098436	0.0009732	0.0005331	0.0008813	0.0010712	0.0117589	0.0006771	0.000186	0.0041233	0.0001564	0.0465357	0.0236298	0.0008258
35S:BRL3-GFP	5W	4	25	15319oA_80	0.0004377	0.0015381	0.015896	0.0940427	0.0122147	0.006981	0.0046146	0.025551	0.0433794	0.016749	0.0022956	0.0097317	0.0020149	0.0103815	0.0216886	0.0024249	0.0152034	0.0025343	0.0002682	0.0002084	0.0001621	0.0003582	0.0286121	5.9e-05	0.0964201	0.0283441	0.0004509	0.0080729	0.0008089	0.0001644	0.0068708	0.313249	0.0108832	0.00076	0.0005172	0.0009242	0.0009886	0.0114494	0.0006724	0.0001521	0.00422	0.000161	0.0477176	0.0235072	0.0008127
35S:BRL3-GFP	5W	5	26.2	15319oA_81	NA	0.0019629	0.0182376	0.0647785	0.0504564	0.010644	0.0072127	0.0335856	0.0719159	0.0071193	0.0122803	0.0078667	0.0014899	0.0183527	0.0462732	0.0017992	0.0139701	0.0023217	0.0001507	0.000168	0.0001812	0.0001588	0.0228248	2.71e-05	0.0296527	0.0286682	0.000637	0.0071016	0.0009597	0.0001486	0.0105365	0.343665	0.0063965	0.0001432	0.000445	0.002427	0.0006565	0.0076557	0.0120975	0.0001278	0.0033228	0.00016	0.0444947	0.0229867	0.0015929
35S:BRL3-GFP	6D	1	34	15316oA_97	0.0004954	0.003583	0.0680918	0.133951	0.0051101	0.0476962	0.0307472	0.0134655	0.0549275	1.08051	0.0023821	0.0137958	0.0032224	0.0110479	0.0956771	0.0026973	0.0847466	0.0036517	0.0005832	0.0002609	0.0006065	0.0010772	0.0406293	0.0006112	0.369144	0.0499509	0.0008296	0.0206302	0.0019144	0.0002368	0.0156946	0.554287	0.0546306	0.0003159	0.0006564	0.0052654	0.0052441	0.0333027	0.0012427	0.0016727	0.0460876	0.0013786	0.256945	0.0637827	0.0024047
35S:BRL3-GFP	6D	2	24.2	15316oA_98	0.0004338	0.0022131	0.0529543	0.132475	0.0057211	0.0398092	0.0236939	0.0108552	0.0296169	0.183624	0.0021223	0.0440417	0.0032746	0.0046596	0.042488	0.0018423	0.0434201	0.0023048	0.000525	0.0002809	0.0003373	0.0005556	0.0226126	0.000169	0.217104	0.0189209	0.0004338	0.0081801	0.0008091	0.0002241	0.0026301	0.18599	0.0189268	0.0001974	0.0006051	0.0022818	0.0046934	0.0323	0.0007266	0.0007181	0.017896	0.0008385	0.184314	0.0303789	0.0012721
35S:BRL3-GFP	6D	3	26.1	15319oA_106	0.0003962	0.0033572	0.0424872	0.122211	0.0090478	0.0209088	0.0140979	0.0091754	0.0776669	1.10059	0.0011451	0.015282	0.0023948	0.0155231	0.0364359	0.001157	0.0455376	0.0019635	0.0004687	0.0001357	0.0002841	0.0003561	0.0384014	0.0004458	0.188418	0.0159608	0.0004035	0.0113721	0.0008436	0.000223	0.0105477	0.373121	0.0096768	0.0002491	0.0004819	0.0015254	0.0012596	0.0183479	0.000301	0.0009774	0.0756831	0.0024572	0.284684	0.0570756	0.000926
35S:BRL3-GFP	6D	4	34.8	15319oA_107	0.000337	0.0026796	0.046181	0.103374	0.0104491	0.028542	0.0200159	0.0088918	0.0503835	0.438658	0.0010825	0.0519789	0.0021391	0.0135149	0.0452147	0.0019884	0.0370055	0.0025317	0.0002643	0.0001488	0.0003271	0.0004571	0.0394654	0.0002173	0.166848	0.0189202	0.0004135	0.0108238	0.0009667	0.0001501	0.0072531	0.257729	0.0101146	7.08e-05	0.0006102	0.0024378	0.0007003	0.0113092	0.0004176	0.0005458	0.0865898	0.001236	0.245379	0.034626	0.0012124
35S:BRL3-GFP	6D	5	15.6	15319oA_108	0.0009132	0.0058193	0.102541	0.218363	0.0250682	0.0658032	0.0452492	0.0176582	0.112762	0.915795	0.0024542	0.115061	0.0054956	0.0292943	0.0976532	0.0047332	0.0819081	0.00585	0.0006262	0.0003236	0.0008438	0.0008523	0.0878422	0.0004724	0.259087	0.0430473	0.0010495	0.0248688	0.002152	0.0003633	0.0179972	0.602924	0.0208184	0.0001373	0.0016108	0.0058966	0.0017021	0.0270709	0.0010765	0.0012366	0.1958	0.0030316	0.498887	0.0821127	0.0028559
35S:BRL3-GFP	6W	1	29.5	15316oA_95	0.0003535	0.0018711	0.0272874	0.186683	0.0049135	0.0183711	0.0110576	0.011998	0.0407196	0.0400872	0.0021255	0.0206402	0.0024263	0.0032096	0.0264264	0.0023963	0.0289497	0.0037183	0.0004517	0.0002335	0.0002615	0.0006454	0.0278314	7.93e-05	0.173222	0.0598674	0.0007061	0.0071386	0.0009067	0.0002149	0.0025407	0.190469	0.0268461	0.0001615	0.000429	0.0011893	0.0022717	0.0154984	0.0010843	0.0002846	0.0024358	0.0003025	0.0543813	0.0398476	0.0016517
35S:BRL3-GFP	6W	2	22.6	15316oA_96	0.0004781	0.0022676	0.0468958	0.160851	0.0039131	0.0280615	0.0180438	0.0125895	0.0602164	0.0292835	0.0029497	0.0057689	0.0040472	0.0075447	0.0374327	0.0029305	0.0422411	0.0042072	0.0006435	0.0003639	0.0007263	0.0010613	0.0229116	8.11e-05	0.311823	0.0972314	0.0014706	0.0189244	0.0015877	0.0003044	0.0088417	0.463354	0.0362582	0.0023238	0.0005221	0.0022763	0.0069845	0.0403953	0.0015046	0.0005043	0.0025835	0.0002943	0.0658253	0.044052	0.0026053
35S:BRL3-GFP	6W	3	10	15319oA_103	0.0006855	0.0028136	0.0429668	0.258856	0.0448471	0.0240044	0.0126855	0.0101071	0.102841	0.0412454	0.0022147	0.0079006	0.0031822	0.0190559	0.0271636	0.0024149	0.0371677	0.0039197	0.0005356	0.0003205	0.0003216	0.0005497	0.0252066	6.37e-05	0.157658	0.0734448	0.001426	0.012131	0.0008456	0.0004047	0.0053715	0.31903	0.0056215	0.0001315	0.0004091	0.0011031	0.0013954	0.019586	0.0006265	0.0002766	0.0026479	0.0002275	0.0431992	0.0626902	0.0007444
35S:BRL3-GFP	6W	4	24.5	15319oA_104	0.0003202	0.0008905	0.0178728	0.125437	0.0096704	0.0109254	0.006482	0.0060398	0.0248959	0.0246423	0.0015801	0.0133261	0.0010704	0.007148	0.0120321	0.0011219	0.0110022	0.0020614	0.0001862	0.0001634	8.15e-05	0.0003302	0.0175492	3.26e-05	0.0455101	0.0272758	0.0004048	0.0041279	0.0004301	0.0001631	0.0010918	0.114916	0.0026482	7.69e-05	0.0002018	0.0006077	0.0003855	0.004954	0.0004036	9.67e-05	0.0018221	0.0001421	0.0208721	0.0115205	0.0008951
35S:BRL3-GFP	6W	5	30	15319oA_105	0.0002652	0.0009386	0.0193415	0.097007	0.0117447	0.0122118	0.0074756	0.005953	0.0158212	0.0253016	0.0014644	0.0088322	0.0012811	0.0079941	0.0129731	0.001176	0.0124152	0.0026006	0.0002446	0.0001331	5.95e-05	0.0003133	0.0158784	5.8e-05	0.04785	0.0277884	0.0004732	0.0052277	0.0005962	0.0001344	0.002405	0.146396	0.0022978	0.0001089	0.0002358	0.0008378	0.0004308	0.0055282	0.0005129	0.0001362	0.0019594	0.0001338	0.023174	0.0122945	0.0009831
bri1-301bak1brl1brl3	0	1	26.9	15316oA_5	0.0004059	0.00093	0.0173567	0.130518	0.0028683	0.0052809	0.0040451	0.0080815	0.0217403	0.0040349	0.0024147	0.009793	0.002229	0.0009286	0.0254175	0.0013277	0.0192999	0.0016793	0.0004804	9.69e-05	0.0001681	0.000487	0.0093296	9.9e-05	0.107145	0.0314868	0.0006945	0.002442	0.0007273	0.0002504	0.0022959	0.193666	0.0414491	0.0004995	0.0003144	0.0007903	0.0095597	0.0273513	0.0003333	0.0002107	0.0042758	0.0002085	0.053476	0.0192836	0.0006618
bri1-301bak1brl1brl3	0	2	30.7	15316oA_6	0.0002575	0.0004822	0.0079387	0.0969262	0.002173	0.0025872	0.0016179	0.0035038	0.0072796	0.0018105	0.0012121	0.0009589	0.0015418	0.000357	0.0111603	0.0005915	0.0081705	0.0008811	0.0003165	4.44e-05	6.29e-05	0.0002529	0.0037796	6.47e-05	0.0596543	0.0131975	0.0004435	0.001104	0.000321	0.0001283	0.0009176	0.101195	0.0205874	0.0002337	0.0001326	0.0003504	0.0061751	0.0174692	0.0001995	0.0001118	0.0011635	7.91e-05	0.0234867	0.0077217	0.000363
bri1-301bak1brl1brl3	0	3	30	15317oA_4	0.0005076	0.0007813	0.0110699	0.156464	0.0047983	0.0037961	0.0025757	0.0051877	0.0066561	0.0028538	0.0009098	0.0036835	0.0015646	0.0001805	0.0128889	0.0008813	0.0107184	0.0015393	0.0003744	5.64e-05	6.35e-05	0.0003575	0.005329	1.38e-05	0.0823773	0.0128804	0.0002969	0.0004304	0.0003934	0.0001049	0.0003644	0.0673255	0.0189882	0.0001336	0.0002198	0.000547	0.002058	0.0072491	0.0001393	7.11e-05	0.0012674	9.82e-05	0.0424534	0.0055814	0.0006125
bri1-301bak1brl1brl3	0	4	34	15317oA_5	0.0004788	0.0004432	0.0074242	0.11364	0.0028943	0.0023337	0.0017351	0.0227908	0.0026346	0.0018942	0.0010793	0.0042075	0.0017471	9.18e-05	0.0082827	0.0004	0.0070171	0.0007333	0.0001775	2.41e-05	3.77e-05	0.0001613	0.0024859	1.37e-05	0.0433529	0.005733	0.0003422	0.0002541	0.0002364	8.42e-05	0.0002408	0.0372899	0.008052	9.4e-05	4.5e-06	0.0001686	0.0008216	0.0042449	0.000181	3.89e-05	0.0005848	3.72e-05	0.0137221	0.0025547	0.0003261
bri1-301bak1brl1brl3	0	5	30	15317oA_6	0.0004552	0.000616	0.0127724	0.12875	0.0040686	0.0042911	0.0028938	0.0054657	0.0048642	0.002861	0.00123	0.0033699	0.0019072	0.0002577	0.0135544	0.0008626	0.0120189	0.0015106	0.0004217	6.11e-05	4.73e-05	0.0003864	0.0040392	2.14e-05	0.0901768	0.0121842	0.0005286	0.0006249	0.00041	8.45e-05	0.0005268	0.0745501	0.0193727	0.0001555	0.0001584	0.0005036	0.0023427	0.0102217	9.99e-05	8.23e-05	0.0014041	0.0001139	0.0449917	0.0038668	0.0004228
bri1-301bak1brl1brl3	1D	1	31.9	15316oA_17	0.0004363	0.0012589	0.0284483	0.101318	0.0041761	0.0122902	0.007771	0.0108917	0.0882458	0.0086788	0.0016064	0.0577884	0.0021423	0.0019437	0.035276	0.0022017	0.0318474	0.002098	0.0005261	0.000136	0.0001712	0.0005858	0.0383935	6.01e-05	0.103396	0.0614258	0.0007287	0.0045447	0.0012897	0.0001677	0.0024438	0.275089	0.0488539	0.0003411	0.0004491	0.0013008	0.0043081	0.0211683	0.0005242	0.0001861	0.006284	0.0004669	0.110264	0.0223813	0.0010041
bri1-301bak1brl1brl3	1D	2	32.5	15316oA_18	0.0004424	0.0012251	0.0286726	0.100263	0.0056368	0.0129805	0.0083653	0.0095779	0.0638377	0.0087115	0.0026633	0.0400627	0.0030827	0.001947	0.0333897	0.0023445	0.0334207	0.0022302	0.0008197	0.0001353	0.0001883	0.0006141	0.0303313	3.9e-05	0.132271	0.0737491	0.0009123	0.0049613	0.0010633	0.0002015	0.0019974	0.249583	0.050098	0.0004547	0.0004293	0.0011389	0.006093	0.025725	0.0004598	0.0002531	0.0020104	0.0002579	0.0577185	0.0288925	0.000863
bri1-301bak1brl1brl3	1D	3	25.8	15317oA_22	0.0002787	0.0008411	0.0193652	0.12962	0.004287	0.0094389	0.0054841	0.0104321	0.0263872	0.0057039	0.0016844	0.0387522	0.0017447	0.0010636	0.0250151	0.0018424	0.018726	0.0021107	0.0006025	0.0001455	6.73e-05	0.0006199	0.0202503	5.18e-05	0.0730537	0.0372089	0.0006	0.0023124	0.0006697	0.0001371	0.0017524	0.145992	0.0317519	0.0002411	0.0003897	0.0009489	0.0018065	0.0152904	0.0005735	0.0001948	0.0026867	0.000438	0.0827847	0.0109131	0.0007478
bri1-301bak1brl1brl3	1D	4	35	15317oA_23	0.0002596	0.0008813	0.0281569	0.0935456	0.0062637	0.0135513	0.0083125	0.0084551	0.0304363	0.0083347	0.0021701	0.0205675	0.0018343	0.0014593	0.034463	0.002066	0.0307037	0.0020293	0.000571	0.0001388	0.0002019	0.0007618	0.0236041	4.31e-05	0.106427	0.0575082	0.0009153	0.0044848	0.0009707	0.0001804	0.0024937	0.206687	0.0462978	0.0003954	0.0003954	0.0012474	0.0022757	0.0195153	0.0004817	0.0001792	0.0018867	0.0002867	0.0464126	0.0252645	0.001181
bri1-301bak1brl1brl3	1D	5	29	15317oA_24	0.0004297	0.001589	0.0347547	0.125078	0.0075768	0.0195422	0.0119219	0.0120338	0.086928	0.012174	0.0030975	0.0416256	0.0024898	0.002199	0.0369017	0.0031248	0.0427948	0.0034876	0.0009891	0.0002035	0.000269	0.0010578	0.0406641	8.27e-05	0.170025	0.0805663	0.0010985	0.0060195	0.0011809	0.0002168	0.0034305	0.267439	0.062491	0.0009551	0.0007079	0.0019616	0.0032453	0.0307305	0.0006009	0.0003509	0.0019571	0.00056	0.104056	0.0327204	0.0019713
bri1-301bak1brl1brl3	1W	1	26	15316oA_15	0.0005155	0.0028089	0.0376476	0.186578	0.0063675	0.0135218	0.0090789	0.0229398	0.112604	0.0130574	0.0035538	0.0281579	0.013224	0.005087	0.0652611	0.0066058	0.0726237	0.0052706	0.0015421	0.0004411	0.0004864	0.0011648	0.0536554	0.0001148	0.31458	0.0952408	0.0012986	0.0101645	0.0016846	0.0004949	0.00559	0.648609	0.140415	0.0014556	0.001418	0.0033655	0.0213738	0.10096	0.0004077	0.0005116	0.0181332	0.0006481	0.106496	0.0820387	0.0012853
bri1-301bak1brl1brl3	1W	2	26.2	15316oA_16	0.0006493	0.0017184	0.0302777	0.163553	0.0040278	0.0098506	0.0062531	0.0154867	0.0748409	0.0077089	0.0028028	0.0250138	0.0065172	0.0032276	0.0440031	0.0034271	0.0415767	0.0033359	0.0008974	0.0002476	0.00027	0.0007516	0.034058	8.01e-05	0.219502	0.0597589	0.00083	0.0068611	0.0013087	0.0003088	0.0032348	0.390674	0.0717429	0.0008997	0.0006969	0.001729	0.0090146	0.0390319	0.0004817	0.0002522	0.0067364	0.0003975	0.100607	0.0365322	0.0008951
bri1-301bak1brl1brl3	1W	3	5	15317oA_19	0.001759	0.0052169	0.0822338	0.585005	0.0186952	0.0309538	0.0199012	0.0458192	0.326531	0.0289283	0.0097465	0.0520876	0.0184725	0.0048765	0.12638	0.0098684	0.111243	0.0100727	0.0027426	0.0006191	0.0009066	0.0027966	0.0941773	0.0002791	0.655856	0.171281	0.0030857	0.0118895	0.0035032	0.0006357	0.0078258	0.889069	0.223819	0.0025105	0.0025049	0.0049479	0.0144328	0.111022	0.0029123	0.0010187	0.0210121	0.001072	0.330912	0.131004	0.0019181
bri1-301bak1brl1brl3	1W	4	20	15317oA_20	0.0004786	0.0018867	0.0311156	0.193405	0.005654	0.0134704	0.0087364	0.0186257	0.110501	0.0160577	0.004511	0.0350924	0.0048301	0.0020977	0.051607	0.0035789	0.042461	0.0038167	0.0010517	0.0002621	0.0003719	0.0010563	0.0401226	9.55e-05	0.221427	0.0761927	0.0009608	0.0058833	0.0015615	0.0002581	0.0048088	0.403929	0.0979196	0.0015367	0.0008863	0.0020191	0.0042796	0.0363428	0.001169	0.000385	0.009049	0.0005129	0.134735	0.0446261	0.0017332
bri1-301bak1brl1brl3	1W	5	29.3	15317oA_21	0.0002858	0.001143	0.0189742	0.0982096	0.0030071	0.007925	0.005432	0.0131367	0.071497	0.0101318	0.0030693	0.0233811	0.0029506	0.0016395	0.033889	0.0024186	0.028757	0.0025139	0.0006486	0.0001552	0.0002328	0.000675	0.0269034	5.88e-05	0.151411	0.0505628	0.0006645	0.0041105	0.0010434	0.0001278	0.0034564	0.28704	0.0672874	0.0011472	0.0006	0.0014107	0.002678	0.022018	0.0004722	0.0002097	0.0058951	0.0003416	0.0929153	0.030444	0.0011024
bri1-301bak1brl1brl3	2D	1	33.9	15316oA_33	4.71e-05	0.0003271	NA	0.125106	0.018997	0.0217656	0.0144389	0.0065792	0.119214	0.0155741	0.0045124	0.0290795	0.0025919	0.0076664	0.0374255	0.0021379	0.0295826	0.0025677	0.0008093	0.0002841	0.0001744	0.0005159	0.0303117	2.67e-05	0.0310549	0.0407914	0.0005947	0.005515	0.0007889	0.0002472	0.0034307	0.350723	0.0103788	5.55e-05	0.0004351	0.0016454	0.0051719	0.0307419	0.0005098	0.0003621	0.0032383	0.0003281	0.0657843	0.0259405	0.0015906
bri1-301bak1brl1brl3	2D	2	33.6	15316oA_34	0.0003278	0.0018746	0.0467127	0.140353	0.0066918	0.0299255	0.0177133	0.0136444	0.0761242	0.036866	0.0018757	0.117482	0.0038069	0.0033851	0.0661559	0.0039052	0.0535734	0.0037118	0.0012372	0.0002506	0.0002616	0.0011724	0.0663933	8.85e-05	0.165035	0.0711432	0.000983	0.0087603	0.0014459	0.0002459	0.0031791	0.297644	0.0599072	0.0003528	0.0010718	0.0025873	0.0084146	0.0467136	0.0010339	0.0003453	0.0186141	0.0010643	0.215482	0.0712117	0.0023497
bri1-301bak1brl1brl3	2D	3	35	15319oA_4	NA	6.28e-05	NA	0.0512618	NA	0.0100149	0.0068581	0.0058597	0.0655602	0.0030615	0.0003699	0.0534599	0.0013054	0.0171953	0.0205553	0.0016681	0.023137	0.0016417	0.0003382	2.49e-05	9.79e-05	0.0002675	0.0290597	2.04e-05	0.0165142	0.0293594	0.0004691	0.0066489	0.0005896	0.0001247	0.0057166	0.307417	0.0002158	3.44e-05	0.000344	0.0009161	0.000862	0.006825	0.0003296	0.0006072	0.007675	0.0002522	0.0700668	0.020602	0.000689
bri1-301bak1brl1brl3	2D	4	32	15319oA_5	3.5e-06	0.0001954	NA	0.0550985	NA	0.0105315	0.0073318	0.0036613	0.0688637	0.0032421	0.0005884	0.0255772	0.0013857	0.0115721	0.0166651	0.0011803	0.0188228	0.0014625	0.0003136	3.01e-05	6.71e-05	0.000222	0.0231017	1.51e-05	0.0130058	0.0230401	0.0003563	0.0051554	0.0004143	0.0001331	0.0016215	0.211829	0.0002065	3.56e-05	0.0001605	0.0008963	0.0007291	0.0075918	0.000259	0.0046451	0.0024397	0.0001501	0.0310908	0.0184012	0.0005474
bri1-301bak1brl1brl3	2D	5	35	15319oA_6	NA	0.0002019	NA	0.0627798	NA	0.012598	0.00845	0.0055885	0.0522899	0.0027595	0.0006825	0.0442641	0.0013759	0.0167039	0.0187074	0.0014446	0.0209309	0.0018542	0.0003449	3.34e-05	7.59e-05	0.0002222	0.0284186	1.05e-05	0.0133956	0.0250996	0.0003872	0.0054372	0.0004537	0.0001208	0.0019157	0.230554	6.82e-05	1.49e-05	0.0002109	0.0009511	0.0009554	0.0092702	0.0002607	0.0047552	0.0035721	0.0001622	0.0475837	0.0188791	0.000455
bri1-301bak1brl1brl3	2W	1	34	15316oA_31	0.0003602	0.0015179	0.027598	0.128682	0.0074384	0.0117139	0.0081544	0.012918	0.116018	0.0083644	0.0025889	0.030036	0.0031154	0.0037041	0.0390487	0.0026456	0.0328023	0.0030467	0.0008761	0.0002511	0.0002543	0.0008251	0.0338342	5.78e-05	0.148113	0.0802875	0.0009234	0.0098869	0.0014329	0.0002282	0.0043141	0.406183	0.0633238	0.0013603	0.000578	0.0015065	0.0079163	0.0387583	0.0005027	0.0002876	0.0077418	0.0004768	0.137397	0.0361333	0.0016233
bri1-301bak1brl1brl3	2W	2	29	15316oA_32	0.0004446	0.0015012	0.0219281	0.135535	0.0089356	0.0086054	0.0058315	0.0097916	0.0815676	0.0081576	0.0018181	0.024346	0.0038943	0.0029789	0.0345299	0.0024481	0.0340384	0.0024179	0.0008237	0.0002608	0.000199	0.0006819	0.0249682	4.57e-05	0.169193	0.0784701	0.000883	0.0076859	0.001395	0.0002528	0.0039112	0.355957	0.0501138	0.0010727	0.0004529	0.0011522	0.0085831	0.043856	0.0006711	0.000249	0.0031064	0.0002828	0.0892125	0.0477398	0.0013132
bri1-301bak1brl1brl3	2W	3	14.5	15317oA_43	0.0005386	0.0021072	0.0308035	0.187895	0.0055289	0.0134138	0.0085126	0.0180555	0.172276	0.0156732	0.0034631	0.0226917	0.0053635	0.0034891	0.0494226	0.0038282	0.0415077	0.0040715	0.0012144	0.0003661	0.0002933	0.0011066	0.0405358	0.000102	0.269832	0.0988231	0.0013865	0.0088572	0.0016048	0.0002763	0.0055364	0.4287	0.0808108	0.0017429	0.0007369	0.0017392	0.0047027	0.04322	0.0009674	0.0003623	0.006882	0.0006539	0.169774	0.0520223	0.0017825
bri1-301bak1brl1brl3	2W	3	14.5	15319oA_1	3.5e-06	0.0002745	NA	0.137214	0.0040303	0.006303	0.0042178	0.0112289	0.0987103	0.0047674	0.000826	0.0174743	0.0026416	0.0187422	0.020419	0.0027854	0.0250007	0.0027377	0.0004559	0.0001172	0.0001902	0.0004942	0.0288403	5.52e-05	0.0795675	0.0426232	0.0006197	0.0062517	0.0006719	0.0001979	0.0073935	0.428527	0.0015296	0.0001947	0.0003482	0.0007744	0.002508	0.0122984	0.0007075	0.0070647	0.0049442	0.0002051	0.0907657	0.0307014	0.0004637
bri1-301bak1brl1brl3	2W	4	25.6	15319oA_2	4.9e-06	0.0002755	NA	0.0743647	NA	0.0055339	0.0038346	0.0042514	0.0619413	0.0017429	0.0007364	0.015951	0.0020779	0.0122365	0.0146646	0.0016205	0.0212448	0.0017109	0.0002849	2.25e-05	0.0001224	0.0003015	0.0198438	6.91e-05	0.0401841	0.0317788	0.0004146	0.0046222	0.0004337	0.0002257	0.0033433	0.315276	0.0003201	7.06e-05	0.0002495	0.0005853	0.0016634	0.0102398	0.0001817	0.006911	0.0020058	9.23e-05	0.0451003	0.0272081	0.0003089
bri1-301bak1brl1brl3	2W	5	21.9	15319oA_3	NA	0.0002752	NA	0.0674051	NA	0.0055584	0.0037906	0.0057001	0.0453929	0.0023603	0.0011518	0.0404367	0.0016439	0.0155015	0.0120688	0.0016641	0.0123182	0.0026727	0.0002761	3.73e-05	6.26e-05	0.0001874	0.0299755	5.09e-05	0.0190466	0.0236848	0.0003892	0.0042849	0.0003358	0.000215	0.0035089	0.272997	0.0001762	2.67e-05	0.0002668	0.0006606	0.0005881	0.0061138	0.0003688	0.0073558	0.0083447	0.0002065	0.0858285	0.0091942	0.0001688
bri1-301bak1brl1brl3	3D	3	33.8	15319oA_28	0.0003651	0.0008862	0.0226823	0.114315	0.006122	0.0124933	0.0079587	0.0119742	0.0954935	0.013673	0.0010952	0.072627	0.0009628	0.008832	0.0321196	0.0014928	0.0248781	0.0011936	0.0002986	7.95e-05	0.0001639	0.0005476	0.0407378	2.88e-05	0.0624777	0.0486834	0.0004761	0.0083204	0.0007918	0.0001375	0.0059633	0.267897	0.0102007	0.0002568	0.0003471	0.000891	0.0006811	0.0074479	0.0006313	0.0001418	0.0211032	0.0003307	0.117324	0.0277789	0.001325
bri1-301bak1brl1brl3	3D	4	34.4	15319oA_29	0.0003644	0.001084	0.026571	0.0864427	0.0052622	0.0145038	0.0091092	0.0107056	0.0365766	0.0060093	0.0007317	0.0431191	0.001024	0.0104673	0.0233064	0.0017111	0.0280643	0.0018893	0.0003393	8.86e-05	0.0001331	0.0003884	0.0257125	2.08e-05	0.0796061	0.0293646	0.0003695	0.0070534	0.0005686	0.0001463	0.0039933	0.241974	0.0052438	0.0001012	0.000407	0.0008556	0.0008798	0.0103766	0.000349	0.0001846	0.007946	0.0002097	0.0712824	0.0191776	0.0007851
bri1-301bak1brl1brl3	3D	5	32.7	15319oA_30	0.051747	0.205597	0.119355	0.0682421	4.09661	1.11975	NA	0.046829	0.0365061	0.0636431	0.108834	0.0246219	0.0280848	0.0776448	0.111644	0.179235	0.0726085	0.0755188	NA	0.0314508	4.92204	0.095281	0.0069419	0.0224279	0.0423343	0.0808438	0.0297609	0.0357646	0.0274613	0.0237964	0.0417223	0.0300031	0.0088487	0.151421	0.0251191	0.0104809	1.96522	0.999539	0.0432323	0.0546885	0.0745943	0.133119	0.0131646	0.115065	0.0471133
bri1-301bak1brl1brl3	3W	1	33.6	15316oA_47	0.0003705	0.0001237	0.0227491	0.11012	0.0053814	0.0119388	0.0075411	0.0094639	0.0645238	0.0085741	0.0018284	0.0296533	0.0031957	0.0027271	0.02571	0.0033038	0.0277616	0.0026752	0.000691	0.0003099	0.000177	0.0007175	0.0279364	2.98e-05	0.115327	0.0493845	0.0053698	0.0059599	0.0003728	0.0001996	0.0029203	0.245408	0.0299876	0.000505	3.1e-06	0.0009929	0.0066187	0.0368752	0.0005559	0.0002364	0.0043328	0.0003994	0.0861278	0.0358021	0.001225
bri1-301bak1brl1brl3	3W	3	35.5	15319oA_25	0.0003624	0.0010898	0.0246307	0.0768653	0.0036501	0.011683	0.0073859	0.0077797	0.0468362	0.0036093	0.0005216	0.0553235	0.0011044	0.0087936	0.0248086	0.0021484	0.0328845	0.0018827	0.0002521	8.95e-05	0.0002452	0.000449	0.0321433	1.98e-05	0.10425	0.0388687	0.000436	0.0087235	0.0007435	0.0001495	0.0058618	0.279457	0.0068082	0.0001592	0.0004504	0.0008271	0.0008747	0.0103703	0.0004518	0.0001564	0.0042082	0.0002242	0.0655746	0.0331156	0.0008565
bri1-301bak1brl1brl3	3W	4	34.4	15319oA_26	0.0003841	0.000993	0.0239673	0.117513	0.0067964	0.0105959	0.0067189	0.0083038	0.0375188	0.0030369	0.0009869	0.017948	0.0011974	0.0051974	0.025499	0.00238	0.0393234	0.0015723	0.0002602	0.0001003	0.0003428	0.0005659	0.0261803	2.15e-05	0.132767	0.0525475	0.0005869	0.010461	0.0007792	0.0001984	0.0052343	0.325975	0.0162662	0.0004503	0.0004235	0.0008982	0.0009288	0.0104605	0.0005254	0.0001677	0.0028832	0.0001741	0.0562688	0.0359635	0.001074
bri1-301bak1brl1brl3	3W	5	35.2	15319oA_27	0.0003494	0.0009389	0.0247776	0.0631108	0.0045378	0.0115776	0.0075334	0.0052376	0.0857157	0.002379	0.0006558	0.010014	0.0010504	0.011164	0.0249253	0.0017866	0.0401372	0.0016447	0.0003171	8.68e-05	0.0002619	0.0005899	0.0212148	8.9e-06	0.10352	0.0586605	0.000683	0.0095971	0.0007706	0.0001459	0.0085819	0.397714	0.0065561	0.0003307	0.0003515	0.0008996	0.0014143	0.0134723	0.0004145	0.0001748	0.0015585	0.0001387	0.039639	0.0371475	0.0009824
bri1-301bak1brl1brl3	4D	1	34.9	15316oA_62	0.000226	0.001012	0.0330822	0.105601	0.0032278	0.022593	0.0138101	0.0099413	0.0615697	0.039393	0.0036581	0.0447449	0.0025739	0.0041651	0.0337225	0.0017541	0.0350748	0.0023586	0.0007684	0.0001682	0.0001591	0.0008189	0.0286106	6.64e-05	0.144391	0.0414175	0.0005076	0.0086811	0.0008812	0.000137	0.0050357	0.24843	0.0242269	0.0004719	0.0004597	0.0016111	0.0042708	0.029261	0.0010489	0.0003205	0.005117	0.0003429	0.100281	0.0241398	0.0020255
bri1-301bak1brl1brl3	4D	2	30.7	15316oA_63	0.0004106	0.0012607	0.0361976	0.101074	0.0029767	0.0255182	0.0166674	0.0190439	0.099901	0.0446155	0.0031419	0.131444	0.0035394	0.0057845	0.0506253	0.0026536	0.0420305	0.0034939	0.0008938	0.0002011	0.0002272	0.0012387	0.0588064	9.3e-05	0.131448	0.0746205	0.0008929	0.0143377	0.001775	0.0002009	0.0086888	0.382182	0.0378233	0.0006712	0.0008273	0.0021734	0.0054267	0.0338652	0.0027803	0.0003516	0.0266528	0.001034	0.217015	0.0410804	0.002741
bri1-301bak1brl1brl3	4D	3	33.3	15319oA_52	6.64478	NA	10.7649	2852.16	117.038	5.16544	3.04294	50.3125	60.4393	6.97443	24.0396	0.910165	15.7503	1.6097	19.9014	0.794744	2.40371	3.3129	1.87788	1.16055	0.357814	0.237504	2.34471	0.155557	135.107	3.93019	0.0864737	2.35867	0.320872	1.53098	0.278602	22.7157	0.135253	1.78171	0.0809666	0.160597	3.40909	24.5869	0.0604468	0.120711	4.35921	7.95762	7.95762	2.18626	5.20436
bri1-301bak1brl1brl3	4D	4	34.3	15319oA_53	1.7e-06	7.4e-05	NA	0.046282	NA	NA	0.0007636	0.001139	NA	0.0001729	0.0034721	0.0775608	0.0004407	0.0239003	0.0091898	0.0022273	0.0101688	0.0029983	0.00051	0.0001261	0.0006652	6.15e-05	0.0498259	NA	0.000804	0.0086124	0.0002823	0.0015624	0.000271	0.0002134	2.08e-05	0.72715	7.95e-05	1e-05	0.0006274	0.0002956	0.0011869	0.0210758	5.74e-05	0.0002737	0.0468627	0.0005443	0.15697	0.0404987	0.0003079
bri1-301bak1brl1brl3	4D	5	33.1	15319oA_54	0.0004584	0.0014594	0.0366985	0.163243	0.0114339	0.0222618	0.0144187	0.0116773	0.0671717	0.0144425	0.001455	0.0655924	0.0013585	0.0132058	0.0403639	0.0032264	0.0411703	0.0029699	0.0005064	0.0001257	0.0002037	0.0009112	0.0467873	3.91e-05	0.127886	0.0595939	0.0007557	0.015396	0.0011251	0.0002014	0.0086261	0.353395	0.0121071	0.0002627	0.0006579	0.0016953	0.0006961	0.0098585	0.0008883	0.0002998	0.020998	0.0004477	0.14084	0.0385745	0.0028317
bri1-301bak1brl1brl3	4W	1	30.9	15316oA_60	0.0003116	0.0012052	0.0264002	0.101869	0.0030073	0.0124444	0.0086662	0.0139354	0.107822	0.011235	0.0048031	0.011663	0.0030386	0.0033424	0.0336677	0.0022102	0.0300496	0.0023906	0.00087	0.0002164	0.0001996	0.0007694	0.0176306	6.32e-05	0.152565	0.0384247	0.0004654	0.0091884	0.0011532	0.0001504	0.0058826	0.340174	0.0359327	0.0009685	0.0006404	0.0015193	0.0060857	0.032631	0.0021988	0.000312	0.003831	0.0002468	0.0494818	0.0148588	0.0012528
bri1-301bak1brl1brl3	4W	2	32.9	15316oA_61	0.0003239	0.001117	0.0325659	0.103876	0.0029096	0.0145776	0.0097646	0.0098864	0.0519737	0.0109612	0.0028605	0.0228227	0.0032639	0.003846	0.0363137	0.002874	0.050173	0.0028799	0.0008426	0.0002009	0.0002735	0.0008238	0.0262917	5.41e-05	0.176504	0.0566282	0.0006737	0.0122835	0.0010983	0.0001818	0.0063788	0.358101	0.0394484	0.0006731	0.0007237	0.0014767	0.0063164	0.0351543	0.0012485	0.0003281	0.0018197	0.0002601	0.0610504	0.0372875	0.0012676
bri1-301bak1brl1brl3	4W	3	30	15319oA_49	0.000457	0.0012992	0.0279989	0.091039	0.0050271	0.0101272	0.0066707	0.0239055	0.108556	0.0034178	0.0013614	0.0082817	0.001616	0.009419	0.0370749	0.0024526	0.0425202	0.0013702	0.000401	0.0001565	0.000267	0.0006736	0.0159373	3.09e-05	0.199685	0.0351674	0.0004689	0.0121832	0.000984	0.0001915	0.0097814	0.456579	0.0218974	0.000584	0.0005879	0.0013204	0.0018399	0.0237186	0.0004996	0.0001827	0.0057382	0.000194	0.0678077	0.0203902	0.000852
bri1-301bak1brl1brl3	4W	4	30.2	15319oA_50	0.0003818	0.0011149	0.0282804	0.0952852	0.0094495	0.0109025	0.006911	0.0111354	0.0807714	0.0040591	0.0017722	0.014655	0.0014981	0.011563	0.0305768	0.0025018	0.0396008	0.0016903	0.0003362	0.0001459	0.000252	0.0006175	0.0224735	3.16e-05	0.167322	0.0377251	0.0004872	0.0126926	0.001107	0.0001681	0.0075173	0.370013	0.0123884	0.0008285	0.000695	0.0011662	0.0010588	0.0142998	0.0005944	0.0002111	0.0036181	0.0002176	0.0609334	0.0246169	0.0008571
bri1-301bak1brl1brl3	4W	5	36.1	15319oA_51	0.0003767	0.0008979	0.0339719	0.0625262	0.0053825	0.0213253	0.0137785	0.0140709	0.0815221	0.0193558	0.0014088	0.0808692	0.0012476	0.0175422	0.041923	0.0022929	0.0393098	0.0024263	0.000336	0.0001003	0.0001793	0.0008516	0.046562	3.55e-05	0.0983172	0.0602759	0.0009108	0.0154168	0.0011735	0.0001336	0.0154941	0.32298	0.0094199	0.0002921	0.0005292	0.0017429	0.0008226	0.0115814	0.0007074	0.0002259	0.0322554	0.0006244	0.12846	0.0397517	0.0020358
bri1-301bak1brl1brl3	5D	1	33.6	15316oA_78	0.0002472	0.0011053	0.0232918	0.0898167	0.0025216	0.0151818	0.0100361	0.0111407	0.0908776	0.0349184	0.0024989	0.0564492	0.0022303	0.0042051	0.0300971	0.0013311	0.0208831	0.0020083	0.0007092	0.0001747	9.32e-05	0.0009174	0.0280066	6.73e-05	0.0903789	0.0356631	0.0004486	0.0079921	0.0007029	0.0002553	0.0057989	0.270395	0.0204831	0.0004105	0.0004339	0.0013149	0.0027832	0.0202538	0.0008543	0.0002522	0.0121968	0.0004827	0.158889	0.0199707	0.0015747
bri1-301bak1brl1brl3	5D	2	32.7	15316oA_79	0.0002122	0.0012389	0.0304159	0.10846	0.0022039	0.0212526	0.0143949	0.0117951	0.106627	0.0255632	0.0024633	0.0995052	0.002189	0.0047737	0.037683	0.0026634	0.0293295	0.0043338	0.0007473	0.0001793	0.0001673	0.0008623	0.0651593	6.29e-05	0.125699	0.056916	0.000747	0.0114067	0.0012123	0.0003071	0.0049197	0.253109	0.0301952	0.0003927	0.0006891	0.0017409	0.0030953	0.0241796	0.0009375	0.0003582	0.0134455	0.0005682	0.148692	0.0479877	0.0022321
bri1-301bak1brl1brl3	5D	3	35.2	15319oA_76	0.0003061	0.0007286	0.0255865	0.0755252	0.0034941	0.014577	0.0097966	0.0104785	0.0609685	0.0150233	0.0006083	0.0621758	0.0013794	0.0137077	0.0278206	0.001555	0.0262619	0.0018714	0.0003388	0.0001032	0.0001224	0.0006193	0.0332076	4.46e-05	0.0714587	0.0369896	0.0005175	0.0102243	0.0008641	0.0001008	0.0081532	0.294895	0.0047675	0.0002387	0.0003969	0.0011936	0.001136	0.0108765	0.0004683	0.000205	0.0184378	0.0004074	0.113398	0.0273284	0.0013809
bri1-301bak1brl1brl3	5D	4	28.3	15319oA_77	0.0004478	0.001278	0.0329488	0.0922568	0.0055727	0.0163285	0.0105503	0.0112592	0.120873	0.0104994	0.0008776	0.0465193	0.0018859	0.0151249	0.0378733	0.0021515	0.0334974	0.002589	0.0004785	0.0001715	0.0002127	0.0008816	0.0401491	3.92e-05	0.132299	0.0518594	0.0006704	0.0142206	0.0011451	0.0001581	0.0102326	0.39432	0.0070156	0.0006354	0.0005514	0.0011868	0.0015505	0.016303	0.0005797	0.0002697	0.0088746	0.0003575	0.123383	0.0383274	0.0015868
bri1-301bak1brl1brl3	5D	5	27.3	15319oA_78	0.0003013	0.0010593	0.0308156	0.093762	0.0056812	0.0176722	0.0118574	0.0107446	0.0982534	0.0147573	0.0008547	0.0928554	0.0019266	0.0125791	0.0332173	0.0018648	0.0257069	0.002719	0.0004331	0.0001443	0.0001232	0.0006461	0.0508809	6.54e-05	0.0744112	0.0409187	0.0006287	0.0123069	0.0010016	0.0001943	0.0075606	0.293728	0.0056742	0.000216	0.0005878	0.0014064	0.0011396	0.0118383	0.0005034	0.0002313	0.0103376	0.0004299	0.122897	0.029138	0.001438
bri1-301bak1brl1brl3	5W	1	32.1	15316oA_76	0.0002688	0.0010531	0.0209415	0.101033	0.0035363	0.0114791	0.0074813	0.0114748	0.125424	0.0086955	0.004837	0.0253419	0.00189	0.0031669	0.0269395	0.0015686	0.0213833	0.0021494	0.0007604	0.0002173	9.8e-05	0.0005665	0.0170255	3.86e-05	0.0908086	0.0275043	0.000366	0.0081504	0.0007377	0.0002619	0.0064708	0.277535	0.0190965	0.0007468	0.0005378	0.0011732	0.0037786	0.0230876	0.0017583	0.0002689	0.0030819	0.0002392	0.0669736	0.0083157	0.0011259
bri1-301bak1brl1brl3	5W	2	34.1	15316oA_77	0.0003334	0.0010827	0.0277652	0.0919694	0.0033724	0.0151596	0.0100863	0.0170102	0.170346	0.0122392	0.0045008	0.0150674	0.0021313	0.0044321	0.0449872	0.0022764	0.0304486	0.0027105	0.0007854	0.0002373	0.0001575	0.0008242	0.0184218	7.51e-05	0.124928	0.0446898	0.0005722	0.0158658	0.0014454	0.0002781	0.020225	0.604073	0.0340164	0.0014892	0.0007801	0.0020936	0.0042845	0.0247931	0.0018394	0.0003435	0.0015048	0.0001794	0.0554549	0.0094927	0.0019597
bri1-301bak1brl1brl3	5W	3	29.9	15319oA_73	0.0004129	0.0009165	0.0252606	0.0859199	0.0067054	0.0113823	0.0075935	0.0106406	0.173356	0.0043011	0.0013802	0.0138381	0.0014053	0.0102092	0.0275057	0.0021407	0.0268646	0.0020725	0.0005419	0.0001675	0.0001788	0.0007633	0.0200513	3.98e-05	0.127384	0.0484841	0.0006256	0.0145879	0.0013179	0.0001384	0.0182939	0.508297	0.0093725	0.0014628	0.0007776	0.0011494	0.0011169	0.015422	0.0008309	0.0002842	0.0028725	0.0001605	0.0447658	0.0123043	0.0014541
bri1-301bak1brl1brl3	5W	4	33.5	15319oA_74	0.0002846	0.0007856	0.0259892	0.0809294	0.0036618	0.0142422	0.0097087	0.0115512	0.113828	0.0075165	0.001015	0.0346561	0.0013429	0.0149136	0.03265	0.0016465	0.0203291	0.001898	0.0004217	0.0001267	0.0001311	0.0005857	0.0270278	3.61e-05	0.081562	0.0365618	0.0004751	0.0122962	0.0009504	0.0001242	0.023208	0.479524	0.0060125	0.000562	0.0004887	0.0013014	0.0007692	0.0098728	0.0006655	0.0001945	0.004665	0.0002141	0.0623847	0.0092614	0.0013543
bri1-301bak1brl1brl3	5W	5	32	15319oA_75	0.0003069	0.0009156	0.0239938	0.0846334	0.0066594	0.0107025	0.007122	0.0077893	0.0845089	0.0048152	0.0010567	0.0070609	0.0012997	0.0086068	0.0211757	0.0024441	0.0238246	0.0022475	0.0004966	0.0001482	0.0002049	0.0004588	0.0240162	2.95e-05	0.0991586	0.0345498	0.0004362	0.0099455	0.0010072	0.0001144	0.0077149	0.315747	0.0063983	0.0006505	0.0006779	0.0010874	0.0007468	0.0111564	0.0006405	0.0002177	0.0039394	0.0002051	0.0420216	0.0201364	0.001146
bri1-301bak1brl1brl3	6D	1	32.5	15316oA_93	0.0002762	0.0015098	0.031994	0.0859264	0.0032755	0.0199794	0.0133208	0.0465114	0.222898	0.0797738	0.0038745	0.0830128	0.0030405	0.0038681	0.067257	0.0020449	0.0394262	0.0023154	0.0007021	0.0002558	0.000318	0.0008784	0.0312361	0.0001069	0.157196	0.0413811	0.0005687	0.0137737	0.0015322	0.0001743	0.0135928	0.466221	0.0317816	0.0019985	0.0007249	0.0025007	0.0052083	0.032323	0.0012226	0.0004689	0.0379168	0.0006531	0.21896	0.0303635	0.0022246
bri1-301bak1brl1brl3	6D	2	20.5	15316oA_94	0.0003344	0.0018311	0.0429505	0.142502	0.0074316	0.0273948	0.0186396	0.0204121	0.115508	0.168243	0.0089825	0.0421453	0.0026057	0.0037995	0.0528889	0.0014383	0.0404865	0.0020184	0.0006502	0.0002591	0.0001783	0.0007011	0.0265128	0.0001035	0.111881	0.0275105	0.0003707	0.012347	0.0010964	0.0002523	0.0067742	0.287992	0.0193267	0.00065	0.0004167	0.0020015	0.0044307	0.0281677	0.0013907	0.0004666	0.0215995	0.0004188	0.170698	0.0262944	0.0016229
bri1-301bak1brl1brl3	6D	3	28.5	15319oA_100	0.0002983	0.0015717	0.0340358	0.101397	0.0095314	0.0218945	0.014245	0.0177231	0.07417	0.0345621	0.0063463	0.0675422	0.001608	0.0143214	0.0376863	0.0014868	0.0374364	0.0017354	0.000373	0.0001285	0.0001331	0.0005206	0.0406193	5.6e-05	0.0910053	0.0343927	0.000493	0.0120044	0.0010378	0.0001509	0.0060263	0.269733	0.0059637	0.0002068	0.0003797	0.0015678	0.0007902	0.0111716	0.001631	0.000329	0.028877	0.0003791	0.137772	0.0296419	0.0020413
bri1-301bak1brl1brl3	6D	4	30.3	15319oA_101	0.0002177	0.0009772	0.0335017	0.0894493	0.0068346	0.0213197	0.0142274	0.0107673	0.095599	0.0356544	0.0010571	0.0869623	0.0014544	0.0109538	0.036702	0.0013453	0.0319059	0.0021903	0.0003524	0.0001202	0.0001154	0.0005395	0.0388683	5.3e-05	0.0723523	0.0308138	0.0004731	0.0136519	0.0009639	0.0001454	0.0135817	0.32557	0.0064026	0.0002717	0.0004537	0.001457	0.0007575	0.0108686	0.0005403	0.0002309	0.0211279	0.0004141	0.113615	0.0311681	0.0015269
bri1-301bak1brl1brl3	6D	5	28	15319oA_102	0.0002199	0.0010095	0.0318166	0.0883605	0.0072389	0.0199302	0.0131295	0.013813	0.0858823	0.058196	0.0016807	0.0705904	0.0013072	0.0091564	0.0395077	0.0014487	0.0337723	0.0011769	0.0002811	0.0001487	0.0001549	0.0005991	0.0373172	5.1e-05	0.0562749	0.0350668	0.0004551	0.0121801	0.0010615	0.000165	0.0101117	0.301903	0.0095989	0.0001965	0.0004195	0.00146	0.0006622	0.008597	0.000783	0.000213	0.0560557	0.0004291	0.145925	0.0398606	0.0014863
bri1-301bak1brl1brl3	6W	1	29.6	15316oA_91	0.0002836	0.0010026	0.0386269	0.0999908	0.0032799	0.0217817	0.0139237	0.0179489	0.16574	0.0140286	0.006332	0.0053091	0.0023302	0.0039404	0.0610258	0.0018725	0.0376976	0.001967	0.0007741	0.0002638	0.0003516	0.0006075	0.0151472	6.87e-05	0.174074	0.0377573	0.0004902	0.0138147	0.0017705	0.0002946	0.0094259	0.423648	0.0291376	0.001545	0.0005524	0.0025497	0.0060427	0.0297946	0.003966	0.0004322	0.001571	0.0001547	0.0323504	0.015851	0.0022207
bri1-301bak1brl1brl3	6W	2	32.1	15316oA_92	0.0002498	0.0013788	0.0357688	0.139325	0.0031636	0.018709	0.0113532	0.0123397	0.155118	0.0098084	0.003886	0.0030627	0.0019735	0.0035625	0.038471	0.0017812	0.0286382	0.0022545	0.0006963	0.0002876	0.0003021	0.0005405	0.0148285	4.57e-05	0.19375	0.0292457	0.00036	0.0098621	0.0013691	0.0003036	0.0057684	0.298256	0.0244681	0.0016799	0.0005262	0.0018544	0.0046089	0.0266999	0.0025256	0.0003986	0.001475	0.0001607	0.0321358	0.0140228	0.0020731
bri1-301bak1brl1brl3	6W	3	31.2	15319oA_97	0.000319	0.0009818	0.019603	0.100733	0.0064859	0.0101896	0.0062808	0.0082754	0.0774338	0.0044529	0.0015124	0.019128	0.0011221	0.0081941	0.0201786	0.0016719	0.0160842	0.002492	0.0003677	0.0001512	9.45e-05	0.0003068	0.0211732	2.4e-05	0.0660226	0.0247534	0.0003579	0.0074123	0.000671	0.0001537	0.0053351	0.229974	0.0053901	0.0002377	0.0004764	0.000926	0.0006653	0.0112173	0.0005676	0.0001948	0.0040686	0.0001797	0.0553607	0.0123288	0.0008609
bri1-301bak1brl1brl3	6W	4	31.5	15319oA_98	0.000354	0.0012279	0.0220869	0.0999346	0.009598	0.0123955	0.0073372	0.0099372	0.0882921	0.0048043	0.0015484	0.0328575	0.0011478	0.0061788	0.0327526	0.0014795	0.0172309	0.0016258	0.000331	0.0001561	0.000158	0.0002881	0.0183081	3.35e-05	0.0740261	0.0180975	0.0003379	0.0077268	0.000581	0.0001538	0.0063088	0.222951	0.0068743	0.0001926	0.0004501	0.0010289	0.0006784	0.0102279	0.0006182	0.000161	0.006829	0.0002273	0.0642993	0.0127509	0.0007766
bri1-301bak1brl1brl3	6W	5	33.8	15319oA_99	0.000246	0.0007029	0.0170635	0.0779937	0.0057129	0.008321	0.0049974	0.0048986	0.0376453	0.00385	0.0013901	0.0087136	0.000923	0.0058512	0.015475	0.0013109	0.0177169	0.0013233	0.0002323	0.0001217	0.0001275	0.0002908	0.0173578	1.16e-05	0.078117	0.02002	0.0003013	0.0058831	0.0005213	0.0001182	0.0024896	0.165096	0.004365	0.0001505	0.0003443	0.0007075	0.0007314	0.0102109	0.000333	0.0001415	0.0022577	0.0001294	0.0337217	0.0183553	0.0005983
[truncated: 12 more columns]
