# Supplementary material for: Overexpression of the vascular brassinosteroid receptor BRL3 confers drought resistance without penalizing plant growth
Source: Nat Commun. 2018 Nov 8;9:4680. doi: 10.1038/s41467-018-06861-3 (PMC6224425; doi:10.1038/s41467-018-06861-3)
Supplement: Supplementary file 5 — Supplementary Data 3 [file 41467_2018_6861_MOESM5_ESM.xlsx]

## Sheet: Sheet1
Supplementary Data File 3: Deregulated genes of RNAseq at basal conditions BRL3ox vs. WT
SystematicName	logFC	logCPM	p-value	FDR	Name	Description
AT2G01430	6.27951	7.89013	2.65e-89	5.14e-85	HB17	homeobox-leucine zipper protein 17
AT3G13380	4.40817	10.0383	1.15e-60	1.11e-56	BRL3	BRI1-like 3
AT3G30720	3.4646	-0.42351	0.000222316	0.0087285	QQS	qua-quine starch
AT1G54870	3.3164	-0.296296	9.43e-05	0.00456217	AT1G54870	NAD(P)-binding Rossmann-fold superfamily protein
AT5G59310	3.22715	3.45532	0.000521004	0.0158904	LTP4	lipid transfer protein 4
AT4G13480	2.78837	2.62019	6.88e-05	0.00359979	MYB79	myb domain protein 79
AT4G39400	2.58311	8.03852	1.4e-17	9.05e-14	BRI1	Leucine-rich receptor-like protein kinase family protein
AT1G27461	2.31522	0.258402	0.000633775	0.0182008	AT1G27461	hypothetical protein
AT2G29220	2.19064	0.52072	0.000733181	0.0204193	AT2G29220	Concanavalin A-like lectin protein kinase family protein
AT5G66400	2.03695	8.18053	1.79e-05	0.00131552	RAB18	Dehydrin family protein
AT5G07330	2.00976	3.29725	1.72e-09	9.72e-07	AT5G07330	NFU1 iron-sulfur cluster protein
AT3G20810	1.95643	5.6157	3.02e-10	2.65e-07	JMJD5	2-oxoglutarate (2OG) and Fe(II)-dependent oxygenase superfamily protein
AT5G50360	1.92988	2.13303	0.000355582	0.0124011	AT5G50360	von willebrand factor A domain protein
AT2G31930	1.84976	0.235291	1.81e-07	4.02e-05	AT2G31930	hypothetical protein
AT2G18050	1.84734	3.67882	8.59e-08	2.38e-05	HIS1-3	histone H1-3
AT4G36740	1.80144	2.35672	1.33e-11	2.14e-08	HB40	homeobox protein 40
AT1G44318	1.77844	0.194481	0.000363365	0.0125547	hemb2	Aldolase superfamily protein
AT1G68750	1.77565	2.12226	0.000353516	0.0123724	PPC4	phosphoenolpyruvate carboxylase 4
AT5G66780	1.75597	5.74104	4.41e-06	0.000454339	AT5G66780	late embryogenesis abundant protein
AT2G29380	1.75494	3.53245	0.000494375	0.0152557	HAI3	highly ABA-induced PP2C protein 3
AT1G04560	1.66685	3.46691	0.000495894	0.01526	AT1G04560	AWPM-19-like family protein
AT1G52690	1.66262	8.10871	2.47e-05	0.00165927	LEA7	Late embryogenesis abundant protein (LEA) family protein
AT5G59220	1.63467	4.73394	3.54e-11	4.56e-08	HAI1	PP2C protein (Clade A protein phosphatases type 2C)
AT5G62420	1.59377	2.56717	5.66e-11	6.84e-08	AT5G62420	NAD(P)-linked oxidoreductase superfamily protein
AT3G03341	1.591	2.50467	2.31e-05	0.00157446	AT3G03341	cold-regulated protein
AT3G27250	1.58062	2.08361	1.96e-05	0.00139098	AT3G27250	hypothetical protein
AT1G11600	1.574	1.21216	3.12e-08	9.94e-06	CYP77B1	cytochrome P450, family 77, subfamily B, polypeptide 1
AT2G02000	1.57212	1.44645	4.57e-05	0.00261634	GAD3	glutamate decarboxylase 3
AT4G08570	1.53959	2.36721	0.000206244	0.0082514	AT4G08570	Heavy metal transport/detoxification superfamily protein
AT1G08903	1.51791	2.6688	8.34e-07	0.000135644
AT2G40080	1.51679	3.86712	2.66e-05	0.00175248	ELF4	EARLY FLOWERING-like protein (DUF1313)
AT1G65484	1.50813	0.163442	0.000502886	0.0154359	AT1G65484	transmembrane protein
AT1G58320	1.48799	2.49278	7.7e-07	0.000128443	AT1G58320	PLAC8 family protein
AT2G21820	1.44745	2.13592	0.00139962	0.0323222	AT2G21820	seed maturation protein
AT4G16050	1.44035	0.589085	0.000421154	0.013772	AT4G16050	Aminotransferase-like, plant mobile domain family protein
AT2G27550	1.42597	6.09034	5.65e-16	2.19e-12	ATC	centroradiali
AT5G40800	1.41945	3.03125	1.76e-05	0.00129677	AT5G40800	hypothetical protein
AT4G31610	1.41379	0.07765	0.00145502	0.0330945	REM1	Transcriptional factor B3 family protein
AT4G37390	1.38669	2.87371	1.76e-05	0.00129677	BRU6	Auxin-responsive GH3 family protein
AT3G17520	1.37935	5.45534	0.000417601	0.0137234	AT3G17520	Late embryogenesis abundant protein (LEA) family protein
AT1G08165	1.37813	0.13634	0.000212607	0.00841558	AT1G08165	hypothetical protein
AT3G05936	1.3762	-0.0197711	0.00178376	0.0382353	AT3G05936	hypothetical protein
AT2G43570	1.37511	4.44147	0.00129757	0.0305428	CHI	chitinase
AT5G20710	1.37213	2.12996	0.00123433	0.029753	BGAL7	beta-galactosidase 7
AT5G02020	1.36549	3.22669	0.00057923	0.0170908	SIS	E3 ubiquitin-protein ligase RLIM-like protein
AT1G28660	1.34306	2.12886	3.38e-05	0.00211731	AT1G28660	GDSL-like Lipase/Acylhydrolase superfamily protein
AT5G59320	1.33853	6.0897	1.55e-05	0.00116547	LTP3	lipid transfer protein 3
AT2G40610	1.32161	1.22585	7.43e-07	0.000126213	EXPA8	expansin A8
AT5G01550	1.30373	2.41491	0.00031743	0.0113781	LECRKA4.2	lectin receptor kinase a4.1
AT2G34610	1.29782	2.9082	0.000150169	0.0065762	AT2G34610	cotton fiber protein
AT1G64110	1.29302	6.37033	0.000304798	0.0111315	DAA1	P-loop containing nucleoside triphosphate hydrolases superfamily protein
AT5G52300	1.27619	6.66467	0.000249851	0.00955755	LTI65	CAP160 protein
AT1G09605	1.27511	0.137814	0.00036908	0.0126665		novel transcribed region
AT3G46130	1.27028	4.88928	2.36e-06	0.000292946	MYB48	myb domain protein 48
AT5G25610	1.26606	5.33764	1.86e-09	9.99e-07	RD22	BURP domain-containing protein
AT1G78090	1.25545	5.34724	5.6e-08	1.67e-05	TPPB	trehalose-6-phosphate phosphatase
AT5G45310	1.25472	1.72661	0.00219022	0.0443312	AT5G45310	coiled-coil protein
AT1G05577	1.25071	0.0909795	0.00172462	0.0373397	AT1G05577	UPSTREAM OF FLC protein (DUF966)
AT5G01880	1.23695	1.69386	3.58e-06	0.000388045	AT5G01880	RING/U-box superfamily protein
AT3G14440	1.2338	4.70989	9.24e-05	0.00449599	NCED3	nine-cis-epoxycarotenoid dioxygenase 3
AT5G37980	1.23172	2.15403	0.00231118	0.0461663	AT5G37980	Zinc-binding dehydrogenase family protein
AT1G04180	1.23075	3.48021	4.43e-15	1.43e-11	YUC9	YUCCA 9
AT5G25620	1.2248	2.93278	0.000250508	0.00956377	YUC6	Flavin-binding monooxygenase family protein
AT5G07450	1.22418	-0.0139625	0.00258386	0.0497645	CYCP4;3	cyclin p4;3
AT3G48510	1.21596	2.4717	0.000888264	0.0235394	AT3G48510	AtIII18x5-like protein
AT3G09290	1.21482	-0.249862	0.00167533	0.0367003	TAC1	telomerase activator1
AT4G12330	1.2028	2.62923	4.55e-07	8.47e-05	CYP706A7	cytochrome P450, family 706, subfamily A, polypeptide 7
AT4G04810	1.19811	3.08373	0.000124364	0.00569537	MSRB4	methionine sulfoxide reductase B4
AT1G54120	1.18515	2.15468	0.00124955	0.0298696	AT1G54120	hypothetical protein
AT5G49340	1.17394	1.3266	0.00213229	0.0434464	TBL4	TRICHOME BIREFRINGENCE-LIKE 4
AT5G03840	1.16647	2.80349	1.52e-05	0.00115145	TFL1	PEBP (phosphatidylethanolamine-binding protein) family protein
AT4G21200	1.16487	1.44627	2.53e-05	0.00169394	GA2OX8	gibberellin 2-oxidase 8
AT1G11700	1.16407	1.87194	0.00015662	0.00681244	AT1G11700	senescence regulator (Protein of unknown function, DUF584)
AT4G25560	1.16212	1.37685	1.29e-05	0.00104021	LAF1	myb domain protein 18
AT4G04745	1.15556	2.77072	0.0014204	0.032575	AT4G04745	hypothetical protein
AT1G70860	1.14915	0.558865	0.0010719	0.027065	AT1G70860	Polyketide cyclase/dehydrase and lipid transport superfamily protein
AT2G21400	1.14811	1.34666	0.000503205	0.0154359	SRS3	SHI-related sequence3
AT4G29340	1.14588	1.03059	0.000406921	0.0134869	PRF4	profilin 4
AT5G43540	1.14283	1.34128	0.000359714	0.0124778	AT5G43540	C2H2 and C2HC zinc fingers superfamily protein
AT1G32450	1.12868	8.52686	2.35e-06	0.000292913	NRT1.5	nitrate transporter 1.5
AT5G12280	1.12683	1.98616	0.000241318	0.00934191	AT5G12280	SWAP (Suppressor-of-White-APricot)/surp RNA-binding domain-containing protein
AT4G10510	1.11601	1.64487	0.00203598	0.0421278	AT4G10510	Subtilase family protein
AT2G44340	1.11434	0.884813	0.000832082	0.0223691	AT2G44340	VQ motif-containing protein
AT3G58990	1.10435	4.60707	0.00117878	0.028845	IPMI1	isopropylmalate isomerase 1
AT1G55260	1.09505	2.40502	2.01e-05	0.00141568	AT1G55260	Bifunctional inhibitor/lipid-transfer protein/seed storage 2S albumin superfamily protein
AT3G57380	1.08897	0.978593	0.000403062	0.0134378	AT3G57380	Glycosyltransferase family 61 protein
AT5G16600	1.08619	3.21863	3.59e-05	0.00220517	MYB43	myb domain protein 43
AT5G50820	1.08499	2.42796	1.01e-05	0.000878709	NAC097	NAC domain containing protein 97
AT1G29600	1.07628	0.390636	0.00249367	0.0486077	AT1G29600	Zinc finger C-x8-C-x5-C-x3-H type family protein
AT3G28920	1.0732	0.559762	0.000446989	0.0142771	HB34	homeobox protein 34
AT2G40530	1.07101	1.6332	0.0003492	0.0122448	AT2G40530	transmembrane protein
AT4G15380	1.06366	3.24385	5.59e-06	0.000554862	CYP705A4	cytochrome P450, family 705, subfamily A, polypeptide 4
AT2G22800	1.05619	1.06893	0.000110277	0.00520615	HAT9	Homeobox-leucine zipper protein family
AT2G37750	1.05422	4.27033	4.49e-05	0.00259878	AT2G37750	hypothetical protein
AT2G41090	1.05261	0.857594	0.00242338	0.0478155	AT2G41090	Calcium-binding EF-hand family protein
AT3G07650	1.04895	3.88574	0.00086608	0.0230907	COL9	CONSTANS-like 9
AT3G02020	1.04757	5.92264	0.0016223	0.0360934	AK3	aspartate kinase 3
AT2G33480	1.04578	2.75464	2.48e-06	0.000300872	NAC041	NAC domain containing protein 41
AT5G18661	1.04545	0.772525	0.000478017	0.0150203	AT5G18661	transmembrane protein
AT1G16400	1.04173	5.60169	0.00071023	0.0199829	CYP79F2	cytochrome P450, family 79, subfamily F, polypeptide 2
AT5G62470	1.03341	3.03477	1.67e-06	0.000225576	MYB96	myb domain protein 96
AT5G39680	1.03097	1.39906	1.91e-06	0.00025334	EMB2744	Pentatricopeptide repeat (PPR) superfamily protein
AT5G41410	1.02855	2.84126	6.46e-05	0.00344553	BEL1	POX (plant homeobox) family protein
AT2G37870	1.02417	7.20576	0.00103765	0.026497	AT2G37870	Bifunctional inhibitor/lipid-transfer protein/seed storage 2S albumin superfamily protein
AT4G20820	1.02403	1.60633	0.0020391	0.0421278	AT4G20820	FAD-binding Berberine family protein
AT2G41660	1.02302	4.67965	8.31e-10	5.55e-07	MIZ1	MIZU-KUSSEI-like protein (Protein of unknown function, DUF617)
AT3G29680	1.0217	2.43971	0.00164705	0.0364764	AT3G29680	HXXXD-type acyl-transferase family protein
AT3G01870	1.02036	0.783796	0.000625836	0.0180263	AT3G01870	hypothetical protein (DUF946)
AT3G17790	1.01556	4.54347	5.07e-05	0.0028636	PAP17	purple acid phosphatase 17
AT2G38530	1.01383	6.34954	0.00122958	0.0297306	LTP2	lipid transfer protein 2
AT5G57050	1.00543	4.22896	1.02e-05	0.000883278	ABI2	Protein phosphatase 2C family protein
AT4G12030	0.994281	3.68796	0.000950364	0.0247248	BAT5	bile acid transporter 5
AT5G57540	0.985674	1.16788	0.00013635	0.00608109	XTH13	xyloglucan endotransglucosylase/hydrolase 13
AT5G36870	0.980936	1.33412	0.000356966	0.012427	GSL09	glucan synthase-like 9
AT3G05800	0.978897	2.37014	2.96e-05	0.0019012	AIF1	AtBS1(activation-tagged BRI1 suppressor 1)-interacting factor 1
AT1G70470	0.975822	0.813623	0.000673103	0.0190755	AT1G70470	transmembrane protein
AT5G51920	0.967254	3.76266	2.92e-06	0.000336555	AT5G51920	Pyridoxal phosphate (PLP)-dependent transferases superfamily protein
AT5G65080	0.965596	1.91457	0.000655636	0.0187007	MAF5	K-box region/MADS-box transcription factor family protein
AT5G44910	0.962797	2.55169	2.28e-05	0.0015663	AT5G44910	Toll-Interleukin-Resistance (TIR) domain family protein
AT5G26310	0.96095	3.8665	3.13e-08	9.94e-06	UGT72E3	UDP-Glycosyltransferase superfamily protein
AT1G08180	0.960779	2.07125	0.0014023	0.0323222	AT1G08180	cyclin-dependent kinase inhibitor
AT1G12320	0.95986	1.09135	0.00195632	0.0409367	AT1G12320	ankyrin repeat/KH domain protein (DUF1442)
AT3G21090	0.958223	2.56217	7.23e-06	0.000671718	ABCG15	ABC-2 type transporter family protein
AT3G15300	0.952368	2.70598	1.5e-05	0.00114588	AT3G15300	VQ motif-containing protein
AT5G24030	0.949519	6.13919	1.18e-05	0.000981768	SLAH3	SLAC1 homologue 3
AT5G49120	0.949135	1.54512	0.00119589	0.0291531	AT5G49120	DUF581 family protein, putative (DUF581)
AT1G79110	0.944273	2.14132	0.00106537	0.0270267	BRG2	zinc ion binding protein
AT2G43100	0.938404	4.84064	2.02e-05	0.00141568	IPMI2	isopropylmalate isomerase 2
AT3G29630	0.933626	3.01608	3.82e-06	0.000406009	AT3G29630	UDP-Glycosyltransferase superfamily protein
AT2G38090	0.930061	3.27266	6.87e-07	0.000120811	AT2G38090	Duplicated homeodomain-like superfamily protein
AT5G06330	0.929613	2.54743	0.00177027	0.0381173	AT5G06330	Late embryogenesis abundant (LEA) hydroxyproline-rich glycoprotein family
AT2G36307	0.924082	2.11567	1.04e-05	0.000887551	ZPR4
AT5G63595	0.922776	2.74647	0.0003789	0.0128893	FLS4	flavonol synthase 4
AT5G46260	0.909661	1.78104	0.00165452	0.036537	AT5G46260	disease resistance protein (TIR-NBS-LRR class) family
AT4G17670	0.902522	3.33175	0.000419576	0.0137649	AT4G17670	senescence-associated family protein (DUF581)
AT4G26080	0.898101	6.31311	9.43e-09	3.65e-06	ABI1	Protein phosphatase 2C family protein
AT5G38540	0.896347	2.62035	0.00105227	0.0267645	AT5G38540	Mannose-binding lectin superfamily protein
AT3G24310	0.895747	4.85015	0.00136708	0.031728	MYB305	myb domain protein 305
AT3G11600	0.892583	2.97959	3.41e-06	0.000383367	AT3G11600	E3 ubiquitin-protein ligase
AT1G72200	0.886632	3.52491	2.98e-05	0.00190921	AT1G72200	RING/U-box superfamily protein
AT3G28100	0.885861	1.72953	0.000470268	0.0148249	UMAMIT45	nodulin MtN21 /EamA-like transporter family protein
AT2G28110	0.884923	3.46127	0.000207852	0.00827322	FRA8	Exostosin family protein
AT4G16370	0.879444	4.04265	0.00240367	0.0475235	OPT3	oligopeptide transporter
AT5G55250	0.875557	1.76458	0.000404087	0.013439	IAMT1	IAA carboxylmethyltransferase 1
AT3G29035	0.872656	3.09365	0.000483037	0.0151045	NAC3	NAC domain containing protein 3
AT1G49700	0.870396	2.35272	0.000202214	0.00813732	AT1G49700	Plant protein 1589 of unknown function
AT2G46940	0.866296	2.75354	0.00113105	0.0279599	AT2G46940	fold protein
AT5G64700	0.860063	3.08975	0.000106721	0.0050506	UMAMIT21	nodulin MtN21 /EamA-like transporter family protein
AT2G38830	0.857921	1.79441	0.00160452	0.0358355	AT2G38830	Ubiquitin-conjugating enzyme/RWD-like protein
AT5G20700	0.854738	8.00996	8.44e-07	0.000136158	AT5G20700	senescence-associated family protein, putative (DUF581)
AT4G35030	0.854097	4.25596	0.00240966	0.0475932	AT4G35030	Protein kinase superfamily protein
AT2G23340	0.853724	3.22466	0.000174959	0.00733009	DEAR3	DREB and EAR motif protein 3
AT1G29240	0.852397	2.88182	0.00255286	0.0494132	AT1G29240	transcription initiation factor TFIID subunit, putative (DUF688)
AT2G44910	0.846837	1.42079	0.000557814	0.0166635	HB4	homeobox-leucine zipper protein 4
AT5G19875	0.846639	3.7555	0.000136904	0.00609177	AT5G19875	transmembrane protein
AT4G29020	0.843184	3.93392	7.11e-06	0.000671718	AT4G29020	glycine-rich protein
AT1G51140	0.842487	6.07784	2.51e-07	5.18e-05	FBH3	basic helix-loop-helix (bHLH) DNA-binding superfamily protein
AT3G10320	0.839893	1.62315	0.000329435	0.0117216	AT3G10320	Glycosyltransferase family 61 protein
AT1G60010	0.837625	2.99442	0.000555363	0.0166403	AT1G60010	D-ribose-binding periplasmic protein
AT2G43590	0.832515	5.26906	0.00226044	0.0453871	AT2G43590	Chitinase family protein
AT3G20015	0.82852	4.96005	0.000183662	0.00756374	AT3G20015	Eukaryotic aspartyl protease family protein
AT4G33980	0.828332	4.92118	4.52e-08	1.39e-05	AT4G33980	hypothetical protein
AT5G49525	0.825395	1.64703	0.00171812	0.0372408	AT5G49525	transmembrane protein
AT1G66140	0.824898	4.07462	6.1e-07	0.000110294	ZFP4	zinc finger protein 4
AT4G31910	0.81995	6.56633	2.73e-05	0.00178063	BAT1	HXXXD-type acyl-transferase family protein
AT1G21680	0.818592	4.9944	0.00059131	0.0173942	AT1G21680	DPP6 N-terminal domain-like protein
AT5G61570	0.817401	2.54049	0.00189139	0.0397933	AT5G61570	Protein kinase superfamily protein
AT5G47060	0.815524	4.52683	0.00117679	0.0288329	AT5G47060	hypothetical protein (DUF581)
AT4G00700	0.813196	4.35177	2.83e-05	0.00183191	AT4G00700	C2 calcium/lipid-binding plant phosphoribosyltransferase family protein
AT5G10650	0.808058	3.40885	5.02e-06	0.000513622	AT5G10650	RING/U-box superfamily protein
AT5G23050	0.807997	5.8169	9.97e-05	0.00478859	AAE17	acyl-activating enzyme 17
AT5G22310	0.80456	1.41722	0.00060475	0.0176337	AT5G22310	trichohyalin-like protein
AT1G22065	0.80376	6.76753	1.89e-06	0.00025334	AT1G22065	hypothetical protein
AT5G20045	0.799431	0.677088	0.00185118	0.0391188	AT5G20045	transmembrane protein
AT2G32270	0.785568	3.28594	1.93e-05	0.0013846	ZIP3	zinc transporter 3 precursor
AT1G44160	0.778199	3.86033	0.000122138	0.00565222	AT1G44160	HSP40/DnaJ peptide-binding protein
AT4G39770	0.778149	4.93785	0.000409976	0.013544	TPPH	Haloacid dehalogenase-like hydrolase (HAD) superfamily protein
AT5G53110	0.774635	3.82437	0.000510874	0.0156216	AT5G53110	RING/U-box superfamily protein
AT4G25700	0.773723	3.46448	0.000781779	0.021373	BETA-OHASE 1	beta-hydroxylase 1
AT4G09890	0.773106	4.469	0.00101673	0.0261352	AT4G09890	mediator of RNA polymerase II transcription subunit, putative (DUF3511)
AT1G12110	0.772445	7.03529	0.00126446	0.0300479	NRT1.1	nitrate transporter 1.1
AT5G13180	0.77184	5.05685	4.07e-06	0.000427871	NAC083	NAC domain containing protein 83
AT1G22640	0.769456	3.42916	0.000479932	0.015056	MYB3	myb domain protein 3
AT4G14780	0.768076	2.4876	6.13e-05	0.00334297	AT4G14780	Protein kinase superfamily protein
AT2G45970	0.766681	3.96919	4.5e-05	0.00259878	CYP86A8	cytochrome P450, family 86, subfamily A, polypeptide 8
AT3G21420	0.763892	3.52775	0.000126373	0.00574365	LBO1	2-oxoglutarate (2OG) and Fe(II)-dependent oxygenase superfamily protein
AT2G26290	0.756934	3.19517	5.7e-05	0.0031357	ARSK1	root-specific kinase 1
AT4G27260	0.755186	4.88851	0.000677225	0.0191363	WES1	Auxin-responsive GH3 family protein
AT1G22990	0.754699	3.75246	0.00113794	0.0280943	HIPP22	Heavy metal transport/detoxification superfamily protein
AT1G23040	0.753669	3.22931	0.000573292	0.0169673	AT1G23040	hydroxyproline-rich glycoprotein family protein
AT2G47860	0.753032	5.25579	0.00103932	0.0265048	SETH6	Phototropic-responsive NPH3 family protein
AT4G17340	0.752426	8.82739	0.000741065	0.0205308	TIP2;2	tonoplast intrinsic protein 2;2
AT5G52070	0.747922	3.26934	0.000239066	0.00927326	AT5G52070	Agenet domain-containing protein
AT4G34000	0.746422	6.61331	1.12e-06	0.000164818	ABF3	abscisic acid responsive elements-binding factor 3
AT1G27620	0.744191	2.80768	0.000315492	0.0113617	AT1G27620	HXXXD-type acyl-transferase family protein
AT5G56050	0.744076	1.81985	0.00180405	0.038468	AT5G56050	late embryogenesis abundant (LEA) hydroxyproline-rich glycoprotein family protein
AT5G01250	0.743333	2.63385	0.000169582	0.00718258	AT5G01250	alpha 1,4-glycosyltransferase family protein
AT2G15970	0.738178	8.70612	2.33e-05	0.00158077	COR413-PM1	cold regulated 413 plasma membrane 1
AT2G28890	0.732591	5.14295	0.000283517	0.0104529	PLL4	poltergeist like 4
AT5G14570	0.732152	2.94483	0.000255873	0.00969212	NRT2.7	high affinity nitrate transporter 2.7
AT2G23300	0.730923	4.707	7.43e-05	0.00376408	AT2G23300	Leucine-rich repeat protein kinase family protein
AT1G48780	0.73045	2.0526	0.00171215	0.037153	AT1G48780	hypothetical protein
AT3G04060	0.728858	2.70157	0.00130477	0.0306495	NAC046	NAC domain containing protein 46
AT5G47800	0.723712	3.46648	0.000272631	0.0101419	AT5G47800	Phototropic-responsive NPH3 family protein
AT3G20910	0.722645	3.40618	0.00032066	0.0114515	NF-YA9	nuclear factor Y, subunit A9
AT2G23430	0.721708	2.44135	0.00143032	0.0326094	ICK1	Cyclin-dependent kinase inhibitor family protein
AT1G45249	0.71284	5.5422	3.85e-05	0.00232779	ABF2	abscisic acid responsive elements-binding factor 2
AT2G41000	0.709848	3.15808	0.00194386	0.0407202	AT2G41000	Chaperone DnaJ-domain superfamily protein
AT2G44300	0.709562	5.97027	7.68e-07	0.000128443	AT2G44300	Bifunctional inhibitor/lipid-transfer protein/seed storage 2S albumin superfamily protein
AT1G21440	0.707743	6.08714	1.94e-05	0.0013846	AT1G21440	Phosphoenolpyruvate carboxylase family protein
AT1G69252	0.70349	5.59251	1.02e-05	0.000883557	AT1G69252
AT1G31050	0.698425	5.0455	0.000230869	0.00900948	AT1G31050	basic helix-loop-helix (bHLH) DNA-binding superfamily protein
AT3G10910	0.696184	2.99586	0.00163678	0.0363321	AT3G10910	RING/U-box superfamily protein
AT5G42780	0.694634	1.87451	0.00176541	0.038095	HB27	homeobox protein 27
AT3G57880	-0.694183	7.7202	0.00206163	0.0423309	AT3G57880	Calcium-dependent lipid-binding (CaLB domain) plant phosphoribosyltransferase family protein
AT4G27020	-0.696166	5.00172	0.00121944	0.0295783	AT4G27020	inositol-1,4,5-trisphosphate 5-phosphatase
AT4G18280	-0.698583	6.28416	0.00101987	0.026156	AT4G18280	glycine-rich cell wall protein-like protein
AT4G02130	-0.701316	5.97864	3.54e-05	0.00217992	GATL6	galacturonosyltransferase 6
AT4G36040	-0.704907	7.24463	0.000319117	0.0114174	J11	Chaperone DnaJ-domain superfamily protein
AT5G09790	-0.706056	3.05097	0.000354118	0.0123724	ATXR5	TRITHORAX-RELATED PROTEIN 5
AT3G03020	-0.712166	4.71837	0.00160515	0.0358355	AT3G03020	hypothetical protein
AT3G58490	-0.716118	5.16706	0.000895517	0.0236475	SPP1	Phosphatidic acid phosphatase (PAP2) family protein
AT1G30810	-0.718103	6.13387	0.00204651	0.0421465	JMJ18	Transcription factor jumonji (jmj) family protein / zinc finger (C5HC2 type) family protein
AT5G47220	-0.718757	6.79961	0.00093277	0.0243982	ERF2	ethylene responsive element binding factor 2
AT5G64300	-0.719615	7.28496	0.00145717	0.0331044	GCH	GTP cyclohydrolase II
AT4G32551	-0.720956	7.0921	1.49e-05	0.0011432	LUG	transcriptional corepressor LEUNIG
AT4G39320	-0.721726	5.73945	0.000162813	0.00700314	AT4G39320	microtubule-associated protein-like protein
AT5G07920	-0.722474	7.01989	0.0011205	0.027877	DGK1	diacylglycerol kinase1
AT1G50460	-0.723414	5.68629	7.99e-05	0.00399515	HKL1	hexokinase-like 1
AT4G26690	-0.723559	8.1105	0.00214505	0.043613	SHV3	PLC-like phosphodiesterase family protein
AT3G45040	-0.72466	5.8523	0.000122354	0.00565222	AT3G45040	phosphatidate cytidylyltransferase family protein
AT1G22510	-0.726445	5.14893	0.000557862	0.0166635	AT1G22510	E3 ubiquitin-protein ligase RNF170-like protein (DUF 1232)
AT1G68840	-0.726853	5.93646	0.00166739	0.036675	RAV2	related to ABI3/VP1 2
AT2G47680	-0.729589	4.53779	0.00224628	0.0452907	AT2G47680	zinc finger (CCCH type) helicase family protein
AT2G02860	-0.73122	6.03596	7.25e-05	0.00373039	SUT2	sucrose transporter 2
AT5G39720	-0.733172	4.22945	0.000857851	0.0229028	AIG2L	avirulence induced protein 2 like protein
AT4G36945	-0.734927	5.14838	0.00109963	0.027535	AT4G36945	PLC-like phosphodiesterases superfamily protein
AT3G60260	-0.735097	4.91289	2.74e-07	5.53e-05	AT3G60260	ELMO/CED-12 family protein
AT2G45660	-0.736852	5.48071	3.42e-05	0.00212873	AGL20	AGAMOUS-like 20
AT3G06500	-0.740906	8.52539	0.000440023	0.0141011	A/N-InvC	Plant neutral invertase family protein
AT1G32200	-0.745468	4.08145	0.000507551	0.0155446	ATS1	phospholipid/glycerol acyltransferase family protein
AT2G18193	-0.746229	5.28478	7.38e-05	0.00375007	AT2G18193	P-loop containing nucleoside triphosphate hydrolases superfamily protein
AT5G52410	-0.749261	4.68546	2.64e-05	0.00175154	AT5G52410	oxidoreductase/transition metal ion-binding protein
AT4G30910	-0.749404	5.29906	2.29e-06	0.000288368	AT4G30910	Cytosol aminopeptidase family protein
AT3G19390	-0.754403	7.36413	0.00198472	0.0413078	AT3G19390	Granulin repeat cysteine protease family protein
AT5G16810	-0.754682	2.97042	4.67e-05	0.00265739	AT5G16810	Protein kinase superfamily protein
AT1G13560	-0.755547	6.7518	2.12e-06	0.000271888	AAPT1	aminoalcoholphosphotransferase 1
AT2G41890	-0.757461	6.37899	0.000849045	0.0226991	AT2G41890	curculin-like (mannose-binding) lectin family protein / PAN domain-containing protein
AT1G70790	-0.767059	4.75028	1.68e-05	0.00124704	AT1G70790	Calcium-dependent lipid-binding (CaLB domain) family protein
AT4G13340	-0.76781	8.54893	0.0017121	0.037153	LRX3	Leucine-rich repeat (LRR) family protein
AT1G53440	-0.768987	6.33607	3.01e-05	0.00192479	AT1G53440	Leucine-rich repeat transmembrane protein kinase
AT3G25780	-0.772154	9.06178	0.00204539	0.0421465	AOC3	allene oxide cyclase 3
AT5G44290	-0.77404	7.71725	0.00121102	0.029411	AT5G44290	Protein kinase superfamily protein
AT2G31800	-0.774408	7.05385	1.37e-05	0.00108949	AT2G31800	Integrin-linked protein kinase family
AT5G46910	-0.774409	6.15903	0.00060937	0.0177368	AT5G46910	Transcription factor jumonji (jmj) family protein / zinc finger (C5HC2 type) family protein
AT1G25275	-0.776378	5.53093	6.44e-05	0.00344441	AT1G25275	thionin-like protein
AT2G32930	-0.782039	5.01098	1.97e-06	0.00025592	ZFN2	zinc finger nuclease 2
AT5G15930	-0.782374	5.55712	2.79e-06	0.000322855	PAM1	plant adhesion molecule 1
AT3G18450	-0.782636	1.68195	0.000737967	0.0205231	AT3G18450	PLAC8 family protein
AT5G40540	-0.783855	5.40345	0.00179275	0.0383464	AT5G40540	Protein kinase superfamily protein
AT5G01750	-0.786701	8.70418	8.83e-06	0.000780434	AT5G01750	LURP-one-like protein (DUF567)
AT5G66130	-0.791708	3.90419	0.000267321	0.0100277	ATRAD17	RADIATION SENSITIVE 17
AT2G30720	-0.795665	5.16014	6.77e-05	0.00357112	AT2G30720	Thioesterase/thiol ester dehydrase-isomerase superfamily protein
AT4G30090	-0.797584	3.64807	0.000183256	0.00756311	AT4G30090	golgin family A protein
AT2G16060	-0.797614	4.62004	2.54e-05	0.00169394	HB1	hemoglobin 1
AT1G29690	-0.798756	6.93388	0.000521558	0.0158904	CAD1	MAC/Perforin domain-containing protein
AT1G59820	-0.799389	6.50499	6.37e-06	0.00061971	ALA3	aminophospholipid ATPase 3
AT5G45280	-0.799568	6.92043	0.00118394	0.0288982	AT5G45280	Pectinacetylesterase family protein
AT1G56670	-0.800751	4.24018	0.000162051	0.0069859	AT1G56670	GDSL-like Lipase/Acylhydrolase superfamily protein
AT1G69840	-0.801056	7.34945	0.00049283	0.0152384	AT1G69840	SPFH/Band 7/PHB domain-containing membrane-associated protein family
AT3G50970	-0.803009	9.36991	6.92e-05	0.00360896	LTI30	dehydrin family protein
AT5G46510	-0.804948	5.62422	1.08e-05	0.000916895	AT5G46510	Disease resistance protein (TIR-NBS-LRR class) family
AT5G05690	-0.805127	4.33567	0.000151304	0.00661091	CPD	Cytochrome P450 superfamily protein
AT1G17360	-0.807423	7.16484	0.000331375	0.011769	AT1G17360	LOW protein: protein phosphatase 1 regulatory subunit-like protein
AT4G21570	-0.808873	8.14048	0.000563479	0.0167661	AT4G21570	organic solute transporter ostalpha protein (DUF300)
AT3G45780	-0.808998	4.56253	0.000620319	0.0179232	PHOT1	phototropin 1
AT3G04010	-0.811531	3.81913	0.000178291	0.00740559	AT3G04010	O-Glycosyl hydrolases family 17 protein
AT1G77360	-0.812799	2.53766	0.00135278	0.0315096	APPR6	Tetratricopeptide repeat (TPR)-like superfamily protein
AT4G19960	-0.814285	5.57322	8.39e-06	0.000744707	KUP9	K uptake permease 9
AT4G34710	-0.8171	10.0872	0.000310684	0.0112404	ADC2	arginine decarboxylase 2
AT5G48070	-0.817135	4.97514	0.00110805	0.0276741	XTH20	xyloglucan endotransglucosylase/hydrolase 20
AT5G66630	-0.820742	5.13758	0.00181384	0.0385809	DAR5	DA1-related protein 5
AT5G61210	-0.82191	7.90215	0.00225778	0.0453871	SNAP33	soluble N-ethylmaleimide-sensitive factor adaptor protein 33
AT1G78860	-0.822259	5.99447	5.47e-06	0.000545816	AT1G78860	D-mannose binding lectin protein with Apple-like carbohydrate-binding domain-containing protein
AT5G19100	-0.822308	5.2191	0.000198139	0.00802337	AT5G19100	Eukaryotic aspartyl protease family protein
AT1G51760	-0.823456	6.49441	3.56e-06	0.000388045	IAR3	peptidase M20/M25/M40 family protein
AT5G48450	-0.824044	4.30492	0.000103587	0.00492636	sks3	SKU5 similar 3
AT4G36780	-0.824627	5.25161	0.00016531	0.00707909	BEH2	BES1/BZR1 homolog 2
AT5G62570	-0.824643	7.76755	0.00167507	0.0367003	AT5G62570	Calmodulin binding protein-like protein
AT3G14840	-0.831604	7.89255	2.68e-06	0.000316615	AT3G14840	Leucine-rich repeat transmembrane protein kinase
AT1G66760	-0.831772	6.87974	0.00219183	0.0443312	AT1G66760	MATE efflux family protein
AT2G24100	-0.832837	6.45465	1.32e-05	0.0010584	ASG1	ATP-dependent DNA helicase
AT5G08330	-0.833983	5.82193	4.15e-06	0.000434505	TCP11	TCP family transcription factor
AT1G61260	-0.839705	5.47279	1.18e-05	0.000981768	AT1G61260	cotton fiber (DUF761)
AT1G23850	-0.841249	5.8454	0.00139099	0.0322047	AT1G23850	transmembrane protein
AT5G46470	-0.842003	5.3881	7.27e-07	0.000124456	RPS6	disease resistance protein (TIR-NBS-LRR class) family
AT5G65280	-0.852608	7.21673	0.00128998	0.0304498	GCL1	GCR2-like 1
AT2G32400	-0.855939	4.47159	1.62e-07	3.82e-05	GLR5	glutamate receptor 5
AT1G12990	-0.857518	5.73052	0.000242411	0.00935106	AT1G12990	beta-1,4-N-acetylglucosaminyltransferase family protein
AT5G58720	-0.86087	7.84364	0.000359156	0.0124778	AT5G58720	smr (Small MutS Related) domain-containing protein
AT2G29440	-0.863758	5.91979	0.00107371	0.027065	GSTU6	glutathione S-transferase tau 6
AT1G08920	-0.864771	7.9264	0.000593051	0.017419	ESL1	ERD (early response to dehydration) six-like 1
AT1G33590	-0.86482	7.711	0.000431903	0.0140476	AT1G33590	Leucine-rich repeat (LRR) family protein
AT5G01670	-0.865182	5.31232	7.27e-05	0.00373039	AT5G01670	NAD(P)-linked oxidoreductase superfamily protein
AT3G21070	-0.866407	6.8485	0.000773173	0.0211677	NADK1	NAD kinase 1
AT1G17980	-0.872016	6.37791	3.16e-05	0.0020047	PAPS1	poly(A) polymerase 1
AT2G27310	-0.87249	7.06863	0.00135103	0.0315067	AT2G27310	F-box family protein
AT3G54020	-0.87341	7.73341	0.000449949	0.014348	AtIPCS1	Inositol phosphorylceramide synthase 1
AT4G18890	-0.876458	5.79812	0.000171632	0.00721636	BEH3	BES1/BZR1 homolog 3
AT1G63720	-0.877544	4.40702	1.18e-05	0.000981768	AT1G63720	hydroxyproline-rich glycoprotein family protein
AT1G61370	-0.877623	5.48763	0.000921248	0.0241496	AT1G61370	S-locus lectin protein kinase family protein
AT4G37510	-0.884203	4.58795	8.3e-05	0.00411834	AT4G37510	Ribonuclease III family protein
AT3G25610	-0.887619	6.7919	0.00244806	0.0481062	AT3G25610	ATPase E1-E2 type family protein / haloacid dehalogenase-like hydrolase family protein
AT1G75220	-0.888384	6.38336	1.14e-07	3.05e-05	ERDL6	Major facilitator superfamily protein
AT4G17230	-0.889299	8.52149	0.000742486	0.0205308	SCL13	SCARECROW-like 13
AT2G41830	-0.890436	4.74061	1.79e-07	4.02e-05	AT2G41830	Uncharacterized protein
AT5G50890	-0.891068	4.83004	3.59e-06	0.000388045	AT5G50890	alpha/beta-Hydrolases superfamily protein
AT1G31290	-0.892212	2.53773	0.00102024	0.026156	36372	ARGONAUTE 3
AT3G10300	-0.897514	8.12443	0.00108746	0.0273363	AT3G10300	Calcium-binding EF-hand family protein
AT4G24110	-0.900989	5.08007	1.76e-08	6.18e-06	AT4G24110	NADP-specific glutamate dehydrogenase
AT3G45970	-0.90125	8.8292	0.0013376	0.0313065	EXLA1	expansin-like A1
AT4G39030	-0.903919	7.0739	0.00120576	0.02932	EDS5	MATE efflux family protein
AT1G09575	-0.904429	5.76357	2.49e-06	0.000300872	AT1G09575	calcium uniporter-like protein (DUF607)
AT1G10070	-0.910195	3.49917	0.00110971	0.0276799	BCAT-2	branched-chain amino acid transaminase 2
AT1G80380	-0.911434	7.17766	1.49e-05	0.0011432	AT1G80380	P-loop containing nucleoside triphosphate hydrolases superfamily protein
AT1G79310	-0.913257	7.35816	0.00140523	0.0323222	MC7	metacaspase 7
AT2G01340	-0.915057	4.22005	0.000648558	0.0185702	At17.1	plastid movement impaired protein
AT1G72360	-0.919546	5.39255	3.15e-05	0.00200439	ERF73	Integrase-type DNA-binding superfamily protein
AT5G60310	-0.919882	3.72908	0.000487706	0.0151968	AT5G60310	Concanavalin A-like lectin protein kinase family protein
AT4G24340	-0.919905	5.43433	0.00124725	0.0298696	AT4G24340	Phosphorylase superfamily protein
AT5G58700	-0.920841	6.38895	0.00178052	0.0382081	PLC4	phosphatidylinositol-speciwc phospholipase C4
AT3G56200	-0.921167	4.54094	1.29e-05	0.00104021	AT3G56200	Transmembrane amino acid transporter family protein
AT1G15210	-0.922901	9.84061	1.47e-05	0.0011403	ABCG35	pleiotropic drug resistance 7
AT1G77640	-0.924282	5.66769	5.62e-05	0.00310758	AT1G77640	Integrase-type DNA-binding superfamily protein
AT3G55430	-0.924722	9.36398	0.000438719	0.0140949	AT3G55430	O-Glycosyl hydrolases family 17 protein
AT1G72450	-0.92539	8.91685	0.000585667	0.0172545	JAZ6	jasmonate-zim-domain protein 6
AT5G49900	-0.926948	6.47507	2.1e-05	0.00145948	AT5G49900	Beta-glucosidase, GBA2 type family protein
AT4G34390	-0.927811	7.81767	0.000621474	0.0179273	XLG2	extra-large GTP-binding protein 2
AT1G04490	-0.928398	6.0417	0.00254983	0.0494132	AT1G04490	hypothetical protein (DUF3527)
AT4G27560	-0.929402	6.28218	0.000543807	0.0164468	AT4G27560	UDP-Glycosyltransferase superfamily protein
AT5G24430	-0.929481	6.67699	2.12e-05	0.00147168	AT5G24430	Calcium-dependent protein kinase (CDPK) family protein
AT4G17490	-0.932076	7.71892	0.000406904	0.0134869	ERF6	ethylene responsive element binding factor 6
AT5G07070	-0.93705	4.54801	0.00112748	0.0279599	CIPK2	CBL-interacting protein kinase 2
AT1G01470	-0.937428	9.29576	1.94e-05	0.0013846	LEA14	Late embryogenesis abundant protein
AT2G26190	-0.938536	8.70892	0.000652193	0.0186467	AT2G26190	calmodulin-binding family protein
AT3G17860	-0.941777	6.66678	0.000316053	0.0113617	JAZ3	jasmonate-zim-domain protein 3
AT1G78850	-0.946755	9.49526	1.74e-05	0.00129277	AT1G78850	D-mannose binding lectin protein with Apple-like carbohydrate-binding domain-containing protein
AT4G17250	-0.94952	4.59824	0.00142385	0.0326047	AT4G17250	transmembrane protein
AT1G27720	-0.950644	1.6715	0.00161232	0.0359126	TAF4B	TBP-associated factor 4B
AT4G21390	-0.951216	5.57341	0.000243079	0.00935394	B120	S-locus lectin protein kinase family protein
AT1G20510	-0.953608	9.29506	0.00169137	0.0368674	OPCL1	OPC-8:0 CoA ligase1
AT2G32030	-0.955469	4.38066	0.000945323	0.0246599	AT2G32030	Acyl-CoA N-acyltransferases (NAT) superfamily protein
AT1G16670	-0.959532	6.17784	0.00113023	0.0279599	AT1G16670	Protein kinase superfamily protein
AT2G23100	-0.962802	4.75782	0.000191871	0.00783514	AT2G23100	Cysteine/Histidine-rich C1 domain family protein
AT5G08500	-0.966565	6.46563	2.48e-06	0.000300872	AT5G08500	Transmembrane CLPTM1 family protein
AT1G09940	-0.970403	7.52678	0.00243618	0.0479214	HEMA2	Glutamyl-tRNA reductase family protein
AT3G16690	-0.970898	4.77487	1.42e-05	0.00111439	SWEET16	Nodulin MtN3 family protein
AT3G45960	-0.971293	8.7889	0.000396284	0.0132707	EXLA3	expansin-like A3
AT5G13190	-0.971708	7.93024	0.00102295	0.0261907	GILP	GSH-induced LITAF domain protein
AT1G29740	-0.973485	1.7709	0.000177034	0.00738507	AT1G29740	Leucine-rich repeat transmembrane protein kinase
AT1G11950	-0.974368	4.43481	0.000131005	0.00589706	AT1G11950	Transcription factor jumonji (jmjC) domain-containing protein
AT2G32150	-0.975249	8.56784	0.000756069	0.0208468	AT2G32150	Haloacid dehalogenase-like hydrolase (HAD) superfamily protein
AT2G24330	-0.979897	6.29931	2.02e-05	0.00141568	AT2G24330	integral membrane metal-binding family protein (DUF2296)
AT1G02660	-0.979981	7.07445	0.000526165	0.0159882	AT1G02660	alpha/beta-Hydrolases superfamily protein
AT1G08720	-0.981589	6.82835	6.02e-05	0.00329278	EDR1	Protein kinase superfamily protein
AT1G25220	-0.981674	5.97372	0.000380969	0.0129209	ASB1	anthranilate synthase beta subunit 1
AT5G57560	-0.981916	10.7091	0.000160474	0.00693593	TCH4	Xyloglucan endotransglucosylase/hydrolase family protein
AT1G06410	-0.982589	8.5793	1.42e-05	0.00111439	TPS7	trehalose-phosphatase/synthase 7
AT2G01180	-0.983215	6.85077	0.00040208	0.0134378	PAP1	phosphatidic acid phosphatase 1
AT5G58750	-0.983343	3.95919	0.00127367	0.0301382	AT5G58750	NAD(P)-binding Rossmann-fold superfamily protein
AT1G08930	-0.989671	7.93402	0.00220895	0.044631	ERD6	Major facilitator superfamily protein
AT4G36010	-0.990246	6.71169	3.46e-07	6.64e-05	AT4G36010	Pathogenesis-related thaumatin superfamily protein
AT4G08950	-0.990429	9.6127	0.000124759	0.00569537	EXO	Phosphate-responsive 1 family protein
AT4G30270	-0.993439	6.5836	9.19e-07	0.000142765	XTH24	xyloglucan endotransglucosylase/hydrolase 24
AT4G30780	-0.997758	6.20951	0.000494966	0.0152557	AT4G30780	ATP-dependent DNA helicase
AT1G70140	-0.998749	4.67979	0.000880848	0.0234199	FH8	formin 8
AT3G59750	-0.998927	4.41658	4e-06	0.000423537	AT3G59750	Concanavalin A-like lectin protein kinase family protein
AT5G65300	-1.00064	6.47233	3.52e-06	0.000388045	AT5G65300	hypothetical protein
AT1G02270	-1.00077	6.31801	9.96e-06	0.000872064	AT1G02270	Calcium-binding endonuclease/exonuclease/phosphatase family
AT1G27020	-1.00152	5.33293	0.00245898	0.0482229	AT1G27020	plant/protein
AT3G16350	-1.00601	5.13196	1.89e-05	0.00136905	AT3G16350	Homeodomain-like superfamily protein
AT3G61580	-1.00897	8.11631	1.58e-07	3.77e-05	SLD1	Fatty acid/sphingolipid desaturase
AT2G13790	-1.01753	5.4475	1.61e-05	0.00120635	SERK4	somatic embryogenesis receptor-like kinase 4
AT5G13200	-1.01819	7.10823	0.00213237	0.0434464	AT5G13200	GRAM domain family protein
AT5G41100	-1.01844	5.94299	0.000116474	0.00544561	AT5G41100	hydroxyproline-rich glycoprotein family protein
AT2G21120	-1.02007	7.17848	0.000388739	0.0131088	AT2G21120	magnesium transporter, putative (DUF803)
AT2G22300	-1.02103	7.50703	5.09e-06	0.000513622	SR1	signal responsive 1
AT2G21500	-1.02255	6.22213	1.5e-05	0.00114588	AT2G21500	RING/U-box superfamily protein
AT4G16960	-1.02279	3.70374	6.3e-05	0.00338733	AT4G16960	disease resistance protein (TIR-NBS-LRR class)
AT3G55950	-1.02548	6.34338	0.00056977	0.0169098	CCR3	CRINKLY4 related 3
AT3G16860	-1.02557	8.14401	0.0022884	0.0457834	COBL8	COBRA-like protein 8 precursor
AT1G35350	-1.02575	3.10021	0.000233269	0.0090848	AT1G35350	EXS (ERD1/XPR1/SYG1) family protein
AT4G34380	-1.02861	2.21132	0.00198953	0.0413634	AT4G34380	Transducin/WD40 repeat-like superfamily protein
AT1G69890	-1.0305	7.54835	0.00107387	0.027065	AT1G69890	actin cross-linking protein (DUF569)
AT2G02680	-1.03141	6.19974	0.00256198	0.0494906	AT2G02680	Cysteine/Histidine-rich C1 domain family protein
AT1G80120	-1.03217	5.85859	0.00177888	0.0382081	AT1G80120	LURP-one-like protein (DUF567)
AT5G65140	-1.03469	4.75274	0.000906194	0.0238643	TPPJ	Haloacid dehalogenase-like hydrolase (HAD) superfamily protein
AT1G74330	-1.03495	6.47423	4.11e-07	7.73e-05	AT1G74330	Protein kinase superfamily protein
AT3G02140	-1.03546	6.2277	0.000148986	0.00655403	TMAC2	AFP2 (ABI five-binding protein 2) family protein
AT1G11330	-1.0391	5.6998	0.000620403	0.0179232	AT1G11330	S-locus lectin protein kinase family protein
AT4G24350	-1.03951	2.40469	1.96e-05	0.00139098	AT4G24350	Phosphorylase superfamily protein
AT5G23510	-1.04586	3.95939	0.000646939	0.0185513	AT5G23510	hypothetical protein
AT5G54170	-1.0492	5.59527	5.24e-05	0.00294665	AT5G54170	Polyketide cyclase/dehydrase and lipid transport superfamily protein
AT4G30210	-1.05229	8.66308	0.000111893	0.00525682	ATR2	P450 reductase 2
AT3G26080	-1.05419	3.3482	0.000370665	0.0126984	AT3G26080	plastid-lipid associated protein PAP / fibrillin family protein
AT3G15200	-1.05485	4.30691	6.88e-05	0.00359979	AT3G15200	Tetratricopeptide repeat (TPR)-like superfamily protein
AT4G02170	-1.05502	3.40467	0.000976045	0.0252571	AT4G02170	cotton fiber protein
AT2G35290	-1.05692	7.13944	0.000310031	0.0112378	AT2G35290	hypothetical protein
AT4G34420	-1.05811	4.20551	0.000100554	0.00481762	AT4G34420	P-loop containing nucleoside triphosphate hydrolases superfamily protein
AT3G09830	-1.05904	8.07842	0.000810184	0.0219328	AT3G09830	Protein kinase superfamily protein
AT5G28610	-1.0597	7.29868	0.00214877	0.0436427	AT5G28610	LOW protein: ATP-dependent RNA helicase DRS1-like protein
AT1G28690	-1.05989	1.83936	5.68e-05	0.00313305	AT1G28690	Tetratricopeptide repeat (TPR)-like superfamily protein
AT4G01360	-1.0638	8.07809	0.000160534	0.00693593	BPS3	BPS1-like protein
AT1G34260	-1.06556	5.71003	3.08e-07	6.03e-05	FAB1D	FORMS APLOID AND BINUCLEATE CELLS 1A
AT1G01190	-1.0679	5.9875	0.000895201	0.0236475	CYP78A8	cytochrome P450, family 78, subfamily A, polypeptide 8
AT5G38700	-1.07219	7.99923	0.00211693	0.0432491	AT5G38700	cotton fiber protein
AT2G24195	-1.07403	1.55681	0.000292055	0.0107065	AT2G24195	transmembrane protein
AT2G43140	-1.07505	2.37496	0.00191588	0.0401773	AT2G43140	basic helix-loop-helix (bHLH) DNA-binding superfamily protein
AT1G80840	-1.07745	9.68489	0.00126519	0.0300479	WRKY40	WRKY DNA-binding protein 40
AT1G51090	-1.07756	4.60131	0.00116748	0.0287413	AT1G51090	Heavy metal transport/detoxification superfamily protein
AT1G16820	-1.08236	2.82097	0.000180529	0.00748247	AT1G16820	vacuolar ATP synthase catalytic subunit-related / V-ATPase-related / vacuolar proton pump-like protein
AT5G19120	-1.08324	6.68135	3.37e-05	0.00211731	AT5G19120	Eukaryotic aspartyl protease family protein
AT1G73480	-1.08753	5.6588	8.32e-06	0.000741751	AT1G73480	alpha/beta-Hydrolases superfamily protein
AT1G15125	-1.08775	1.8747	0.000124242	0.00569537	AT1G15125	S-adenosyl-L-methionine-dependent methyltransferases superfamily protein
AT1G52190	-1.0886	2.02022	7.1e-06	0.000671718	AT1G52190	Major facilitator superfamily protein
AT3G11580	-1.08893	2.85586	0.00211821	0.0432491	AT3G11580	AP2/B3-like transcriptional factor family protein
AT4G39890	-1.08938	5.37769	0.000119201	0.00553298	RABH1c	RAB GTPase homolog H1C
AT2G18210	-1.09087	7.03721	0.00106836	0.027065	AT2G18210	hypothetical protein
AT2G16660	-1.09824	7.25948	4.33e-05	0.00253472	AT2G16660	Major facilitator superfamily protein
AT1G77060	-1.10136	4.85043	2.69e-05	0.00176758	AT1G77060	Phosphoenolpyruvate carboxylase family protein
AT5G64850	-1.10229	6.24502	0.00206231	0.0423309	AT5G64850	sorbin/SH3 domain protein
AT2G34510	-1.10267	5.9264	7.5e-06	0.000689345	AT2G34510	choice-of-anchor C domain protein, putative (Protein of unknown function, DUF642)
AT4G36550	-1.10438	4.87954	3.67e-05	0.00223836	AT4G36550	ARM repeat superfamily protein
AT5G16910	-1.10543	8.83044	3.2e-05	0.00202553	CSLD2	cellulose-synthase like D2
AT4G27310	-1.10634	2.63593	0.000193309	0.00786071	BBX28	B-box type zinc finger family protein
AT4G14370	-1.10731	5.52	0.00107192	0.027065	AT4G14370	Disease resistance protein (TIR-NBS-LRR class) family
AT3G07700	-1.11019	5.68649	4.63e-05	0.00264467	AT3G07700	Protein kinase superfamily protein
AT5G20190	-1.1117	7.83574	7.29e-05	0.00373039	AT5G20190	Tetratricopeptide repeat (TPR)-like superfamily protein
AT5G65160	-1.11672	3.98162	0.00038352	0.0129553	TPR14	tetratricopeptide repeat (TPR)-containing protein
AT1G61890	-1.11822	10.1852	0.000252049	0.00958481	AT1G61890	MATE efflux family protein
AT4G38400	-1.11862	6.42491	1.52e-05	0.00115025	EXLA2	expansin-like A2
AT1G56140	-1.12093	7.63861	0.000122819	0.00566022	AT1G56140	Leucine-rich repeat transmembrane protein kinase
AT3G15770	-1.12755	5.08528	9.91e-07	0.000148764	AT3G15770	hypothetical protein
AT5G36000	-1.12771	1.56756	0.000347651	0.0122126	AT5G36000	F-box protein RMF
AT5G57015	-1.12923	7.32676	7.25e-06	0.000671718	ckl12	casein kinase I-like 12
AT2G33110	-1.13003	3.5875	3.64e-06	0.000389125	VAMP723	vesicle-associated membrane protein 723
AT1G20380	-1.13119	3.13075	6.33e-06	0.000619273	AT1G20380	Prolyl oligopeptidase family protein
AT3G05320	-1.13324	5.51474	0.000139736	0.00620349	AT3G05320	O-fucosyltransferase family protein
AT1G23840	-1.13477	2.44044	0.001089	0.0273394	AT1G23840	transmembrane protein
AT3G46400	-1.13483	1.55308	0.000760293	0.0209037	AT3G46400	Leucine-rich repeat protein kinase family protein
AT3G28180	-1.13696	8.81817	8.55e-05	0.00422216	CSLC04	Cellulose-synthase-like C4
AT2G44450	-1.13723	7.3503	1.24e-05	0.00101646	BGLU15	beta glucosidase 15
AT3G30775	-1.13878	8.1001	1.25e-06	0.000177972	ERD5	Methylenetetrahydrofolate reductase family protein
AT3G59350	-1.13997	8.8745	0.000185599	0.00762728	AT3G59350	Protein kinase superfamily protein
AT4G31820	-1.14226	6.67085	7.75e-05	0.00388623	ENP	Phototropic-responsive NPH3 family protein
AT2G32210	-1.14231	5.71944	0.000228065	0.00891802	AT2G32210	cysteine-rich/transmembrane domain A-like protein
AT1G77380	-1.14432	4.20167	4.48e-10	3.34e-07	AAP3	amino acid permease 3
AT5G67020	-1.14515	2.25129	0.00189992	0.0399293	AT5G67020	hypothetical protein
AT5G22520	-1.14814	3.61104	0.000787144	0.0214591	AT5G22520	hypothetical protein
AT2G20562	-1.14936	3.77662	0.000205734	0.0082514	AT2G20562	taximin
AT1G25400	-1.15005	6.75933	1.27e-05	0.00103263	AT1G25400	transmembrane protein
AT1G05575	-1.15223	5.34994	0.000377165	0.0128528	AT1G05575	transmembrane protein
AT2G15760	-1.15293	3.64274	0.00179904	0.0384351	AT2G15760	calmodulin-binding protein (DUF1645)
AT4G30490	-1.1539	6.77004	0.000132623	0.00594226	AT4G30490	AFG1-like ATPase family protein
AT5G58690	-1.15463	6.14225	0.00057743	0.0170637	PLC5	phosphatidylinositol-speciwc phospholipase C5
AT5G01100	-1.15968	7.52875	0.000104665	0.00496542	FRB1	O-fucosyltransferase family protein
AT1G55525	-1.16074	3.38988	0.00223419	0.0450939	AT1G55525
AT4G30280	-1.16258	8.65526	7.28e-05	0.00373039	XTH18	xyloglucan endotransglucosylase/hydrolase 18
AT1G66160	-1.16686	6.47669	8.54e-05	0.00422216	CMPG1	CYS, MET, PRO, and GLY protein 1
AT1G11670	-1.16747	8.39584	0.000899917	0.0237313	AT1G11670	MATE efflux family protein
AT3G14590	-1.17017	7.13937	8.94e-06	0.000786928	NTMC2T6.2	Calcium-dependent lipid-binding (CaLB domain) family protein
AT2G25460	-1.17562	8.57362	0.000602541	0.0176175	AT2G25460	EEIG1/EHBP1 protein amino-terminal domain protein
AT4G28085	-1.17706	6.09377	0.000999085	0.0257158	AT4G28085	transmembrane protein
AT3G13090	-1.17815	3.71424	0.000433299	0.0140485	ABCC6	multidrug resistance-associated protein 8
AT4G22590	-1.17819	7.89055	6.23e-05	0.00337497	TPPG	Haloacid dehalogenase-like hydrolase (HAD) superfamily protein
AT4G35985	-1.17844	7.57681	0.000741674	0.0205308	AT4G35985	Senescence/dehydration-associated protein-like protein
AT1G75230	-1.17926	5.07261	1.76e-09	9.72e-07	AT1G75230	DNA glycosylase superfamily protein
AT5G51790	-1.18186	4.82987	4.69e-08	1.42e-05	AT5G51790	basic helix-loop-helix (bHLH) DNA-binding superfamily protein
AT1G69050	-1.18191	3.82985	3.1e-06	0.00035128	AT1G69050	hypothetical protein
AT4G01090	-1.18451	7.98073	3.83e-05	0.00232446	AT4G01090	hypothetical protein (DUF3133)
AT4G18950	-1.18634	7.946	2.22e-05	0.001528	AT4G18950	Integrin-linked protein kinase family
AT1G11960	-1.19133	7.56165	5.36e-05	0.00299571	AT1G11960	ERD (early-responsive to dehydration stress) family protein
AT3G49160	-1.19143	5.03221	5.69e-06	0.000562024	AT3G49160	pyruvate kinase family protein
AT3G26980	-1.19291	7.02936	1.06e-05	0.000903186	MUB4	membrane-anchored ubiquitin-fold protein 4 precursor
AT1G59870	-1.19427	10.4813	6.17e-05	0.00335643	PEN3	ABC-2 and Plant PDR ABC-type transporter family protein
AT1G49520	-1.19569	4.53709	3.26e-07	6.31e-05	AT1G49520	SWIB complex BAF60b domain-containing protein
AT5G12340	-1.19585	4.70562	0.00247447	0.0484285	AT5G12340	DUF4228 domain protein
AT2G44080	-1.201	5.66063	2.77e-07	5.53e-05	ARL	ARGOS-like protein
AT2G41100	-1.20369	7.22792	1.9e-05	0.00136941	TCH3	Calcium-binding EF hand family protein
AT4G21830	-1.20482	7.6427	0.000489916	0.0151968	MSRB7	methionine sulfoxide reductase B7
AT5G52750	-1.20625	5.82107	0.00233796	0.0465607	AT5G52750	Heavy metal transport/detoxification superfamily protein
AT5G06900	-1.22154	3.09643	0.00156866	0.0351832	CYP93D1	cytochrome P450, family 93, subfamily D, polypeptide 1
AT2G17840	-1.22467	10.2939	0.000601182	0.0176044	ERD7	Senescence/dehydration-associated protein-like protein
AT1G06163	-1.22702	1.89925	0.00228964	0.0457834
AT1G09932	-1.22838	6.64249	8.8e-05	0.00430047	AT1G09932	Phosphoglycerate mutase family protein
AT1G28380	-1.23244	8.28882	8.69e-05	0.00427038	NSL1	MAC/Perforin domain-containing protein
AT1G19220	-1.24318	6.94285	0.000208583	0.00827322	ARF19	auxin response factor 19
AT5G60350	-1.24802	3.33048	0.00142531	0.0326047	AT5G60350	hypothetical protein
AT1G65730	-1.25282	3.27921	0.000340438	0.0120275	YSL7	YELLOW STRIPE like 7
AT2G24600	-1.25454	7.0506	0.000633017	0.0182008	AT2G24600	Ankyrin repeat family protein
AT5G03355	-1.25839	2.9571	3.26e-05	0.00205371	AT5G03355	cysteine/histidine-rich C1 domain protein
AT2G32020	-1.26081	4.02049	0.000213518	0.0084344	AT2G32020	Acyl-CoA N-acyltransferases (NAT) superfamily protein
AT4G18340	-1.26211	6.5355	1.46e-11	2.18e-08	AT4G18340	Glycosyl hydrolase superfamily protein
AT5G57030	-1.26693	1.49611	0.00112772	0.0279599	LUT2	Lycopene beta/epsilon cyclase protein
AT5G06730	-1.26779	6.44222	0.000164248	0.00704917	AT5G06730	Peroxidase superfamily protein
AT5G66900	-1.26835	4.38555	5.43e-06	0.00054469	AT5G66900	Disease resistance protein (CC-NBS-LRR class) family
AT2G03240	-1.26899	7.72561	5.74e-05	0.00314854	AT2G03240	EXS (ERD1/XPR1/SYG1) family protein
AT1G61820	-1.27054	8.12789	7.08e-06	0.000671718	BGLU46	beta glucosidase 46
AT1G72790	-1.27278	6.89966	1.4e-06	0.000197036	AT1G72790	hydroxyproline-rich glycoprotein family protein
AT4G39640	-1.27859	7.00128	0.00017122	0.00721636	GGT1	gamma-glutamyl transpeptidase 1
AT3G60090	-1.28744	2.35254	2.46e-08	8.2e-06	AT3G60090	VQ motif-containing protein
AT4G30430	-1.29112	4.05331	8.21e-05	0.00408659	TET9	tetraspanin9
AT1G35140	-1.29264	8.59429	2.01e-06	0.000259291	PHI-1	Phosphate-responsive 1 family protein
AT2G32140	-1.29909	7.00864	0.00036877	0.0126665	AT2G32140	transmembrane receptor
AT3G23530	-1.29929	2.29385	0.000824528	0.0221969	AT3G23530	Cyclopropane-fatty-acyl-phospholipid synthase
AT2G32200	-1.30208	2.64361	0.00123373	0.029753	AT2G32200	cysteine-rich/transmembrane domain A-like protein
AT1G24330	-1.30272	5.64979	9.13e-07	0.000142765	AT1G24330	ARM repeat superfamily protein
AT1G20160	-1.30415	5.81521	6.7e-11	7.48e-08	ATSBT5.2	Subtilisin-like serine endopeptidase family protein
AT5G52050	-1.30754	8.60922	0.000403357	0.0134378	AT5G52050	MATE efflux family protein
AT1G06040	-1.31014	3.63606	0.000143463	0.0063399	STO	B-box zinc finger family protein
AT1G70700	-1.31044	5.43758	3.45e-05	0.00213925	TIFY7	TIFY domain/Divergent CCT motif family protein
AT5G06630	-1.3109	2.23448	0.00202118	0.0419313	AT5G06630	proline-rich extensin-like family protein
AT1G73080	-1.31419	9.57158	0.000159389	0.00691736	PEPR1	PEP1 receptor 1
AT5G43064	-1.31992	0.85225	0.00236747	0.046933	AT5G43064	transmembrane protein
AT3G13100	-1.32025	5.23946	5.52e-05	0.00306317	ABCC7	multidrug resistance-associated protein 7
AT1G57990	-1.32231	7.88356	7.14e-05	0.00370494	PUP18	purine permease 18
AT1G76650	-1.32285	9.61095	2.76e-05	0.00179404	CML38	calmodulin-like 38
AT1G13210	-1.32452	8.44029	8.19e-06	0.000737545	ACA.l	autoinhibited Ca2 /ATPase II
AT3G53830	-1.32638	2.93886	0.000730229	0.0204191	AT3G53830	Regulator of chromosome condensation (RCC1) family protein
AT1G49530	-1.3283	3.61745	2.18e-05	0.00150927	GGPS6	geranylgeranyl pyrophosphate synthase 6
AT5G19890	-1.32916	5.94291	0.00126301	0.0300479	AT5G19890	Peroxidase superfamily protein
AT5G05440	-1.33295	6.54983	1.23e-07	3.12e-05	PYL5	Polyketide cyclase/dehydrase and lipid transport superfamily protein
AT2G47190	-1.34099	5.18258	0.0021434	0.043613	MYB2	myb domain protein 2
AT4G29670	-1.34535	8.37322	3.9e-05	0.00235292	ACHT2	atypical CYS HIS rich thioredoxin 2
AT1G78070	-1.34821	8.84691	3.94e-05	0.00235516	AT1G78070	Transducin/WD40 repeat-like superfamily protein
AT1G68690	-1.34849	6.77865	1.35e-05	0.00107402	PERK9	Protein kinase superfamily protein
AT1G56660	-1.34944	9.66327	3.6e-05	0.00220517	AT1G56660	MAEBL domain protein
AT5G02170	-1.35184	4.18699	0.000182162	0.00753404	AT5G02170	Transmembrane amino acid transporter family protein
AT5G13700	-1.35269	6.57686	1.87e-05	0.00135938	PAO1	polyamine oxidase 1
AT1G12610	-1.35528	8.33478	0.000309822	0.0112378	DDF1	Integrase-type DNA-binding superfamily protein
AT1G17340	-1.35982	7.41562	6.71e-05	0.00354991	AT1G17340	Phosphoinositide phosphatase family protein
AT5G56980	-1.36192	7.74894	6.26e-05	0.00337497	AT5G56980	cotton fiber protein
AT3G04220	-1.37483	6.00076	5.43e-05	0.0030199	AT3G04220	Disease resistance protein (TIR-NBS-LRR class) family
AT1G72416	-1.37636	5.19736	1.55e-05	0.00116621	AT1G72416	Chaperone DnaJ-domain superfamily protein
AT1G69150	-1.37884	4.12	0.000942728	0.0246254	AT1G69150	Cysteine/Histidine-rich C1 domain family protein
AT4G19520	-1.38016	5.04086	0.000124697	0.00569537	AT4G19520	disease resistance protein (TIR-NBS-LRR class) family
AT3G19830	-1.38224	6.16038	7.22e-06	0.000671718	NTMC2T5.2	Calcium-dependent lipid-binding (CaLB domain) family protein
AT3G17690	-1.38511	6.50494	4.38e-05	0.00255514	CNGC19	cyclic nucleotide gated channel 19
AT1G20310	-1.38707	4.49427	0.000325455	0.0116013	AT1G20310	syringolide-induced protein
AT1G05100	-1.38707	5.28958	9.8e-05	0.00471972	MAPKKK18	mitogen-activated protein kinase kinase kinase 18
AT5G25920	-1.38895	2.25886	9.33e-05	0.00452847	AT5G25920	hypothetical protein
AT3G54500	-1.39032	4.32296	7.19e-05	0.00372199	AT3G54500	agglutinin-like protein
AT4G11470	-1.39042	2.94441	0.000339396	0.0120275	CRK31	cysteine-rich RLK (RECEPTOR-like protein kinase) 31
AT4G22690	-1.39054	6.32175	0.00123033	0.0297306	CYP706A1	cytochrome P450, family 706, subfamily A, polypeptide 1
AT5G03390	-1.3908	2.87058	0.000119169	0.00553298	AT5G03390	hypothetical protein (DUF295)
AT5G52710	-1.40307	3.59096	0.000165779	0.00708347	AT5G52710	Copper transport protein family
AT5G22540	-1.41426	2.69536	0.000149438	0.00655899	AT5G22540	transmembrane protein, putative (DUF247)
AT4G35480	-1.41992	5.6394	6.52e-05	0.00346669	RHA3B	RING-H2 finger A3B
AT4G23180	-1.42116	5.36882	0.000144873	0.00638761	CRK10	cysteine-rich RLK (RECEPTOR-like protein kinase) 10
AT4G23060	-1.42147	6.02225	0.000269568	0.0100535	IQD22	IQ-domain 22
AT1G74360	-1.42964	5.16533	2.4e-05	0.00162367	AT1G74360	Leucine-rich repeat protein kinase family protein
AT2G25200	-1.43182	1.48524	2.16e-06	0.000275254	AT2G25200	hypothetical protein (DUF868)
AT1G22570	-1.44015	5.68483	1.19e-05	0.000981768	AT1G22570	Major facilitator superfamily protein
AT5G52020	-1.44457	8.11856	7.32e-05	0.0037364	AT5G52020	Integrase-type DNA-binding superfamily protein
AT4G18010	-1.44618	7.79093	7.73e-06	0.000702712	IP5PII	myo-inositol polyphosphate 5-phosphatase 2
AT5G63270	-1.45732	4.79482	0.000168965	0.00717213	AT5G63270	RPM1-interacting protein 4 (RIN4) family protein
AT5G41080	-1.45866	8.17003	2.26e-07	4.86e-05	GDPD2	PLC-like phosphodiesterases superfamily protein
AT1G16370	-1.45881	6.14322	2.4e-06	0.000295669	2001-10-01	organic cation/carnitine transporter 6
AT2G47950	-1.45963	5.49385	7.09e-05	0.00369145	AT2G47950	myelin transcription factor-like protein
AT3G19970	-1.46939	5.51896	4.32e-05	0.00253472	AT3G19970	alpha/beta-Hydrolases superfamily protein
AT3G22910	-1.47015	6.54763	1.09e-08	4.05e-06	AT3G22910	ATPase E1-E2 type family protein / haloacid dehalogenase-like hydrolase family protein
AT4G04840	-1.47085	2.14231	0.0024725	0.0484285	MSRB6	methionine sulfoxide reductase B6
AT3G12320	-1.48941	3.15033	3.97e-05	0.00235602	AT3G12320	hypothetical protein
AT1G15730	-1.49339	4.86034	4.37e-09	1.88e-06	AT1G15730	Cobalamin biosynthesis CobW-like protein
AT3G54150	-1.49617	4.05231	0.00179291	0.0383464	AT3G54150	S-adenosyl-L-methionine-dependent methyltransferases superfamily protein
AT3G47960	-1.49937	9.05078	4.78e-05	0.00270749	GTR1	Major facilitator superfamily protein
AT1G67560	-1.50064	7.17223	5.09e-06	0.000513622	LOX6	PLAT/LH2 domain-containing lipoxygenase family protein
AT5G01050	-1.50079	4.2015	3.64e-06	0.000389125	AT5G01050	Laccase/Diphenol oxidase family protein
AT4G14680	-1.50181	6.79962	2.45e-05	0.00165159	APS3	Pseudouridine synthase/archaeosine transglycosylase-like family protein
AT3G23550	-1.50521	2.37555	0.000102879	0.00491257	AT3G23550	MATE efflux family protein
AT4G31780	-1.50694	6.73009	6.53e-09	2.63e-06	MGD1	monogalactosyl diacylglycerol synthase 1
AT1G50040	-1.51024	3.12448	1.04e-05	0.000887551	AT1G50040	formin-like protein, putative (DUF1005)
AT1G67000	-1.51502	3.06623	0.00129865	0.0305428	AT1G67000	Protein kinase superfamily protein
AT1G61460	-1.52	3.66416	1.34e-05	0.00107402	AT1G61460	G-type lectin S-receptor-like Serine/Threonine-kinase
AT5G47910	-1.52183	10.1275	5.34e-05	0.00299438	RBOHD	respiratory burst oxidase homologue D
AT4G01870	-1.524	6.28802	1.98e-09	1.04e-06	AT4G01870	tolB protein-like protein
AT1G06135	-1.52434	1.66327	0.0016541	0.036537	AT1G06135	transmembrane protein
AT2G27690	-1.52635	6.51722	1.6e-06	0.00022007	CYP94C1	cytochrome P450, family 94, subfamily C, polypeptide 1
AT3G44630	-1.5293	3.88218	1.07e-08	4.05e-06	AT3G44630	Disease resistance protein (TIR-NBS-LRR class) family
AT5G25930	-1.53116	7.55434	5.39e-05	0.00300569	AT5G25930	kinase family with leucine-rich repeat domain-containing protein
AT1G32970	-1.5327	6.33525	0.000614006	0.0177915	AT1G32970	Subtilisin-like serine endopeptidase family protein
AT2G14247	-1.54153	2.07268	0.000177818	0.00740183	AT2G14247	Expressed protein
AT5G10100	-1.54491	6.36332	6.78e-06	0.000654263	TPPI	Haloacid dehalogenase-like hydrolase (HAD) superfamily protein
AT3G11170	-1.54501	7.58792	2.96e-05	0.0019012	FAD7	fatty acid desaturase 7
AT4G21680	-1.54925	5.64031	0.000276819	0.0102441	NRT1.8	NITRATE TRANSPORTER 1.8
AT2G34180	-1.55848	1.34227	0.000922018	0.0241496	CIPK13	CBL-interacting protein kinase 13
AT3G01830	-1.56354	6.50998	0.000553744	0.0166175	AT3G01830	Calcium-binding EF-hand family protein
AT5G42930	-1.57316	4.88029	1.19e-06	0.000171526	AT5G42930	alpha/beta-Hydrolases superfamily protein
AT2G47550	-1.57595	5.99774	1.47e-09	8.63e-07	AT2G47550	Plant invertase/pectin methylesterase inhibitor superfamily
AT3G43250	-1.57629	1.18994	0.000307986	0.0112056	AT3G43250	coiled-coil protein (DUF572)
AT5G66620	-1.57745	4.91125	1.22e-07	3.12e-05	DAR6	DA1-related protein 6
AT2G17660	-1.58367	6.35398	3.92e-05	0.00235516	AT2G17660	RPM1-interacting protein 4 (RIN4) family protein
AT5G58120	-1.59228	4.33886	1.49e-07	3.6e-05	AT5G58120	Disease resistance protein (TIR-NBS-LRR class) family
AT1G01480	-1.60402	2.88233	1.43e-07	3.49e-05	ACS2	1-amino-cyclopropane-1-carboxylate synthase 2
AT4G19230	-1.60651	7.28309	2.85e-07	5.62e-05	CYP707A1	cytochrome P450, family 707, subfamily A, polypeptide 1
AT1G43160	-1.60729	3.41182	0.000451392	0.0143546	RAP2.6	related to AP2 6
AT1G76640	-1.61574	6.37062	1.78e-07	4.02e-05	AT1G76640	Calcium-binding EF-hand family protein
AT1G14520	-1.62377	4.61028	1.18e-07	3.09e-05	MIOX1	myo-inositol oxygenase 1
AT1G09950	-1.62519	6.63522	7.16e-07	0.000123757	RAS1	RESPONSE TO ABA AND SALT 1
AT2G26380	-1.62607	5.8468	0.000546415	0.0164999	AT2G26380	Leucine-rich repeat (LRR) family protein
AT5G43068	-1.62794	1.73574	0.000141022	0.00624628	AT5G43068	transmembrane protein
AT5G58830	-1.63089	0.491394	8.72e-05	0.00427236	AT5G58830	Subtilisin-like serine endopeptidase family protein
AT3G27950	-1.63126	1.51094	1.27e-06	0.000179348	AT3G27950	GDSL-like Lipase/Acylhydrolase superfamily protein
AT4G37770	-1.63552	2.11812	0.000110975	0.00522637	ACS8	1-amino-cyclopropane-1-carboxylate synthase 8
AT3G09940	-1.63993	9.06758	1.65e-06	0.000224588	MDHAR	monodehydroascorbate reductase
AT4G17615	-1.6403	7.79598	7.17e-06	0.000671718	CBL1	calcineurin B-like protein 1
AT4G11000	-1.64347	0.598673	0.00233876	0.0465607	AT4G11000	Ankyrin repeat family protein
AT3G51810	-1.65272	1.0427	0.000612661	0.0177791	EM1	Stress induced protein
AT4G18197	-1.66001	4.09911	0.000186613	0.00764032	PUP7	purine permease 7
AT5G63770	-1.66221	7.95102	6.16e-08	1.81e-05	DGK2	diacylglycerol kinase 2
AT5G20220	-1.66614	0.730077	0.000612049	0.0177791	AT5G20220	zinc knuckle (CCHC-type) family protein
AT3G55840	-1.66751	6.03561	1.04e-06	0.0001545	AT3G55840	Hs1pro-1 protein
AT1G33600	-1.66886	2.80167	0.000457488	0.0144929	AT1G33600	Leucine-rich repeat (LRR) family protein
AT2G02310	-1.67122	4.46426	1.13e-06	0.000165082	PP2-B6	phloem protein 2-B6
AT1G63860	-1.68888	3.81022	1.42e-06	0.000197046	AT1G63860	Disease resistance protein (TIR-NBS-LRR class) family
AT1G30135	-1.70115	6.61442	6.53e-07	0.000117107	JAZ8	jasmonate-zim-domain protein 8
AT3G48520	-1.70193	8.04754	4.2e-06	0.000437505	CYP94B3	cytochrome P450, family 94, subfamily B, polypeptide 3
AT4G13420	-1.70254	3.11488	0.000438916	0.0140949	HAK5	high affinity K transporter 5
AT1G80820	-1.70385	7.80766	3.7e-05	0.00225108	CCR2	cinnamoyl coa reductase
AT5G28510	-1.70691	6.60359	1.2e-05	0.000986293	BGLU24	beta glucosidase 24
AT5G53050	-1.707	4.61055	9.17e-07	0.000142765	AT5G53050	alpha/beta-Hydrolases superfamily protein
AT1G61610	-1.70759	3.64355	0.001296	0.0305428	AT1G61610	S-locus lectin protein kinase family protein
AT4G25810	-1.70788	8.81507	2.98e-08	9.77e-06	XTR6	xyloglucan endotransglycosylase 6
AT1G12950	-1.70979	5.7805	0.00012641	0.00574365	RSH2	root hair specific 2
AT3G25770	-1.7103	1.39919	0.000168581	0.00717153	AOC2	allene oxide cyclase 2
AT1G09930	-1.71256	5.03372	0.0014036	0.0323222	OPT2	oligopeptide transporter 2
AT3G51450	-1.71535	7.3987	8.29e-07	0.000135644	AT3G51450	Calcium-dependent phosphotriesterase superfamily protein
AT5G62520	-1.72009	8.05468	9.22e-07	0.000142765	SRO5	similar to RCD one 5
AT2G19800	-1.72197	5.58567	2.06e-05	0.00143717	MIOX2	myo-inositol oxygenase 2
AT2G46790	-1.72276	1.67799	0.000258861	0.00974807	PRR9	pseudo-response regulator 9
AT5G54720	-1.73385	3.05482	0.000423524	0.0138242	AT5G54720	Ankyrin repeat family protein
AT1G78830	-1.73989	7.48253	1.2e-06	0.000171526	AT1G78830	Curculin-like (mannose-binding) lectin family protein
AT5G54710	-1.74256	4.60916	1.38e-05	0.00109107	AT5G54710	Ankyrin repeat family protein
AT5G48540	-1.74317	4.20776	3.52e-05	0.00217835	AT5G48540	receptor-like protein kinase-related family protein
AT2G06050	-1.74587	8.83049	1.78e-07	4.02e-05	OPR3	oxophytodienoate-reductase 3
AT5G35940	-1.74733	4.65673	1.31e-07	3.3e-05	AT5G35940	Mannose-binding lectin superfamily protein
AT3G47250	-1.76064	0.964861	2.66e-06	0.000315964	AT3G47250	transmembrane protein, putative (DUF247)
AT5G44050	-1.76677	6.03234	7.76e-08	2.18e-05	AT5G44050	MATE efflux family protein
AT1G33760	-1.77854	4.61219	2.72e-09	1.31e-06	AT1G33760	Integrase-type DNA-binding superfamily protein
AT5G66640	-1.77856	5.62758	1.19e-05	0.000981768	DAR3	DA1-related protein 3
AT4G39580	-1.77982	3.93571	3.96e-05	0.00235602	AT4G39580	Galactose oxidase/kelch repeat superfamily protein
AT4G34400	-1.78421	2.6794	0.000727663	0.020383	AT4G34400	AP2/B3-like transcriptional factor family protein
AT4G22710	-1.78811	7.10262	1.43e-05	0.00111448	CYP706A2	cytochrome P450, family 706, subfamily A, polypeptide 2
AT3G15500	-1.79326	3.83592	9.45e-07	0.000144044	NAC3	NAC domain containing protein 3
AT5G06980	-1.79438	3.66809	3.89e-10	3.01e-07	AT5G06980	hypothetical protein
AT5G22690	-1.81446	6.84887	7.08e-08	2.01e-05	AT5G22690	Disease resistance protein (TIR-NBS-LRR class) family
AT2G29450	-1.82051	5.78606	4.34e-06	0.000449258	GSTU5	glutathione S-transferase tau 5
AT1G17345	-1.84163	2.40811	4.41e-05	0.00256489	AT1G17345	SAUR-like auxin-responsive protein family
AT4G31800	-1.84438	8.44643	2.35e-08	7.96e-06	WRKY18	WRKY DNA-binding protein 18
AT2G24320	-1.85303	0.912169	0.00187597	0.0395116	AT2G24320	alpha/beta-Hydrolases superfamily protein
AT2G34600	-1.86006	7.21391	2.63e-07	5.35e-05	JAZ7	jasmonate-zim-domain protein 7
AT1G69523	-1.86391	-0.0845565	8.29e-06	0.000741751	AT1G69523	S-adenosyl-L-methionine-dependent methyltransferases superfamily protein
AT5G05600	-1.86444	6.24025	8.85e-07	0.000141616	AT5G05600	2-oxoglutarate (2OG) and Fe(II)-dependent oxygenase superfamily protein
AT2G22860	-1.86502	7.33784	5.99e-06	0.000588079	PSK2	phytosulfokine 2 precursor
AT4G26200	-1.88444	4.43397	2.53e-12	4.9e-09	ACS7	1-amino-cyclopropane-1-carboxylate synthase 7
AT3G62150	-1.89394	6.99446	3.1e-06	0.00035128	ABCB21	P-glycoprotein 21
AT4G18205	-1.89915	4.05013	3.53e-06	0.000388045	AT4G18205	Nucleotide-sugar transporter family protein
AT3G53130	-1.90191	0.272667	6.26e-05	0.00337497	LUT1	Cytochrome P450 superfamily protein
AT5G38940	-1.91689	3.3411	7.06e-08	2.01e-05	AT5G38940	RmlC-like cupins superfamily protein
AT3G61400	-1.91765	2.31311	0.000704915	0.0198897	AT3G61400	2-oxoglutarate (2OG) and Fe(II)-dependent oxygenase superfamily protein
AT1G73120	-1.93253	0.160407	0.000381165	0.0129209	AT1G73120	F-box/RNI superfamily protein
AT5G19110	-1.93378	8.71298	1.31e-09	7.94e-07	AT5G19110	Eukaryotic aspartyl protease family protein
AT1G72520	-1.93427	9.26612	2.64e-06	0.000315066	LOX4	PLAT/LH2 domain-containing lipoxygenase family protein
AT5G65690	-1.937	5.751	0.000443483	0.0141885	PCK2	phosphoenolpyruvate carboxykinase 2
AT1G66090	-1.94288	4.74717	2.65e-05	0.00175154	AT1G66090	Disease resistance protein (TIR-NBS class)
AT1G44350	-1.95461	5.60836	1.87e-07	4.11e-05	ILL6	IAA-amino acid hydrolase ILR1-like 6
AT1G56240	-1.97524	2.73801	0.00205335	0.0422366	PP2-B13	phloem protein 2-B13
AT5G09640	-1.98396	2.35111	5.1e-07	9.41e-05	SCPL19	serine carboxypeptidase-like 19
AT5G01040	-1.98526	8.5159	8.95e-10	5.78e-07	LAC8	laccase 8
AT2G22760	-1.98993	6.06424	1.38e-07	3.43e-05	AT2G22760	basic helix-loop-helix (bHLH) DNA-binding superfamily protein
AT2G47520	-1.99606	3.77864	3.94e-05	0.00235516	ERF71	Integrase-type DNA-binding superfamily protein
AT2G28210	-1.99758	4.36229	0.00255723	0.0494484	ACA2	alpha carbonic anhydrase 2
AT1G70130	-1.9997	6.0476	6.72e-07	0.000119372	AT1G70130	Concanavalin A-like lectin protein kinase family protein
AT1G56060	-2.00309	4.17012	3.79e-08	1.18e-05	AT1G56060	cysteine-rich/transmembrane domain protein B
AT5G40590	-2.01342	2.63395	7.38e-05	0.00375007	AT5G40590	Cysteine/Histidine-rich C1 domain family protein
AT3G28600	-2.02621	3.58204	1.15e-05	0.000971956	AT3G28600	P-loop containing nucleoside triphosphate hydrolases superfamily protein
AT4G15360	-2.02798	-0.513393	0.000489536	0.0151968	CYP705A3	cytochrome P450, family 705, subfamily A, polypeptide 3
AT2G31690	-2.03651	4.03594	1.85e-08	6.39e-06	AT2G31690	alpha/beta-Hydrolases superfamily protein
AT1G56250	-2.03947	5.23486	0.000287109	0.0105652	PP2-B14	phloem protein 2-B14
AT2G35710	-2.04469	7.47645	1.78e-07	4.02e-05	PGSIP7	Nucleotide-diphospho-sugar transferases superfamily protein
AT2G24130	-2.04562	7.01449	8.15e-07	0.00013486	AT2G24130	Leucine-rich receptor-like protein kinase family protein
AT1G78280	-2.06599	9.44507	4.94e-09	2.08e-06	AT1G78280	transferases, transferring glycosyl groups
AT2G02010	-2.06759	4.08793	0.000233784	0.00908659	GAD4	glutamate decarboxylase 4
AT1G08795	-2.07271	0.877986	0.000416141	0.0136987		novel transcribed region
AT3G62010	-2.07775	8.99727	3.3e-10	2.72e-07	AT3G62010	metal ion-binding protein
AT5G13220	-2.08486	7.4618	2.72e-10	2.51e-07	JAZ10	jasmonate-zim-domain protein 10
AT5G59080	-2.09716	2.95373	1.18e-05	0.000981768	AT5G59080	hypothetical protein
AT5G01380	-2.10302	4.22353	2.9e-09	1.37e-06	AT5G01380	Homeodomain-like superfamily protein
AT5G14700	-2.11314	6.37703	9.42e-07	0.000144044	AT5G14700	NAD(P)-binding Rossmann-fold superfamily protein
AT4G35655	-2.12481	1.46875	3.4e-05	0.00212463	AT4G35655	RPM1-interacting protein 4 (RIN4) family protein
AT4G14368	-2.12585	1.87878	0.00142844	0.0326047	AT4G14368	Regulator of chromosome condensation (RCC1) family protein
AT3G44870	-2.13304	6.15081	7.18e-06	0.000671718	AT3G44870	S-adenosyl-L-methionine-dependent methyltransferases superfamily protein
AT5G67080	-2.14328	3.487	8.65e-12	1.52e-08	MAPKKK19	mitogen-activated protein kinase kinase kinase 19
AT4G08040	-2.15222	1.37321	9.7e-07	0.000146718	ACS11	1-aminocyclopropane-1-carboxylate synthase 11
AT5G38710	-2.16972	4.76017	2.54e-11	3.51e-08	AT5G38710	Methylenetetrahydrofolate reductase family protein
AT5G39580	-2.1783	5.48239	0.000206328	0.0082514	AT5G39580	Peroxidase superfamily protein
AT2G02340	-2.19263	0.360397	0.000103043	0.00491257	PP2-B8	phloem protein 2-B8
AT2G40330	-2.19729	2.2229	3.77e-07	7.14e-05	PYL6	PYR1-like 6
AT4G36950	-2.21534	5.47044	1.94e-07	4.23e-05	MAPKKK21	mitogen-activated protein kinase kinase kinase 21
AT3G44860	-2.22887	5.8304	5.08e-06	0.000513622	FAMT	farnesoic acid carboxyl-O-methyltransferase
AT3G22250	-2.2752	3.27045	2.76e-06	0.000322057	AT3G22250	UDP-Glycosyltransferase superfamily protein
AT5G51480	-2.28036	0.665481	0.000342338	0.0120698	SKS2	SKU5 similar 2
AT1G68250	-2.31796	3.88945	1.08e-10	1.05e-07	AT1G68250	hypothetical protein
AT3G53600	-2.32724	3.9713	7.68e-06	0.000701147	AT3G53600	C2H2-type zinc finger family protein
AT1G26730	-2.33556	7.47443	3.6e-09	1.62e-06	AT1G26730	EXS (ERD1/XPR1/SYG1) family protein
AT4G25433	-2.33811	3.6453	2.35e-09	1.2e-06	AT4G25433	peptidoglycan-binding LysM domain-containing protein
AT1G11925	-2.40034	2.36	8.9e-08	2.43e-05	AT1G11925	Stigma-specific Stig1 family protein
AT3G21320	-2.40416	1.07876	4.52e-05	0.00260168	AT3G21320	EARLY FLOWERING protein
AT1G22830	-2.40915	5.08114	3.68e-09	1.62e-06	AT1G22830	Tetratricopeptide repeat (TPR)-like superfamily protein
AT5G64750	-2.47977	4.87509	6.96e-11	7.48e-08	2001-04-01	Integrase-type DNA-binding superfamily protein
AT4G18195	-2.49596	2.84547	3.56e-06	0.000388045	PUP8	purine permease 8
AT5G20230	-2.49884	7.00238	7.5e-11	7.64e-08	BCB	blue-copper-binding protein
AT2G05580	-2.50099	4.69333	1.1e-06	0.000161939	AT2G05580	Glycine-rich protein family
AT3G27690	-2.51543	3.74726	7.51e-06	0.000689345	LHCB2.3	photosystem II light harvesting complex protein 2.3
AT2G24850	-2.53589	6.56813	7.87e-06	0.000711957	TAT3	tyrosine aminotransferase 3
AT5G24110	-2.54591	3.09896	0.000118399	0.00552224	WRKY30	WRKY DNA-binding protein 30
AT1G32960	-2.54973	2.73407	3.3e-13	7.11e-10	SBT3.3	Subtilase family protein
AT1G17420	-2.63209	8.49009	3.19e-09	1.47e-06	LOX3	lipoxygenase 3
AT2G21510	-2.64497	5.00171	2.44e-13	6.11e-10	AT2G21510	DNAJ heat shock N-terminal domain-containing protein
AT3G49110	-2.65177	1.17604	0.000808193	0.0219328	PRXCA	peroxidase CA
AT1G65390	-2.65678	3.89639	2.53e-13	6.11e-10	PP2-A5	phloem protein 2 A5
AT1G69930	-2.66691	2.30922	0.000604917	0.0176337	GSTU11	glutathione S-transferase TAU 11
AT2G30830	-2.66745	2.0034	6.79e-06	0.000654263	AT2G30830	2-oxoglutarate (2OG) and Fe(II)-dependent oxygenase superfamily protein
AT4G38420	-2.72589	6.22986	2.43e-07	5.11e-05	sks9	SKU5 similar 9
AT1G32910	-2.77307	2.08542	2.52e-07	5.18e-05	AT1G32910	HXXXD-type acyl-transferase family protein
AT3G01500	-2.78819	0.750656	1.6e-06	0.00022007	CA1	carbonic anhydrase 1
AT4G21920	-2.81221	2.02526	5.85e-07	0.000106885	AT4G21920	hypothetical protein
AT2G38240	-2.82672	4.63029	1.28e-09	7.94e-07	AT2G38240	2-oxoglutarate (2OG) and Fe(II)-dependent oxygenase superfamily protein
AT3G60120	-2.88281	2.60374	0.000452545	0.0143598	BGLU27	beta glucosidase 27
AT4G23220	-2.963	2.40104	1.38e-08	5.04e-06	CRK14	cysteine-rich RECEPTOR-like kinase
AT2G20350	-2.96773	3.17707	3.37e-10	2.72e-07	AT2G20350	Integrase-type DNA-binding superfamily protein
AT5G43650	-2.97991	5.96445	1.69e-08	6.06e-06	BHLH92	basic helix-loop-helix (bHLH) DNA-binding superfamily protein
AT1G64160	-3.11369	3.28461	0.000391363	0.0131346	DIR5	Disease resistance-responsive (dirigent-like protein) family protein
AT4G37710	-3.2889	4.01795	1.93e-06	0.000253793	AT4G37710	VQ motif-containing protein
AT1G56510	-3.37565	1.71795	5.37e-09	2.21e-06	WRR4	Disease resistance protein (TIR-NBS-LRR class)
AT2G44070	-3.37696	2.14765	5.22e-10	3.61e-07	AT2G44070	NagB/RpiA/CoA transferase-like superfamily protein
AT1G05800	-3.38637	2.72512	2.29e-07	4.87e-05	DGL	alpha/beta-Hydrolases superfamily protein
AT5G06535	-3.4115	-0.23533	0.000171871	0.00721636
AT3G25760	-3.42166	1.40023	0.000170429	0.00720266	AOC1	allene oxide cyclase 1
AT5G52400	-3.56538	3.94497	3.31e-16	1.6e-12	CYP715A1	cytochrome P450, family 715, subfamily A, polypeptide 1
AT4G37720	-3.58561	0.365397	4.78e-05	0.00270749	PSK6	phytosulfokine 6 precursor
AT1G54040	-3.6852	1.09057	3.04e-06	0.000347893	ESP	epithiospecifier protein
AT4G04540	-3.79605	0.0204895	2.59e-06	0.000311399	CRK39	cysteine-rich RLK (RECEPTOR-like protein kinase) 39
AT5G01680	-3.89785	0.76145	2.76e-06	0.000322057	CHX26	cation/H exchanger 26
AT2G17850	-4.1699	-0.240996	2.73e-05	0.00178063	AT2G17850	Rhodanese/Cell cycle control phosphatase superfamily protein
AT5G44310	-4.18385	0.806272	6.99e-09	2.76e-06	AT5G44310	Late embryogenesis abundant protein (LEA) family protein
AT5G67310	-4.42329	2.25856	6.97e-07	0.0001215	CYP81G1	cytochrome P450, family 81, subfamily G, polypeptide 1
AT1G08860	-4.59493	0.0208783	2.31e-05	0.00157446	BON3	Calcium-dependent phospholipid-binding Copine family protein
AT5G40348	-4.66358	0.93265	4.78e-10	3.43e-07	AT5G40348	Natural antisense transcript overlaps with AT5G40350
