# Supplementary material for: Overexpression of the vascular brassinosteroid receptor BRL3 confers drought resistance without penalizing plant growth
Source: Nat Commun. 2018 Nov 8;9:4680. doi: 10.1038/s41467-018-06861-3 (PMC6224425; doi:10.1038/s41467-018-06861-3)
Supplement: Supplementary file 6 — Supplementary Data 4 [file 41467_2018_6861_MOESM6_ESM.xlsx]

## Sheet: Sheet1
Supplementary Data File 4: Deregulated genes of RNAseq after 5 days of drought BRL3ox vs. WT
SystematicName	logFC	logCPM	p-value	FDR	Name	Description
AT2G01430	6.39928	7.89013	2.98795e-97	5.78347e-93	HB17	homeobox-leucine zipper protein 17
AT3G13380	5.5367	10.0383	3.03909e-91	2.94123e-87	BRL3	BRI1-like 3
AT3G19270	3.42264	-0.884448	5.843e-12	4.18878e-09	CYP707A4	cytochrome P450, family 707, subfamily A, polypeptide 4
AT2G46660	2.78755	1.7524	3.04497e-05	0.00120952	CYP78A6	cytochrome P450, family 78, subfamily A, polypeptide 6
AT3G30720	2.73076	-0.42351	0.00381025	0.0413636	QQS	qua-quine starch
AT5G38910	2.65578	1.55249	0.00173016	0.0241448	AT5G38910	RmlC-like cupins superfamily protein
AT3G21352	2.34405	-0.372569	0.000891904	0.0153592	AT3G21352	transmembrane protein
AT3G19620	2.31349	-0.268727	1.25679e-06	9.84876e-05	AT3G19620	Glycosyl hydrolase family protein
AT5G62040	2.30732	1.57513	2.85694e-06	0.000181904	BFT	PEBP (phosphatidylethanolamine-binding protein) family protein
AT4G29905	2.30151	4.0357	0.00180565	0.0248226	AT4G29905	hypothetical protein
AT2G05530	2.24496	0.174436	4.4879e-06	0.000265651	AT2G05530	Glycine-rich protein family
AT2G29380	2.16303	3.53245	5.37542e-07	4.97831e-05	HAI3	highly ABA-induced PP2C protein 3
AT5G43540	2.11937	1.34128	2.2634e-07	2.54712e-05	AT5G43540	C2H2 and C2HC zinc fingers superfamily protein
AT5G37260	2.04755	2.75814	2.6219e-11	1.58592e-08	RVE2	Homeodomain-like superfamily protein
AT5G63350	2.00725	1.95424	0.000129432	0.00364671	AT5G63350	von willebrand factor A domain protein
AT3G17520	1.91634	5.45534	2.33538e-08	4.22464e-06	AT3G17520	Late embryogenesis abundant protein (LEA) family protein
AT5G25130	1.86565	0.131816	0.000546908	0.0108145	CYP71B12	cytochrome P450, family 71, subfamily B, polypeptide 12
AT1G18310	1.85392	1.10073	0.00109151	0.0175185	AT1G18310	glycosyl hydrolase family 81 protein
AT1G29860	1.84587	0.456261	6.06184e-05	0.00206209	WRKY71	WRKY DNA-binding protein 71
AT5G50360	1.84358	2.13303	5.30578e-05	0.00183962	AT5G50360	von willebrand factor A domain protein
AT5G26200	1.84037	1.07552	0.00132335	0.0199647	AT5G26200	Mitochondrial substrate carrier family protein
AT4G34650	1.83079	1.24975	1.75261e-06	0.000124719	SQS2	squalene synthase 2
AT4G39070	1.83009	-0.00640142	0.000205743	0.00521934	BZS1	B-box zinc finger family protein
AT4G28110	1.81023	2.13164	5.64993e-07	5.15849e-05	MYB41	myb domain protein 41
AT1G07550	1.79733	0.492154	3.79359e-05	0.00143696	AT1G07550	Leucine-rich repeat protein kinase family protein
AT5G62800	1.78414	-0.315634	1.36567e-05	0.00064789	AT5G62800	Protein with RING/U-box and TRAF-like domain
AT3G07650	1.75836	3.88574	4.31711e-09	1.15038e-06	COL9	CONSTANS-like 9
AT4G01985	1.74045	5.13972	0.00408883	0.0434615	AT4G01985	hypothetical protein
AT2G43445	1.73304	0.962614	0.00086066	0.0149676	AT2G43445	F-box and associated interaction domains-containing protein
AT2G47770	1.72334	3.75268	0.000108758	0.00319626	TSPO	TSPO(outer membrane tryptophan-rich sensory protein)-like protein
AT3G05955	1.70996	-0.556842	0.00184525	0.0252752
AT1G56600	1.68696	3.99099	2.6375e-21	8.50856e-18	GolS2	galactinol synthase 2
AT5G26620	1.66537	-0.289954	0.00139007	0.0208105	AT5G26620	hypothetical protein
AT4G09600	1.66215	2.81203	0.000503449	0.0101875	GASA3	GAST1 protein homolog 3
AT2G37870	1.64278	7.20576	1.03232e-09	3.56814e-07	AT2G37870	Bifunctional inhibitor/lipid-transfer protein/seed storage 2S albumin superfamily protein
AT3G62930	1.62989	2.70975	0.00233242	0.0294305	AT3G62930	Thioredoxin superfamily protein
AT2G18560	1.62206	1.97039	0.000813313	0.0143553	AT2G18560	UDP-Glycosyltransferase superfamily protein
AT1G66950	1.60093	2.78096	1.00826e-15	2.16843e-12	ABCG39	pleiotropic drug resistance 11
AT1G60470	1.59714	6.49213	6.35303e-06	0.000347371	GolS4	galactinol synthase 4
AT2G28630	1.59388	1.28783	4.98912e-09	1.2224e-06	KCS12	3-ketoacyl-CoA synthase 12
AT5G24080	1.58535	2.02537	1.62433e-12	1.42263e-09	AT5G24080	Protein kinase superfamily protein
AT4G33467	1.58145	0.360122	0.00127736	0.0195143	AT4G33467	hypothetical protein
AT4G33550	1.55579	7.23325	4.44423e-14	5.73483e-11	AT4G33550	Bifunctional inhibitor/lipid-transfer protein/seed storage 2S albumin superfamily protein
AT1G23730	1.5455	0.578575	2.6353e-05	0.00108101	BCA3	beta carbonic anhydrase 3
AT1G07430	1.53126	2.0009	1.84212e-05	0.000819678	HAI2	highly ABA-induced PP2C protein 2
AT3G60470	1.50729	1.66031	2.72402e-05	0.00110421	AT3G60470	transmembrane protein, putative (DUF247)
ATCG00020	1.49396	-0.277297	0.00224149	0.0285248	PSBA	photosystem II reaction center protein A
AT4G33960	1.49335	2.94866	1.25219e-07	1.60513e-05	AT4G33960	hypothetical protein
AT1G04560	1.49011	3.46691	5.18857e-05	0.00182933	AT1G04560	AWPM-19-like family protein
AT3G12580	1.48132	6.12	4.08489e-19	1.12953e-15	HSP70	heat shock protein 70
AT2G35950	1.46514	0.214978	0.00124342	0.0191899	EDA12	embryo sac development arrest 12
AT2G18050	1.45473	3.67882	1.42924e-06	0.000106401	HIS1-3	histone H1-3
AT3G14560	1.43884	3.1936	1.4716e-06	0.000108719	AT3G14560	hypothetical protein
AT5G52300	1.41983	6.66467	6.11121e-06	0.000337637	LTI65	CAP160 protein
AT1G58340	1.41846	2.66135	0.000202969	0.005176	ZF14	MATE efflux family protein
AT3G00440	1.41375	0.049244	0.00113258	0.0179543		novel transcribed region
AT5G53730	1.41262	1.46919	0.00208072	0.0272948	AT5G53730	Late embryogenesis abundant (LEA) hydroxyproline-rich glycoprotein family
AT4G08570	1.41087	2.36721	0.000312047	0.00715638	AT4G08570	Heavy metal transport/detoxification superfamily protein
AT4G10310	1.40801	5.74759	3.76905e-09	1.0573e-06	HKT1	high-affinity K transporter 1
AT5G63090	1.40502	0.302928	0.000358873	0.00792961	LOB	Lateral organ boundaries (LOB) domain family protein
AT4G25700	1.40328	3.46448	2.14355e-12	1.65963e-09	BETA-OHASE 1	beta-hydroxylase 1
AT2G43570	1.39082	4.44147	0.000416108	0.00887024	CHI	chitinase
AT2G02580	1.38881	-0.186054	0.000694464	0.0128181	CYP71B9	cytochrome P450, family 71, subfamily B, polypeptide 9
AT5G66400	1.38642	8.18053	0.0013826	0.0207294	RAB18	Dehydrin family protein
AT5G59190	1.38587	-0.101496	0.00102957	0.016803	AT5G59190	subtilase family protein
AT4G01970	1.37399	2.6106	6.11537e-06	0.000337637	STS	stachyose synthase
AT5G49340	1.37097	1.3266	1.56059e-05	0.000711853	TBL4	TRICHOME BIREFRINGENCE-LIKE 4
AT3G27027	1.37024	0.941025	0.00034287	0.00764926	AT3G27027	GPI-anchored-like protein (DUF 3339)
AT5G02020	1.37013	3.22669	0.000211683	0.00529257	SIS	E3 ubiquitin-protein ligase RLIM-like protein
AT4G34250	1.36721	2.08971	1.71744e-07	2.10398e-05	KCS16	3-ketoacyl-CoA synthase 16
AT3G25620	1.36572	2.50467	2.38122e-08	4.26767e-06	ABCG21	ABC-2 type transporter family protein
AT5G23000	1.36532	2.13859	0.00140235	0.020912	MYB37	myb domain protein 37
AT3G21090	1.35743	2.56217	6.28733e-12	4.34634e-09	ABCG15	ABC-2 type transporter family protein
AT2G25090	1.34711	0.605642	0.000774749	0.0138468	CIPK16	CBL-interacting protein kinase 16
AT3G48510	1.34483	2.4717	1.32835e-05	0.000633287	AT3G48510	AtIII18x5-like protein
AT1G52690	1.34212	8.10871	0.00020272	0.005176	LEA7	Late embryogenesis abundant protein (LEA) family protein
AT5G37820	1.3316	0.209202	4.06002e-05	0.00152171	NIP4;2	NOD26-like intrinsic protein 4;2
AT1G66960	1.33133	1.52337	1.32176e-06	0.000101928	LUP5	Terpenoid cyclases family protein
AT4G04890	1.3273	2.70114	4.53253e-07	4.36191e-05	PDF2	protodermal factor 2
AT3G30210	1.32602	2.27023	2.9376e-06	0.000184523	MYB121	myb domain protein 121
AT5G28520	1.32166	5.40568	0.00143692	0.0211723	AT5G28520	Mannose-binding lectin superfamily protein
AT5G17300	1.32143	2.40498	2.82946e-05	0.00113665	RVE1	Homeodomain-like superfamily protein
AT1G49310	1.31201	3.12395	3.37332e-11	1.96224e-08	AT1G49310	transmembrane protein
AT4G17030	1.30879	7.99003	0.00106496	0.0172208	EXLB1	expansin-like B1
AT5G49645	1.30806	-0.00193757	0.000213913	0.00532882	AT5G49645	hypothetical protein
AT5G52390	1.30789	3.26242	0.0004822	0.00989732	AT5G52390	PAR1 protein
AT4G34138	1.30378	2.47014	0.000127402	0.00359474	UGT73B1	UDP-glucosyl transferase 73B1
AT1G22990	1.30311	3.75246	2.05232e-09	6.51223e-07	HIPP22	Heavy metal transport/detoxification superfamily protein
AT4G12430	1.29527	3.14486	1.3708e-08	2.79297e-06	TPPF	Haloacid dehalogenase-like hydrolase (HAD) superfamily protein
AT4G25960	1.28113	2.79273	1.04623e-10	5.47318e-08	ABCB2	P-glycoprotein 2
AT3G22830	1.2792	6.21824	1.84649e-07	2.17931e-05	HSFA6B	heat shock transcription factor A6B
AT2G05520	1.2781	3.52947	9.02645e-07	7.69674e-05	GRP-3	glycine-rich protein 3
AT1G78090	1.2734	5.34724	7.43854e-09	1.71563e-06	TPPB	trehalose-6-phosphate phosphatase
AT2G04190	1.27166	0.0074062	0.00393201	0.0421651	AT2G04190	TRAF-like family protein
AT4G25850	1.26469	1.20862	1.03757e-06	8.54955e-05	ORP4B	OSBP(oxysterol binding protein)-related protein 4B
AT2G26150	1.26327	1.8852	4.89226e-06	0.000286953	HSFA2	heat shock transcription factor A2
AT5G01880	1.2542	1.69386	7.36475e-08	9.98732e-06	AT5G01880	RING/U-box superfamily protein
AT4G29020	1.25347	3.93392	4.00117e-13	4.07614e-10	AT4G29020	glycine-rich protein
AT1G09310	1.24946	2.95808	4.71705e-05	0.00169709	AT1G09310	plant/protein (Protein of unknown function, DUF538)
AT5G64700	1.23561	3.08975	2.43477e-09	7.60118e-07	UMAMIT21	nodulin MtN21 /EamA-like transporter family protein
AT5G62490	1.23432	0.479155	1.29725e-06	0.000100842	HVA22B	HVA22 homologue B
AT5G62470	1.23307	3.03477	2.4295e-10	1.11965e-07	MYB96	myb domain protein 96
AT2G18890	1.2327	2.96088	0.00126511	0.0193576	AT2G18890	Protein kinase superfamily protein
AT5G61430	1.22496	1.93663	0.000192848	0.00499033	NAC100	NAC domain containing protein 100
AT5G24660	1.22461	3.5366	0.00321572	0.0368086	LSU2	response to low sulfur 2
AT5G54230	1.22443	3.09585	2.7255e-08	4.79589e-06	MYB49	myb domain protein 49
AT4G05380	1.22051	0.249142	0.00312253	0.0360618	AT4G05380	P-loop nucleoside triphosphate hydrolase superfamily protein
AT5G03230	1.21932	3.36149	0.00113005	0.0179435	AT5G03230	senescence regulator (Protein of unknown function, DUF584)
AT2G00820	1.21363	1.16448	2.49138e-05	0.00103681		novel transcribed region
AT3G62990	1.21253	1.77028	1.14751e-06	9.17816e-05	AT3G62990	myelin transcription factor-like protein
AT4G16050	1.20811	0.589085	8.49648e-06	0.000440906	AT4G16050	Aminotransferase-like, plant mobile domain family protein
AT1G17950	1.20719	1.18089	8.93289e-06	0.000458634	MYB52	myb domain protein 52
AT2G19310	1.20585	1.78436	6.74292e-08	9.45767e-06	AT2G19310	HSP20-like chaperones superfamily protein
AT2G02000	1.2003	1.44645	0.00160928	0.0229568	GAD3	glutamate decarboxylase 3
AT5G59220	1.19286	4.73394	3.07289e-08	5.31062e-06	HAI1	PP2C protein (Clade A protein phosphatases type 2C)
AT4G03935	1.19099	0.12032	0.00289543	0.0343802	AT4G03935
AT1G30190	1.19073	2.04172	5.05586e-06	0.000293877	AT1G30190	cotton fiber protein
AT5G01870	1.1879	5.82514	6.29326e-08	9.11238e-06	AT5G01870	Bifunctional inhibitor/lipid-transfer protein/seed storage 2S albumin superfamily protein
AT4G03270	1.18746	0.99524	0.00306094	0.0355841	CYCD6;1	Cyclin D6;1
AT5G57130	1.1789	5.92806	1.23298e-06	9.73616e-05	AT5G57130	Clp amino terminal domain-containing protein
AT4G25860	1.17821	0.811244	0.0032311	0.0369446	ORP4A	OSBP(oxysterol binding protein)-related protein 4A
AT4G37050	1.16113	2.26782	0.000534668	0.0106801	PLP4	PATATIN-like protein 4
AT4G27410	1.16048	4.93729	9.32156e-07	7.88422e-05	RD26	NAC (No Apical Meristem) domain transcriptional regulator superfamily protein
AT1G62290	1.1585	3.34979	0.000980884	0.0164171	AT1G62290	Saposin-like aspartyl protease family protein
AT3G02210	1.14993	1.9418	1.02666e-09	3.56814e-07	COBL1	COBRA-like protein 1 precursor
AT2G36640	1.14915	3.18456	1.24678e-10	6.03317e-08	ECP63	embryonic cell protein 63
AT4G16220	1.14613	0.769139	0.00387737	0.0417837	AT4G16220	GDSL-like Lipase/Acylhydrolase superfamily protein
AT5G40790	1.14476	0.339453	0.00093112	0.0158511	AT5G40790	hypothetical protein
AT1G33340	1.14093	2.59709	0.000871485	0.0151016	AT1G33340	ENTH/ANTH/VHS superfamily protein
AT1G52700	1.13902	3.82805	0.000593177	0.0114701	AT1G52700	alpha/beta-Hydrolases superfamily protein
AT5G03840	1.13841	2.80349	4.79254e-05	0.00171786	TFL1	PEBP (phosphatidylethanolamine-binding protein) family protein
AT1G62870	1.13705	3.70606	0.00422298	0.0443997	AT1G62870	hypothetical protein
AT5G25610	1.13434	5.33764	3.44679e-11	1.96224e-08	RD22	BURP domain-containing protein
AT1G28010	1.13403	1.39703	2.58059e-05	0.00106586	ABCB14	P-glycoprotein 14
AT2G03090	1.1332	4.89236	0.000337982	0.00756298	EXPA15	expansin A15
AT1G66830	1.13114	1.81081	0.000969576	0.0163161	AT1G66830	Leucine-rich repeat protein kinase family protein
AT2G05510	1.12987	8.50556	5.04815e-07	4.7433e-05	AT2G05510	Glycine-rich protein family
AT2G42840	1.1251	5.73072	5.22012e-08	7.87258e-06	PDF1	protodermal factor 1
AT4G35930	1.12091	3.48766	2.60093e-05	0.00107114	FBS4	F-box family protein
AT4G21750	1.12032	2.97015	1.88701e-07	2.2003e-05	ATML1	Homeobox-leucine zipper family protein / lipid-binding START domain-containing protein
AT4G15630	1.11702	1.2619	0.000200913	0.00515082	AT4G15630	Uncharacterized protein family (UPF0497)
AT2G41190	1.11431	5.19203	1.20491e-08	2.53502e-06	AT2G41190	Transmembrane amino acid transporter family protein
AT3G20810	1.11413	5.6157	8.01725e-05	0.00256076	JMJD5	2-oxoglutarate (2OG) and Fe(II)-dependent oxygenase superfamily protein
AT2G17820	1.11005	5.67528	1.27705e-06	9.96716e-05	HK1	histidine kinase 1
AT3G63350	1.10792	0.517302	0.00342602	0.0385031	AT-HSFA7B	winged-helix DNA-binding transcription factor family protein
AT1G51500	1.10368	3.41537	2.59272e-10	1.16708e-07	ABCG12	ABC-2 type transporter family protein
AT1G29660	1.10059	3.05291	0.00020379	0.00518339	AT1G29660	GDSL-like Lipase/Acylhydrolase superfamily protein
AT2G16400	1.10008	4.86711	3.34427e-06	0.000205497	BLH7	BEL1-like homeodomain 7
AT5G59320	1.09998	6.0897	4.44755e-05	0.00162122	LTP3	lipid transfer protein 3
AT4G14103	1.09812	2.0826	0.00140778	0.0209607	AT4G14103	F-box/RNI-like superfamily protein
AT1G19210	1.09272	6.26075	0.000426271	0.00905696	AT1G19210	Integrase-type DNA-binding superfamily protein
AT3G30842	1.09175	0.566894	0.000290591	0.00676858	ABCG38	pleiotropic drug resistance 10
AT1G67030	1.09162	3.23936	0.000498661	0.0101175	ZFP6	zinc finger protein 6
AT3G47600	1.08288	2.94301	7.89154e-07	6.84972e-05	MYB94	myb domain protein 94
AT3G61450	1.07555	0.585799	0.000243625	0.00596156	SYP73	syntaxin of plants 73
AT5G66052	1.07446	1.98528	8.00927e-05	0.00256076	AT5G66052	transmembrane protein
AT1G68750	1.07285	2.12226	0.000595013	0.0114941	PPC4	phosphoenolpyruvate carboxylase 4
AT1G22640	1.0686	3.42916	4.49625e-07	4.35147e-05	MYB3	myb domain protein 3
AT4G36540	1.06402	1.42473	0.000208989	0.00528783	BEE2	BR enhanced expression 2
AT4G03420	1.06172	3.57577	0.000175036	0.00461579	AT4G03420	hypothetical protein (DUF789)
AT5G47800	1.06148	3.46648	1.68529e-08	3.32861e-06	AT5G47800	Phototropic-responsive NPH3 family protein
AT1G22370	1.06089	1.71658	6.61416e-07	5.89971e-05	UGT85A5	UDP-glucosyl transferase 85A5
AT1G29670	1.05892	3.10389	0.000729005	0.0132874	AT1G29670	GDSL-like Lipase/Acylhydrolase superfamily protein
AT1G75900	1.05839	2.43852	5.2518e-05	0.00183775	AT1G75900	GDSL-like Lipase/Acylhydrolase superfamily protein
AT5G07330	1.0571	3.29725	4.93403e-05	0.00175235	AT5G07330	NFU1 iron-sulfur cluster protein
AT1G70470	1.05612	0.813623	0.000556908	0.0109326	AT1G70470	transmembrane protein
AT5G66350	1.05432	1.70669	1.49951e-05	0.000697702	SHI	Lateral root primordium (LRP) protein-like protein
AT5G45310	1.05422	1.72661	0.0048851	0.0488157	AT5G45310	coiled-coil protein
AT5G06760	1.05408	6.08275	0.000271831	0.00640873	LEA4-5	Late Embryogenesis Abundant 4-5
AT4G12330	1.05087	2.62923	3.13602e-06	0.000193932	CYP706A7	cytochrome P450, family 706, subfamily A, polypeptide 7
AT2G40390	1.04831	2.79334	0.000983963	0.0164229	AT2G40390	neuronal PAS domain protein
AT2G43840	1.04283	1.02153	0.000979212	0.0164101	UGT74F1	UDP-glycosyltransferase 74 F1
AT4G25490	1.03819	5.30418	0.00242181	0.030204	CBF1	C-repeat/DRE binding factor 1
AT1G74930	1.0379	7.82727	2.99016e-05	0.00119335	ORA47	Integrase-type DNA-binding superfamily protein
AT2G26980	1.03582	6.044	0.000124771	0.00353853	CIPK3	CBL-interacting protein kinase 3
AT5G54300	1.03272	0.67713	0.00348402	0.0388684	AT5G54300	cotton fiber-like protein (DUF761)
AT3G28360	1.02969	0.987968	0.00200946	0.0268243	ABCB16	P-glycoprotein 16
AT1G50745	1.02409	4.76753	2.65908e-07	2.89194e-05	AT1G50745	plant mobile domain protein
AT3G54780	1.021	3.42376	0.000923965	0.0157571	AT3G54780	Zinc finger (C3HC4-type RING finger) family protein
AT5G46260	1.01659	1.78104	0.000973984	0.0163508	AT5G46260	disease resistance protein (TIR-NBS-LRR class) family
AT5G01520	1.01424	3.71608	1.38722e-06	0.000105298	AIRP2	RING/U-box superfamily protein
AT1G52890	1.01131	2.98231	6.43304e-05	0.00215057	NAC019	NAC domain containing protein 19
AT4G37750	1.01097	5.93812	3.62542e-05	0.00139062	ANT	Integrase-type DNA-binding superfamily protein
AT5G51890	1.01024	3.9327	1.8377e-07	2.17931e-05	AT5G51890	Peroxidase superfamily protein
AT2G03890	1.00863	6.05886	8.69826e-09	1.93521e-06	PI4K GAMMA 7	phosphoinositide 4-kinase gamma 7
AT2G23700	1.0076	5.13204	7.62665e-06	0.000403337	AT2G23700	Itga6 (Protein of unknown function, DUF547)
AT5G59570	0.999495	5.12177	4.151e-07	4.07852e-05	BOA	Homeodomain-like superfamily protein
AT3G01175	0.998637	2.66146	0.00426312	0.0447004	AT3G01175	transmembrane protein
AT1G48690	0.998606	2.25643	1.15684e-05	0.000568318	AT1G48690	Auxin-responsive GH3 family protein
AT3G63210	0.995537	4.76151	0.00102894	0.016803	AT3G63210	mediator of aba-regulated dormancy protein (DUF581)
AT2G01830	0.994989	6.68153	1.20859e-07	1.55957e-05	WOL	CHASE domain containing histidine kinase protein
AT3G47620	0.991136	5.06031	1.19139e-05	0.000583809	TCP14	TEOSINTE BRANCHED, cycloidea and PCF (TCP) 14
AT5G60760	0.988653	5.94475	0.0002548	0.00614952	AT5G60760	P-loop containing nucleoside triphosphate hydrolases superfamily protein
AT1G46768	0.98611	2.41244	8.78148e-05	0.00271091	RAP2.1	related to AP2 1
AT5G23050	0.985904	5.8169	2.4581e-07	2.7188e-05	AAE17	acyl-activating enzyme 17
AT3G60160	0.985871	3.08913	6.69059e-06	0.000362754	ABCC9	multidrug resistance-associated protein 9
AT1G13700	0.98486	4.24702	5.04756e-06	0.000293877	PGL1	6-phosphogluconolactonase 1
AT1G42550	0.9843	0.758828	0.000104918	0.00310995	PMI1	plastid movement impaired1
AT1G49032	0.981605	1.6065	0.00122513	0.018971	AT1G49032	hypothetical protein
AT3G14060	0.980224	2.32964	4.33806e-06	0.000259159	AT3G14060	hypothetical protein
AT3G27250	0.979417	2.08361	0.000105516	0.0031229	AT3G27250	hypothetical protein
AT3G28910	0.965915	3.38542	5.31282e-05	0.00183962	MYB30	myb domain protein 30
AT4G18260	0.964911	2.98021	5.64854e-06	0.000322517	AT4G18260	Cytochrome b561/ferric reductase transmembrane protein family
AT1G78120	0.963442	5.40277	0.00443151	0.0457962	TPR12	Tetratricopeptide repeat (TPR)-like superfamily protein
AT1G11600	0.962463	1.21216	0.000193665	0.00499809	CYP77B1	cytochrome P450, family 77, subfamily B, polypeptide 1
AT1G68530	0.960601	3.02863	6.36465e-05	0.00213508	KCS6	3-ketoacyl-CoA synthase 6
AT2G38380	0.959662	7.99988	4.52727e-05	0.00163794	AT2G38380	Peroxidase superfamily protein
AT3G04550	0.957693	1.39929	0.000289229	0.00675309	AT3G04550	rubisco accumulation factor-like protein
AT5G41620	0.957014	4.23353	5.94534e-06	0.000332595	AT5G41620	intracellular protein transporter USO1-like protein
AT5G54980	0.956353	5.28338	5.99393e-06	0.000334347	AT5G54980	Uncharacterized protein family (UPF0497)
AT2G15090	0.954985	2.13473	0.000102781	0.00305799	KCS8	3-ketoacyl-CoA synthase 8
AT3G20015	0.954854	4.96005	3.16374e-06	0.000195023	AT3G20015	Eukaryotic aspartyl protease family protein
AT3G16370	0.954437	3.89182	0.000263201	0.00625287	AT3G16370	GDSL-like Lipase/Acylhydrolase superfamily protein
AT5G62720	0.952981	4.7557	0.00068709	0.012751	AT5G62720	Integral membrane HPP family protein
AT4G37180	0.951996	5.73511	7.33813e-05	0.0023752	AT4G37180	Homeodomain-like superfamily protein
AT3G20470	0.946274	4.22236	7.32738e-05	0.0023752	GRP5	glycine-rich protein 5
AT2G35585	0.943868	2.048	0.000472323	0.00975022	AT2G35585	cystic fibrosis transmembrane conductance regulator
AT4G00940	0.942005	4.02271	1.57701e-06	0.000115187	AT4G00940	Dof-type zinc finger DNA-binding family protein
AT5G13360	0.938629	3.42836	2.48735e-05	0.00103681	AT5G13360	Auxin-responsive GH3 family protein
AT5G16600	0.937377	3.21863	0.000157631	0.00425537	MYB43	myb domain protein 43
AT3G02990	0.935616	4.8325	5.24382e-06	0.000301185	HSFA1E	heat shock transcription factor A1E
AT4G28150	0.935507	2.9349	3.10511e-07	3.28429e-05	AT4G28150	hypothetical protein (DUF789)
AT4G21320	0.935386	1.54537	0.000188776	0.00492445	HSA32	Aldolase-type TIM barrel family protein
AT1G15330	0.932164	3.71743	0.00483448	0.0484924	AT1G15330	Cystathionine beta-synthase (CBS) protein
AT1G31050	0.928913	5.0455	3.57209e-07	3.68454e-05	AT1G31050	basic helix-loop-helix (bHLH) DNA-binding superfamily protein
AT3G10190	0.925647	3.45478	0.000605655	0.0116267	AT3G10190	Calcium-binding EF-hand family protein
AT5G44410	0.920292	3.17848	0.000629386	0.0119484	AT5G44410	FAD-binding Berberine family protein
AT2G38530	0.920061	6.34954	0.00125461	0.0192579	LTP2	lipid transfer protein 2
AT3G26760	0.915091	4.1842	9.86269e-11	5.30284e-08	AT3G26760	NAD(P)-binding Rossmann-fold superfamily protein
AT1G17840	0.914144	3.14592	5.596e-07	5.13347e-05	ABCG11	white-brown complex-like protein
AT2G24230	0.910428	3.27773	0.000645753	0.0121824	AT2G24230	Leucine-rich repeat protein kinase family protein
AT1G64380	0.909059	2.50108	1.13975e-06	9.15396e-05	AT1G64380	Integrase-type DNA-binding superfamily protein
AT5G04250	0.908847	3.87626	9.58234e-06	0.000484271	AT5G04250	Cysteine proteinases superfamily protein
AT4G29190	0.9073	4.20424	0.00374903	0.0409532	OZF2	Zinc finger C-x8-C-x5-C-x3-H type family protein
AT3G14440	0.906814	4.70989	0.00161668	0.023026	NCED3	nine-cis-epoxycarotenoid dioxygenase 3
AT4G17695	0.906349	3.06626	0.00291014	0.0344518	KAN3	Homeodomain-like superfamily protein
AT1G75730	0.904971	3.73623	4.96911e-06	0.000290581	AT1G75730	hypothetical protein
AT1G20990	0.902631	3.66167	0.000638826	0.0120753	AT1G20990	Cysteine/Histidine-rich C1 domain family protein
AT1G48300	0.900997	6.28922	0.00445204	0.0459371	DGAT3	diacylglycerol acyltransferase
AT4G02710	0.900569	4.84485	6.18242e-05	0.00208843	NET1C	Kinase interacting (KIP1-like) family protein
AT1G55260	0.891626	2.40502	1.09382e-05	0.000542153	AT1G55260	Bifunctional inhibitor/lipid-transfer protein/seed storage 2S albumin superfamily protein
AT3G60720	0.890956	2.63495	2.12561e-06	0.000145898	PDLP8	plasmodesmata-located protein 8
AT4G36470	0.886484	2.7571	0.000233832	0.00575833	AT4G36470	S-adenosyl-L-methionine-dependent methyltransferases superfamily protein
AT5G51990	0.884925	4.12013	0.00159403	0.0228041	CBF4	C-repeat-binding factor 4
AT4G26380	0.884686	1.44251	0.00158335	0.0227018	AT4G26380	Cysteine/Histidine-rich C1 domain family protein
AT3G57380	0.883175	0.978593	0.00481815	0.048406	AT3G57380	Glycosyltransferase family 61 protein
AT3G17790	0.88153	4.54347	4.38483e-05	0.00160137	PAP17	purple acid phosphatase 17
AT3G20300	0.88054	4.09017	1.67814e-06	0.000121202	AT3G20300	extracellular ligand-gated ion channel protein (DUF3537)
AT1G65500	0.879935	1.80298	0.000541228	0.0107707	AT1G65500	transmembrane protein
AT2G46680	0.879413	5.93181	5.73336e-06	0.000326397	HB-7	homeobox 7
AT3G46650	0.879062	2.24195	0.00163075	0.0231407	AT3G46650	UDP-Glycosyltransferase superfamily protein
AT2G28810	0.876253	4.9416	3.64894e-08	6.03666e-06	AT2G28810	Dof-type zinc finger DNA-binding family protein
AT5G49350	0.87353	3.27315	0.000137759	0.00382564	AT5G49350	Glycine-rich protein family
AT1G26800	0.870398	2.43689	0.002119	0.0276757	AT1G26800	RING/U-box superfamily protein
AT2G46940	0.869057	2.75354	0.000546368	0.0108145	AT2G46940	fold protein
AT4G29340	0.868431	1.03059	0.00133738	0.020145	PRF4	profilin 4
AT1G16310	0.86775	3.9874	4.33711e-07	4.22227e-05	AT1G16310	Cation efflux family protein
AT1G11175	0.865883	1.97582	0.00161897	0.0230418	AT1G11175
AT4G04810	0.864165	3.08373	0.00380578	0.0413614	MSRB4	methionine sulfoxide reductase B4
AT2G19900	0.863871	4.87461	9.48317e-05	0.00287706	NADP-ME1	NADP-malic enzyme 1
AT1G29240	0.863532	2.88182	0.000761145	0.0136335	AT1G29240	transcription initiation factor TFIID subunit, putative (DUF688)
AT5G24270	0.863483	2.55048	2.41745e-05	0.00101282	SOS3	Calcium-binding EF-hand family protein
AT1G51140	0.861394	6.07784	4.70432e-09	1.18256e-06	FBH3	basic helix-loop-helix (bHLH) DNA-binding superfamily protein
AT1G66140	0.860452	4.07462	5.23777e-08	7.87258e-06	ZFP4	zinc finger protein 4
AT5G25630	0.857247	3.42777	9.82614e-05	0.00295333	AT5G25630	Tetratricopeptide repeat (TPR)-like superfamily protein
AT4G16750	0.851835	3.35615	0.00043583	0.00919949	AT4G16750	Integrase-type DNA-binding superfamily protein
AT1G78530	0.851377	1.54009	0.00171266	0.0240394	AT1G78530	Protein kinase superfamily protein
AT1G10470	0.849522	6.43119	0.00305725	0.0355625	ARR4	response regulator 4
AT1G67710	0.846927	5.62238	8.39511e-05	0.00265376	ARR11	response regulator 11
AT1G11170	0.84475	3.73894	5.30714e-05	0.00183962	AT1G11170	lysine ketoglutarate reductase trans-splicing-like protein (DUF707)
AT4G13345	0.844171	3.13674	1.42595e-07	1.76928e-05	MEE55	Serinc-domain containing serine and sphingolipid biosynthesis protein
AT4G23493	0.843821	1.87613	0.000541807	0.0107707	AT4G23493	hypothetical protein
AT5G13900	0.842503	3.29427	0.000701521	0.0129075	AT5G13900	Bifunctional inhibitor/lipid-transfer protein/seed storage 2S albumin superfamily protein
AT1G28260	0.838774	4.28401	2.27993e-07	2.55088e-05	AT1G28260	Telomerase activating protein Est1
AT4G14770	0.836962	4.30204	3.07301e-06	0.000191258	TCX2	TESMIN/TSO1-like CXC 2
AT1G69252	0.835708	5.59251	4.91125e-09	1.21874e-06	AT1G69252
AT5G07790	0.834704	2.77766	3.46097e-06	0.000211995	AT5G07790	hypothetical protein
AT2G26910	0.832094	3.87745	0.000183398	0.00480358	ABCG32	pleiotropic drug resistance 4
AT4G39770	0.828917	4.93785	6.195e-05	0.00208903	TPPH	Haloacid dehalogenase-like hydrolase (HAD) superfamily protein
AT1G01570	0.828016	2.68304	2.32208e-05	0.000979219	AT1G01570	transferring glycosyl group transferase (DUF604)
AT5G65790	0.827681	5.2462	7.74672e-05	0.00248666	MYB68	myb domain protein 68
AT3G49690	0.826288	3.62038	0.00409362	0.0434647	MYB84	myb domain protein 84
AT3G51710	0.825612	3.46552	0.000998181	0.0165559	AT3G51710	D-mannose binding lectin protein with Apple-like carbohydrate-binding domain-containing protein
AT5G48250	0.825441	3.98347	3.95235e-07	3.96382e-05	BBX8	B-box type zinc finger protein with CCT domain-containing protein
AT5G57800	0.824751	3.84853	4.77735e-07	4.53286e-05	CER3	Fatty acid hydroxylase superfamily
AT3G53540	0.824674	5.95963	2.3796e-05	0.0010013	TRM19	afadin
AT1G78110	0.823852	3.83624	0.00346625	0.0387258	AT1G78110	nucleolar GTP-binding protein
AT4G17250	0.823203	4.59824	0.00143378	0.0211723	AT4G17250	transmembrane protein
AT5G64690	0.822899	1.86809	0.000737945	0.0134119	AT5G64690	neurofilament triplet H protein-like protein
AT2G01580	0.821093	2.34807	0.00206666	0.0271755	AT2G01580	transmembrane protein
AT4G21620	0.818408	4.84897	1.18604e-06	9.44735e-05	AT4G21620	glycine-rich protein
AT4G02850	0.816515	4.8595	0.00117174	0.0184093	AT4G02850	phenazine biosynthesis PhzC/PhzF family protein
AT3G57020	0.814564	2.45739	0.000405239	0.00867678	AT3G57020	Calcium-dependent phosphotriesterase superfamily protein
AT4G34190	0.814474	2.40873	0.000153767	0.00416268	1997-08-31	stress enhanced protein 1
AT2G44480	0.811968	3.382	9.15768e-05	0.00279143	BGLU17	beta glucosidase 17
AT1G19330	0.811566	4.74297	0.00134974	0.0202996	AT1G19330	histone deacetylase complex subunit
AT1G51520	0.810459	2.67337	0.000464965	0.00961525	AT1G51520	RNA-binding (RRM/RBD/RNP motifs) family protein
AT5G07950	0.808246	2.34409	0.000114465	0.00333674	AT5G07950	hypothetical protein
AT1G78960	0.806245	4.05107	2.97975e-10	1.31082e-07	LUP2	lupeol synthase 2
AT3G48770	0.80333	3.2119	0.00181952	0.02496	AT3G48770	ATP/DNA binding protein
AT1G75820	0.802832	7.19043	1.27693e-05	0.00061483	CLV1	Leucine-rich receptor-like protein kinase family protein
AT1G15960	0.801883	0.940119	0.00125635	0.0192616	NRAMP6	NRAMP metal ion transporter 6
AT2G45900	0.798885	2.26501	0.000208196	0.00527465	TRM13	Phosphatidylinositol N-acetyglucosaminlytransferase subunit P-like protein
AT4G39330	0.79819	3.66594	9.58111e-05	0.00289769	CAD9	cinnamyl alcohol dehydrogenase 9
AT4G13480	0.797857	2.62019	0.000835888	0.0146819	MYB79	myb domain protein 79
AT1G02475	0.794747	1.42123	0.00337579	0.0381117	AT1G02475	Polyketide cyclase/dehydrase and lipid transport superfamily protein
AT5G57050	0.793888	4.22896	9.51954e-05	0.00288357	ABI2	Protein phosphatase 2C family protein
AT4G38060	0.793363	3.70506	1.54057e-05	0.000709603	AT4G38060	hypothetical protein
AT1G31650	0.792799	3.43475	4.98981e-05	0.00176568	ROPGEF14	RHO guanyl-nucleotide exchange factor 14
AT5G61600	0.792406	7.75255	1.23739e-06	9.73616e-05	ERF104	ethylene response factor 104
AT1G55990	0.792247	5.49229	0.00231454	0.0293004	AT1G55990	glycine-rich protein
AT4G02280	0.791395	5.83399	0.0039149	0.0420258	SUS3	sucrose synthase 3
AT4G36740	0.791221	2.35672	9.01092e-05	0.00276411	HB40	homeobox protein 40
AT1G11530	0.789567	2.04073	0.00189448	0.0257874	CXXS1	C-terminal cysteine residue is changed to a serine 1
AT5G59790	0.789121	3.53257	1.32214e-05	0.000631887	AT5G59790	UPSTREAM OF FLC protein (DUF966)
AT1G32240	0.783448	3.31458	0.00143149	0.0211673	KAN2	Homeodomain-like superfamily protein
AT4G36260	0.783168	3.20926	1.75743e-05	0.00078847	STY2	Lateral root primordium (LRP) protein-like protein
AT2G34610	0.782655	2.9082	0.00497049	0.0494646	AT2G34610	cotton fiber protein
AT3G56400	0.782327	4.99824	0.00429766	0.0449484	WRKY70	WRKY DNA-binding protein 70
AT2G34650	0.781942	2.65435	8.44441e-05	0.00265718	PID	Protein kinase superfamily protein
AT4G36250	0.780252	4.39529	3.48357e-05	0.00135126	ALDH3F1	aldehyde dehydrogenase 3F1
AT5G47640	0.778285	4.15224	4.01949e-05	0.0015107	NF-YB2	nuclear factor Y, subunit B2
AT5G18690	0.777733	3.61725	2.07201e-05	0.000897224	AGP25	arabinogalactan protein 25
AT2G38540	0.776477	3.37154	0.000963564	0.0162746	LP1	lipid transfer protein 1
AT2G40530	0.776114	1.6332	0.00402937	0.0429787	AT2G40530	transmembrane protein
AT4G40010	0.773631	2.78212	0.00219004	0.028129	SNRK2.7	SNF1-related protein kinase 2.7
AT3G04670	0.770653	5.74829	1.26416e-05	0.000610202	WRKY39	WRKY DNA-binding protein 39
AT5G53890	0.769832	4.40636	0.000556831	0.0109326	PSKR2	phytosylfokine-alpha receptor 2
AT3G57780	0.7698	5.05004	0.000668854	0.0124724	AT3G57780	nucleolar-like protein
AT2G42980	0.76958	1.15517	0.00412509	0.043571	AT2G42980	Eukaryotic aspartyl protease family protein
AT5G49660	0.768186	6.64721	0.000150642	0.00408378	XIP1	Leucine-rich repeat transmembrane protein kinase family protein
AT1G14730	0.760978	6.84497	1.15804e-08	2.46319e-06	AT1G14730	Cytochrome b561/ferric reductase transmembrane protein family
AT1G19200	0.759329	1.48333	0.00172886	0.0241442	AT1G19200	cyclin-dependent kinase, putative (DUF581)
AT5G23020	0.757693	7.2492	0.000184882	0.00483479	IMS2	2-isopropylmalate synthase 2
AT2G38390	0.756338	8.47426	0.000329717	0.00743822	AT2G38390	Peroxidase superfamily protein
AT5G47560	0.754221	5.00658	2.34886e-06	0.000157477	TDT	tonoplast dicarboxylate transporter
AT3G60520	0.753841	2.73421	2.83047e-05	0.00113665	AT3G60520	zinc ion-binding protein
AT1G28330	0.751879	8.0431	0.000387895	0.00838893	DYL1	dormancy-associated protein-like 1
AT2G23030	0.749315	4.68513	1.55733e-06	0.00011418	SNRK2.9	SNF1-related protein kinase 2.9
AT1G75410	0.748121	4.12137	4.44849e-06	0.000264938	BLH3	BEL1-like homeodomain 3
AT1G12420	0.74808	4.42021	0.000212184	0.00529257	ACR8	ACT domain repeat 8
AT2G41170	0.747708	3.14398	3.86515e-07	3.91696e-05	AT2G41170	F-box family protein
AT4G18840	0.746408	1.2817	0.000654972	0.0123084	AT4G18840	Pentatricopeptide repeat (PPR-like) superfamily protein
AT3G02940	0.745133	1.14366	0.000846307	0.0147844	MYB107	myb domain protein 107
AT2G33480	0.743336	2.75464	0.00097166	0.0163259	NAC041	NAC domain containing protein 41
AT2G23610	0.741222	6.63657	6.61263e-06	0.000359534	MES3	methyl esterase 3
AT1G25530	0.740328	6.08651	9.8105e-06	0.000493717	AT1G25530	Transmembrane amino acid transporter family protein
AT5G43700	0.739946	4.44575	0.00332934	0.0376858	ATAUX2-11	AUX/IAA transcriptional regulator family protein
AT5G22290	0.739402	4.04882	0.00141979	0.0210264	NAC089	NAC domain containing protein 89
AT1G27620	0.739044	2.80768	0.000274134	0.00645515	AT1G27620	HXXXD-type acyl-transferase family protein
AT1G70940	0.736546	6.83205	3.62815e-05	0.00139062	PIN3	Auxin efflux carrier family protein
AT1G35250	0.735749	4.92996	0.00058121	0.0112843	AT1G35250	Thioesterase superfamily protein
AT1G69270	0.734437	2.35909	2.63607e-05	0.00108101	RPK1	receptor-like protein kinase 1
AT1G74390	0.733908	3.20685	4.64686e-05	0.00167495	AT1G74390	Polynucleotidyl transferase, ribonuclease H-like superfamily protein
AT1G01600	0.733842	3.37281	2.79597e-05	0.00112983	CYP86A4	cytochrome P450, family 86, subfamily A, polypeptide 4
AT5G56790	0.730378	5.2173	1.03426e-07	1.36857e-05	AT5G56790	Protein kinase superfamily protein
AT5G51920	0.728976	3.76266	0.000136627	0.00380558	AT5G51920	Pyridoxal phosphate (PLP)-dependent transferases superfamily protein
AT2G18570	0.725238	5.30591	0.00207152	0.0272061	AT2G18570	UDP-Glycosyltransferase superfamily protein
AT5G23380	0.723458	4.41802	0.000543887	0.0107974	AT5G23380	hypothetical protein (DUF789)
AT5G62430	0.722982	3.50581	0.00129625	0.0196631	CDF1	cycling DOF factor 1
AT3G45680	0.721027	5.07982	0.000503693	0.0101875	AT3G45680	Major facilitator superfamily protein
AT5G65210	0.720946	6.9864	5.46253e-05	0.00187137	TGA1	bZIP transcription factor family protein
AT5G25220	0.717935	5.15774	0.000501817	0.0101709	KNAT3	homeobox protein knotted-1-like 3
AT5G66320	0.717742	4.16601	0.00151717	0.0220965	GATA5	GATA transcription factor 5
AT1G19190	0.715662	2.42609	0.000259707	0.00622912	AT1G19190	alpha/beta-Hydrolases superfamily protein
AT3G54820	0.715585	5.83572	0.000453718	0.00947209	PIP2;5	plasma membrane intrinsic protein 2;5
AT4G01440	0.710659	4.44212	0.00237985	0.0298344	UMAMIT31	nodulin MtN21 /EamA-like transporter family protein
AT1G13640	0.708712	5.23488	1.17711e-07	1.53946e-05	AT1G13640	Phosphatidylinositol 3- and 4-kinase family protein
AT5G13290	0.708598	2.51894	0.000780856	0.0139334	CRN	Protein kinase superfamily protein
AT4G17215	0.708119	3.94874	6.98943e-07	6.20585e-05	AT4G17215	Pollen Ole e 1 allergen and extensin family protein
AT1G13300	0.707071	5.71279	0.00280428	0.033743	HRS1	myb-like transcription factor family protein
AT4G34160	0.704747	6.17245	0.000884016	0.0152505	CYCD3;1	CYCLIN D3;1
AT2G32010	0.704596	3.93906	2.64542e-05	0.0010818	CVL1	CVP2 like 1
AT3G22104	0.703368	2.50628	0.00182283	0.0249878	AT3G22104	Phototropic-responsive NPH3 family protein
AT3G43720	0.697882	3.23493	0.00407495	0.0433616	LTPG2	Bifunctional inhibitor/lipid-transfer protein/seed storage 2S albumin superfamily protein
AT2G20210	0.697173	2.11428	0.00152384	0.022127	AT2G20210	RNI-like superfamily protein
AT3G11720	0.696641	4.00301	1.07889e-06	8.77433e-05	AT3G11720	Polyketide cyclase/dehydrase and lipid transport superfamily protein
AT3G61630	0.694148	3.90052	0.00139606	0.0208505	CRF6	cytokinin response factor 6
AT2G35270	-0.693461	5.29765	0.00197782	0.0265299	GIK	Putative AT-hook DNA-binding family protein
AT3G54400	-0.696591	6.90306	1.42208e-06	0.000106401	AT3G54400	Eukaryotic aspartyl protease family protein
AT3G44510	-0.697092	2.78041	0.00108671	0.0174559	AT3G44510	alpha/beta-Hydrolases superfamily protein
AT5G49760	-0.699362	5.99492	0.00165736	0.0233988	AT5G49760	Leucine-rich repeat protein kinase family protein
AT1G30700	-0.699812	5.47318	0.00200636	0.0268102	AT1G30700	FAD-binding Berberine family protein
AT3G01970	-0.701231	2.44884	0.00113993	0.0180265	WRKY45	WRKY DNA-binding protein 45
AT5G49360	-0.701373	5.52355	0.000313894	0.00718171	BXL1	beta-xylosidase 1
AT5G37550	-0.701652	2.81208	0.0022765	0.0289323	AT5G37550	hypothetical protein
AT5G15950	-0.704111	4.19561	0.00106496	0.0172208	AT5G15950	Adenosylmethionine decarboxylase family protein
AT4G30170	-0.704869	8.40465	0.00106055	0.0171987	AT4G30170	Peroxidase family protein
AT1G74210	-0.705796	5.01331	2.8855e-06	0.000183121	GDPD5	PLC-like phosphodiesterases superfamily protein
AT4G24340	-0.705829	5.43433	0.00439681	0.0456169	AT4G24340	Phosphorylase superfamily protein
AT4G37240	-0.706034	2.97559	4.90026e-05	0.00174999	AT4G37240	HTH-type transcriptional regulator
AT3G62690	-0.707704	2.86778	0.00163595	0.0231472	ATL5	AtL5
AT5G07440	-0.708244	8.04363	0.000878335	0.0151705	GDH2	glutamate dehydrogenase 2
AT3G49160	-0.708546	5.03221	0.00151261	0.0220633	AT3G49160	pyruvate kinase family protein
AT5G65870	-0.709184	1.31905	0.00471898	0.0476726	PSK5	phytosulfokine 5 precursor
AT1G61260	-0.709702	5.47279	1.45582e-05	0.000685619	AT1G61260	cotton fiber (DUF761)
AT5G12010	-0.709823	5.75771	0.00105198	0.0170978	AT5G12010	nuclease
AT4G20070	-0.710167	4.4529	2.39475e-06	0.000159837	AAH	allantoate amidohydrolase
AT2G34350	-0.710372	3.82848	0.00468347	0.0474376	AT2G34350	Nodulin-like / Major Facilitator Superfamily protein
AT1G51420	-0.710443	3.97121	0.0008504	0.0148291	SPP1	sucrose-phosphatase 1
AT2G47360	-0.710768	2.77431	0.000813585	0.0143553	AT2G47360	transmembrane protein
AT3G55150	-0.710933	3.27518	0.00210202	0.0274724	EXO70H1	exocyst subunit exo70 family protein H1
AT3G54770	-0.71191	4.51421	0.00245418	0.0304507	ARP1	RNA-binding (RRM/RBD/RNP motifs) family protein
AT5G20050	-0.712152	4.32678	3.60047e-07	3.68454e-05	AT5G20050	Protein kinase superfamily protein
AT2G30990	-0.714716	5.49545	5.56415e-06	0.000318638	AT2G30990	arginine N-methyltransferase, putative (DUF688)
AT1G76240	-0.715875	5.60654	0.0014373	0.0211723	AT1G76240	DUF241 domain protein (DUF241)
AT3G14840	-0.715878	7.89255	3.82807e-06	0.00023155	AT3G14840	Leucine-rich repeat transmembrane protein kinase
AT1G15520	-0.717073	2.32616	0.00272372	0.0329502	ABCG40	pleiotropic drug resistance 12
AT1G20190	-0.718583	4.25423	0.00168056	0.0236574	EXPA11	expansin 11
AT3G15030	-0.721084	2.7274	0.000411179	0.00878452	TCP4	TCP family transcription factor 4
AT2G32560	-0.72209	4.97932	0.000523169	0.0104937	AT2G32560	F-box family protein
AT2G16980	-0.722974	4.61796	0.00014659	0.00399071	AT2G16980	Major facilitator superfamily protein
AT3G43110	-0.723024	2.28889	0.000642361	0.0121303	AT3G43110	transmembrane protein
AT1G33760	-0.723329	4.61219	0.00329414	0.0374847	AT1G33760	Integrase-type DNA-binding superfamily protein
AT5G28020	-0.723939	5.12261	9.44864e-06	0.000478764	CYSD2	cysteine synthase D2
AT3G20380	-0.724491	3.0762	0.00139532	0.0208505	AT3G20380	TRAF-like family protein
AT1G20780	-0.724846	5.55322	5.24676e-08	7.87258e-06	SAUL1	senescence-associated E3 ubiquitin ligase 1
AT1G33610	-0.725153	4.53693	0.00197445	0.026503	AT1G33610	Leucine-rich repeat (LRR) family protein
AT5G45080	-0.725215	3.95256	0.00160686	0.0229538	PP2-A6	phloem protein 2-A6
AT5G42250	-0.727588	5.21419	0.000488184	0.00996761	AT5G42250	Zinc-binding alcohol dehydrogenase family protein
AT5G43040	-0.728441	3.6632	0.00098133	0.0164171	AT5G43040	Cysteine/Histidine-rich C1 domain family protein
AT4G22610	-0.728744	5.83823	0.00452711	0.0463879	AT4G22610	Bifunctional inhibitor/lipid-transfer protein/seed storage 2S albumin superfamily protein
AT4G39260	-0.729178	9.21443	5.20514e-10	2.01501e-07	CCR1	cold, circadian rhythm, and RNA binding 1
AT3G04110	-0.729725	2.15696	0.0017084	0.023997	GLR1.1	glutamate receptor 1.1
AT3G56090	-0.730702	6.59874	1.51546e-05	0.000700078	FER3	ferritin 3
AT5G40210	-0.732957	1.37743	0.00400773	0.0428584	UMAMIT42	nodulin MtN21 /EamA-like transporter family protein
AT2G44380	-0.734292	4.07944	0.000853082	0.0148625	AT2G44380	Cysteine/Histidine-rich C1 domain family protein
AT1G11380	-0.734561	3.55931	0.00235856	0.0296443	AT1G11380	PLAC8 family protein
AT5G47950	-0.734962	3.27813	1.18939e-07	1.54509e-05	AT5G47950	HXXXD-type acyl-transferase family protein
AT2G44370	-0.737005	3.94118	0.00016782	0.00444977	AT2G44370	Cysteine/Histidine-rich C1 domain family protein
AT4G14130	-0.737099	6.07125	0.000621216	0.011829	XTH15	xyloglucan endotransglucosylase/hydrolase 15
AT1G22770	-0.737151	6.94289	7.65713e-08	1.02925e-05	GI	gigantea protein (GI)
AT3G01190	-0.738895	7.88738	0.000318329	0.00725746	AT3G01190	Peroxidase superfamily protein
AT5G18860	-0.739542	6.91055	8.56108e-07	7.33222e-05	NSH3	inosine-uridine preferring nucleoside hydrolase family protein
AT3G44326	-0.742182	4.88181	2.08513e-05	0.000898928	AT3G44326	F-box family protein
AT4G07960	-0.742757	3.25866	0.00253689	0.0311771	CSLC12	Cellulose-synthase-like C12
AT2G46340	-0.743054	3.29215	0.00432817	0.0451867	SPA1	SPA (suppressor of phyA-105) protein family
AT5G62330	-0.743386	3.1493	0.00197165	0.0264839	AT5G62330	hypothetical protein
AT4G17500	-0.744057	7.61585	0.000334285	0.00751501	ERF-1	ethylene responsive element binding factor 1
AT1G69040	-0.744221	6.00906	0.000170483	0.00450802	ACR4	ACT domain repeat 4
AT5G21105	-0.744769	7.62063	8.16014e-05	0.00259356	AT5G21105	Plant L-ascorbate oxidase
AT5G49015	-0.744895	1.28909	0.00495243	0.0493611	AT5G49015	Expressed protein
AT3G50470	-0.747013	1.25271	0.00365049	0.04017	HR3	homolog of RPW8 3
AT5G44380	-0.747138	7.12716	7.17014e-05	0.00234831	AT5G44380	FAD-binding Berberine family protein
AT1G07650	-0.747845	5.22279	1.08927e-05	0.000542003	AT1G07650	Leucine-rich repeat transmembrane protein kinase
AT4G28310	-0.748363	2.95196	0.00204625	0.0270171	AT4G28310	microtubule-associated protein
AT5G52882	-0.748638	6.62749	1.6345e-08	3.26159e-06	AT5G52882	P-loop containing nucleoside triphosphate hydrolases superfamily protein
AT3G25600	-0.749061	5.41426	3.41475e-05	0.0013339	AT3G25600	Calcium-binding EF-hand family protein
AT1G30870	-0.750003	4.09088	0.000447953	0.00940411	AT1G30870	Peroxidase superfamily protein
AT2G35210	-0.750162	2.00362	0.00178509	0.0246652	RPA	root and pollen arfgap
AT2G45400	-0.752518	6.10391	0.00215742	0.0278766	BEN1	NAD(P)-binding Rossmann-fold superfamily protein
AT5G61550	-0.753398	1.81195	0.00241679	0.0301608	AT5G61550	U-box domain-containing protein kinase family protein
AT3G19830	-0.753451	6.16038	0.00386647	0.0417631	NTMC2T5.2	Calcium-dependent lipid-binding (CaLB domain) family protein
AT1G04040	-0.754144	6.49078	2.1253e-05	0.000910414	AT1G04040	HAD superfamily, subfamily IIIB acid phosphatase
AT1G75620	-0.755704	1.51632	0.0014008	0.0209051	AT1G75620	glyoxal oxidase-related protein
AT5G43890	-0.755873	5.03212	3.78877e-05	0.00143696	YUC5	Flavin-binding monooxygenase family protein
AT1G49520	-0.756086	4.53709	0.000110352	0.00322677	AT1G49520	SWIB complex BAF60b domain-containing protein
AT1G70890	-0.757375	4.48036	1.76135e-05	0.00078847	MLP43	MLP-like protein 43
AT4G38400	-0.757443	6.42491	0.0006173	0.0117951	EXLA2	expansin-like A2
AT4G15070	-0.75855	2.73262	0.000404781	0.00867678	AT4G15070	Cysteine/Histidine-rich C1 domain family protein
AT5G52870	-0.759164	4.16376	2.54787e-06	0.000168316	MAKR5	membrane-associated kinase regulator
AT5G02940	-0.759324	2.62743	0.000290264	0.00676858	AT5G02940	ion channel POLLUX-like protein, putative (DUF1012)
AT2G21045	-0.759525	5.20036	6.64744e-08	9.39182e-06	AT2G21045	Rhodanese/Cell cycle control phosphatase superfamily protein
AT3G56230	-0.759599	2.69714	0.000438515	0.009236	AT3G56230	BTB/POZ domain-containing protein
AT5G10830	-0.761302	6.10961	0.00101451	0.0166697	AT5G10830	S-adenosyl-L-methionine-dependent methyltransferases superfamily protein
AT3G62680	-0.761494	3.80503	0.00233481	0.0294414	PRP3	proline-rich protein 3
AT5G02360	-0.761579	2.73058	4.13423e-06	0.00024929	AT5G02360	DC1 domain-containing protein
AT1G66270	-0.763685	8.95943	0.00121525	0.0188852	BGLU21	Glycosyl hydrolase superfamily protein
AT1G64530	-0.765662	7.21172	1.34304e-07	1.67715e-05	AT1G64530	Plant regulator RWP-RK family protein
AT4G40090	-0.766	3.40073	0.000541986	0.0107707	AGP3	arabinogalactan protein 3
AT1G79310	-0.766565	7.35816	0.00203021	0.026934	MC7	metacaspase 7
AT3G50350	-0.767174	3.83811	0.000257925	0.00619584	AT3G50350	membrane insertase, putative (DUF1685)
AT4G14550	-0.770516	3.22035	0.000427644	0.00907618	IAA14	indole-3-acetic acid inducible 14
AT3G47420	-0.771276	4.19684	0.00388423	0.0418148	G3Pp1	putative glycerol-3-phosphate transporter 1
AT3G49930	-0.771514	2.09276	0.000140455	0.0038617	AT3G49930	C2H2 and C2HC zinc fingers superfamily protein
AT4G15330	-0.771775	5.47235	4.11809e-05	0.00152994	CYP705A1	cytochrome P450, family 705, subfamily A, polypeptide 1
AT3G58850	-0.772393	2.75818	0.0017506	0.0243598	PAR2	phy rapidly regulated 2
AT1G21010	-0.772602	4.40845	4.49187e-05	0.00163277	AT1G21010	poly polymerase
AT4G37010	-0.772747	5.29397	1.57519e-05	0.000715714	CEN2	centrin 2
AT4G01410	-0.772884	3.70024	0.00076086	0.0136335	AT4G01410	Late embryogenesis abundant (LEA) hydroxyproline-rich glycoprotein family
AT4G32480	-0.773391	6.17606	0.000101899	0.00303909	AT4G32480	sugar phosphate exchanger, putative (DUF506)
AT3G62010	-0.773701	8.99727	0.00467346	0.0473858	AT3G62010	metal ion-binding protein
AT1G53340	-0.774362	3.06151	9.37113e-05	0.002852	AT1G53340	Cysteine/Histidine-rich C1 domain family protein
AT4G13110	-0.774743	3.65467	0.000440839	0.00927486	AT4G13110	BSD domain-containing protein
AT4G30280	-0.774851	8.65526	0.00216487	0.0279541	XTH18	xyloglucan endotransglucosylase/hydrolase 18
AT3G14720	-0.775758	6.33804	5.96556e-08	8.74768e-06	MPK19	MAP kinase 19
AT5G19120	-0.776931	6.68135	0.000598456	0.0115376	AT5G19120	Eukaryotic aspartyl protease family protein
AT3G45780	-0.777371	4.56253	0.000209942	0.00529257	PHOT1	phototropin 1
AT1G56140	-0.777877	7.63861	0.0020347	0.0269566	AT1G56140	Leucine-rich repeat transmembrane protein kinase
AT1G53680	-0.777996	3.74166	0.00049546	0.0100748	GSTU28	glutathione S-transferase TAU 28
AT1G70700	-0.77865	5.43758	0.00350331	0.0390162	TIFY7	TIFY domain/Divergent CCT motif family protein
AT1G21310	-0.781518	9.66811	3.96314e-05	0.00149331	EXT3	extensin 3
AT5G43350	-0.781738	4.83982	8.67876e-05	0.00270085	PHT1;1	phosphate transporter 1;1
AT5G06200	-0.782851	3.6328	0.00231799	0.0293249	CASP4	Uncharacterized protein family (UPF0497)
AT5G48110	-0.78325	6.3024	6.33935e-05	0.00213379	AT5G48110	Terpenoid cyclases/Protein prenyltransferases superfamily protein
AT2G03720	-0.784058	1.59716	0.00503648	0.0499416	MRH6	Adenine nucleotide alpha hydrolases-like superfamily protein
AT5G62360	-0.784487	6.3488	0.00284231	0.0340444	AT5G62360	Plant invertase/pectin methylesterase inhibitor superfamily protein
AT2G15370	-0.784789	3.18192	0.000100048	0.00299308	FUT5	fucosyltransferase 5
AT3G29410	-0.78541	7.45199	3.04943e-05	0.00120952	AT3G29410	Terpenoid cyclases/Protein prenyltransferases superfamily protein
AT1G64920	-0.785539	2.58616	6.42766e-05	0.00215057	AT1G64920	UDP-Glycosyltransferase superfamily protein
AT1G04540	-0.786567	2.30422	0.00286313	0.0341958	AT1G04540	Calcium-dependent lipid-binding (CaLB domain) family protein
AT3G23470	-0.786572	5.36188	0.000521199	0.0104651	AT3G23470	Cyclopropane-fatty-acyl-phospholipid synthase
AT5G36907	-0.787122	2.85438	0.0037339	0.0408786	AT5G36907	transmembrane protein
AT3G62630	-0.788091	3.60361	0.000682349	0.0126752	AT3G62630	stress response NST1-like protein (DUF1645)
AT5G65280	-0.788225	7.21673	0.000618234	0.0118013	GCL1	GCR2-like 1
AT3G11340	-0.788736	5.14518	2.00151e-09	6.51223e-07	UGT76B1	UDP-Glycosyltransferase superfamily protein
AT1G62480	-0.789297	8.4543	0.0012058	0.018807	AT1G62480	Vacuolar calcium-binding protein-like protein
AT1G29280	-0.789412	5.89004	1.59165e-07	1.9623e-05	WRKY65	WRKY DNA-binding protein 65
AT4G35110	-0.789625	3.9427	0.00213657	0.0277669	AT4G35110	phospholipase-like protein (PEARLI 4) family protein
AT2G47530	-0.790856	1.17705	0.0041284	0.043571	AT2G47530	Pollen Ole e 1 allergen and extensin family protein
AT3G13650	-0.792198	6.31941	2.83351e-06	0.000181008	AT3G13650	Disease resistance-responsive (dirigent-like protein) family protein
AT3G46700	-0.792216	7.20962	0.0020649	0.0271708	AT3G46700	UDP-Glycosyltransferase superfamily protein
AT3G49960	-0.793757	2.41423	0.000124861	0.00353853	AT3G49960	Peroxidase superfamily protein
AT3G29034	-0.794352	3.93001	0.00363976	0.0401418	AT3G29034	transmembrane protein
AT4G26320	-0.794797	4.85827	0.00108033	0.0173678	AGP13	arabinogalactan protein 13
AT1G01140	-0.79493	2.88683	0.000508565	0.0102754	CIPK9	CBL-interacting protein kinase 9
AT3G21230	-0.796921	6.31708	0.00230512	0.0292194	4CL5	4-coumarate:CoA ligase 5
AT1G62380	-0.799362	7.77739	1.61218e-05	0.000727398	ACO2	ACC oxidase 2
AT1G70690	-0.801645	5.24571	1.21884e-05	0.000592762	HWI1	Receptor-like protein kinase-related family protein
AT5G44050	-0.803846	6.03234	0.00339188	0.0382149	AT5G44050	MATE efflux family protein
AT5G52030	-0.804045	3.31693	2.48981e-05	0.00103681	AT5G52030	TraB family protein
AT4G02130	-0.804475	5.97864	5.014e-08	7.70246e-06	GATL6	galacturonosyltransferase 6
AT4G24110	-0.807798	5.08007	3.10368e-09	9.10224e-07	AT4G24110	NADP-specific glutamate dehydrogenase
AT1G52290	-0.807883	3.3122	0.00129553	0.0196631	PERK15	Protein kinase superfamily protein
AT3G19450	-0.808535	6.39459	6.12268e-06	0.000337637	ATCAD4	GroES-like zinc-binding alcohol dehydrogenase family protein
AT4G25350	-0.80912	2.38736	0.00074006	0.0134377	SHB1	EXS (ERD1/XPR1/SYG1) family protein
AT3G59850	-0.809751	1.92113	0.000461767	0.0095882	AT3G59850	Pectin lyase-like superfamily protein
AT4G30420	-0.810754	2.35298	0.000655622	0.0123086	UMAMIT34	nodulin MtN21 /EamA-like transporter family protein
AT3G01290	-0.812431	6.83403	0.00232095	0.0293432	HIR2	SPFH/Band 7/PHB domain-containing membrane-associated protein family
AT3G15540	-0.81244	4.41689	0.000167363	0.00444374	IAA19	indole-3-acetic acid inducible 19
AT1G54010	-0.812456	5.11096	0.00258528	0.0317114	AT1G54010	GDSL-like Lipase/Acylhydrolase superfamily protein
AT2G28970	-0.812585	2.84103	0.00396485	0.0424467	AT2G28970	Leucine-rich repeat protein kinase family protein
AT2G24195	-0.812858	1.55681	0.00235054	0.0295627	AT2G24195	transmembrane protein
AT1G15210	-0.812952	9.84061	1.21494e-05	0.000592353	ABCG35	pleiotropic drug resistance 7
AT2G46150	-0.813806	4.28921	0.00413515	0.0435947	AT2G46150	Late embryogenesis abundant (LEA) hydroxyproline-rich glycoprotein family
AT2G38600	-0.817205	3.04049	0.000379482	0.00828101	AT2G38600	HAD superfamily, subfamily IIIB acid phosphatase
AT5G25350	-0.8175	4.60963	1.30164e-07	1.636e-05	EBF2	EIN3-binding F box protein 2
AT4G28650	-0.817887	3.43116	0.00381328	0.0413732	AT4G28650	Leucine-rich repeat transmembrane protein kinase family protein
AT3G05920	-0.818559	3.77523	1.54341e-05	0.000709603	AT3G05920	Heavy metal transport/detoxification superfamily protein
AT1G50580	-0.819821	3.40146	0.000112586	0.0032869	AT1G50580	UDP-Glycosyltransferase superfamily protein
AT4G17260	-0.822877	6.54023	1.5592e-05	0.000711853	AT4G17260	Lactate/malate dehydrogenase family protein
AT5G60660	-0.823317	6.80749	1.59481e-05	0.000722929	PIP2;4	plasma membrane intrinsic protein 2;4
AT3G62280	-0.825413	2.9153	1.81579e-05	0.000809826	AT3G62280	GDSL-like Lipase/Acylhydrolase superfamily protein
AT2G26390	-0.825482	4.96566	0.00268992	0.0326325	AT2G26390	Serine protease inhibitor (SERPIN) family protein
AT2G23790	-0.825719	5.84029	4.56261e-09	1.18256e-06	AT2G23790	calcium uniporter (DUF607)
AT5G56980	-0.825798	7.74894	0.00450321	0.0462164	AT5G56980	cotton fiber protein
AT1G53830	-0.8265	4.86149	1.47056e-06	0.000108719	PME2	pectin methylesterase 2
AT5G65300	-0.826507	6.47233	9.82027e-06	0.000493717	AT5G65300	hypothetical protein
AT5G23210	-0.826772	3.64178	0.000126759	0.00358182	SCPL34	serine carboxypeptidase-like 34
AT4G01720	-0.827205	2.96007	5.85405e-06	0.000330353	WRKY47	WRKY family transcription factor
AT5G15580	-0.827713	6.22271	2.49845e-07	2.74773e-05	LNG1	longifolia1
AT5G25020	-0.828632	1.77389	0.00301359	0.0352028	AT5G25020	enhanced disease resistance-like protein (DUF1336)
AT3G12240	-0.828679	2.36749	0.00483521	0.0484924	SCPL15	serine carboxypeptidase-like 15
AT5G49270	-0.831894	3.80857	0.000812035	0.0143553	SHV2	COBRA-like extracellular glycosyl-phosphatidyl inositol-anchored protein family
AT3G53260	-0.834477	8.77431	0.003781	0.0411614	PAL2	phenylalanine ammonia-lyase 2
AT5G13220	-0.834732	7.4618	0.00220012	0.0282288	JAZ10	jasmonate-zim-domain protein 10
AT1G73580	-0.835269	1.56981	0.00320871	0.0367762	AT1G73580	Calcium-dependent lipid-binding (CaLB domain) family protein
AT3G10660	-0.835281	5.11122	6.89501e-06	0.000372468	CPK2	calmodulin-domain protein kinase cdpk isoform 2
AT5G15130	-0.835901	6.90993	0.00465627	0.0472362	WRKY72	WRKY DNA-binding protein 72
AT5G19100	-0.837529	5.2191	1.23106e-05	0.000597203	AT5G19100	Eukaryotic aspartyl protease family protein
AT4G30060	-0.838265	5.00386	1.74735e-07	2.11385e-05	AT4G30060	Core-2/I-branching beta-1,6-N-acetylglucosaminyltransferase family protein
AT2G36090	-0.839914	2.24982	0.00386273	0.0417631	AT2G36090	F-box family protein
AT1G72430	-0.839941	4.67325	2.00253e-06	0.000138563	AT1G72430	SAUR-like auxin-responsive protein family
AT1G27020	-0.840089	5.33293	0.00344174	0.0385724	AT1G27020	plant/protein
AT3G50660	-0.840926	4.10216	1.60853e-05	0.000727398	DWF4	Cytochrome P450 superfamily protein
AT4G04955	-0.843586	5.159	1.34437e-06	0.000102852	ALN	allantoinase
AT5G67400	-0.84383	3.5119	0.00196308	0.0264237	RHS19	root hair specific 19
AT1G14330	-0.844567	4.53376	2.84686e-09	8.47751e-07	AT1G14330	Galactose oxidase/kelch repeat superfamily protein
AT2G27402	-0.84692	2.64946	0.000395495	0.00853994	AT2G27402	plastid transcriptionally active protein
AT5G45280	-0.847253	6.92043	8.76076e-05	0.00270884	AT5G45280	Pectinacetylesterase family protein
AT1G02810	-0.849096	6.26711	8.12559e-06	0.00042623	AT1G02810	Plant invertase/pectin methylesterase inhibitor superfamily
AT3G19970	-0.851657	5.51896	0.00487365	0.0487445	AT3G19970	alpha/beta-Hydrolases superfamily protein
AT5G15265	-0.857247	3.21236	1.76383e-05	0.00078847	AT5G15265	transmembrane protein
AT4G15270	-0.857382	3.29557	0.000922514	0.0157571	AT4G15270	glucosyltransferase-like protein
AT1G29050	-0.859283	6.68393	4.68026e-09	1.18256e-06	TBL38	TRICHOME BIREFRINGENCE-LIKE 38
AT1G78230	-0.85963	3.83279	3.41813e-05	0.0013339	AT1G78230	Outer arm dynein light chain 1 protein
AT3G51470	-0.86168	1.92679	0.000276898	0.00651232	AT3G51470	Protein phosphatase 2C family protein
AT1G64900	-0.862066	2.04917	0.000455495	0.00949038	CYP89A2	cytochrome P450, family 89, subfamily A, polypeptide 2
AT2G37290	-0.863507	1.72725	0.00102664	0.0167976	AT2G37290	Ypt/Rab-GAP domain of gyp1p superfamily protein
AT5G54170	-0.863551	5.59527	0.0001035	0.00307262	AT5G54170	Polyketide cyclase/dehydrase and lipid transport superfamily protein
AT5G09980	-0.864368	6.67745	0.00305311	0.0355358	PROPEP4	elicitor peptide 4 precursor
AT2G47540	-0.865065	3.68644	0.00268846	0.0326325	AT2G47540	Pollen Ole e 1 allergen and extensin family protein
AT5G36180	-0.86754	3.88177	0.000116393	0.00336757	scpl1	serine carboxypeptidase-like 1
AT3G13790	-0.867753	7.10191	2.35125e-06	0.000157477	ATBFRUCT1	Glycosyl hydrolases family 32 protein
AT5G46890	-0.867936	5.64345	0.000564074	0.0110364	AT5G46890	Bifunctional inhibitor/lipid-transfer protein/seed storage 2S albumin superfamily protein
AT5G19520	-0.868028	6.57062	1.4279e-05	0.000674106	MSL9	mechanosensitive channel of small conductance-like 9
AT5G11570	-0.868381	1.42387	0.000403353	0.00867477	AT5G11570	Major facilitator superfamily protein
AT1G06930	-0.868974	2.12662	0.000621516	0.011829	AT1G06930	TPRXL
AT2G39200	-0.869388	5.82411	0.0020833	0.0273016	MLO12	Seven transmembrane MLO family protein
AT3G25717	-0.869718	2.47967	0.00257464	0.031601	RTFL16	ROTUNDIFOLIA like 16
AT3G19390	-0.870536	7.36413	4.81908e-05	0.00172418	AT3G19390	Granulin repeat cysteine protease family protein
AT1G76520	-0.870692	3.09178	0.00234116	0.0294773	AT1G76520	Auxin efflux carrier family protein
AT5G13150	-0.870856	2.71309	0.00426561	0.0447023	EXO70C1	exocyst subunit exo70 family protein C1
AT3G09220	-0.870913	6.04235	8.37953e-05	0.00265376	LAC7	laccase 7
AT4G30270	-0.871594	6.5836	6.50647e-07	5.83052e-05	XTH24	xyloglucan endotransglucosylase/hydrolase 24
AT3G43800	-0.87613	4.74434	3.6494e-10	1.47162e-07	GSTU27	glutathione S-transferase tau 27
AT2G38940	-0.876132	2.97188	0.00453598	0.0464296	PHT1;4	phosphate transporter 1;4
AT5G05500	-0.876189	3.18645	0.000225593	0.00556962	MOP10	Pollen Ole e 1 allergen and extensin family protein
AT4G33120	-0.876296	4.89288	0.00374238	0.0409316	AT4G33120	S-adenosyl-L-methionine-dependent methyltransferases superfamily protein
AT1G09090	-0.876767	5.02918	1.27176e-07	1.61949e-05	RBOHB	respiratory burst oxidase-like protein
AT5G42590	-0.878392	6.19959	0.000878598	0.0151705	CYP71A16	cytochrome P450, family 71, subfamily A, polypeptide 16
AT2G45660	-0.879927	5.48071	1.44438e-08	2.91223e-06	AGL20	AGAMOUS-like 20
AT2G19660	-0.881069	2.42624	0.00031745	0.00724594	AT2G19660	Cysteine/Histidine-rich C1 domain family protein
AT5G06990	-0.881365	1.62061	0.00102631	0.0167976	AT5G06990	MIZU-KUSSEI-like protein (Protein of unknown function, DUF617)
AT5G02220	-0.881501	1.65458	0.000745994	0.0134948	AT5G02220	cyclin-dependent kinase inhibitor
AT1G66470	-0.882813	3.19545	0.00292984	0.0345793	RHD6	ROOT HAIR DEFECTIVE6
AT5G59510	-0.886875	0.913613	0.000703715	0.0129232	RTFL5	ROTUNDIFOLIA like 5
AT3G56891	-0.887514	1.31753	0.00471692	0.0476726	AT3G56891	Heavy metal transport/detoxification superfamily protein
AT4G39660	-0.887529	7.57369	2.65946e-07	2.89194e-05	AGT2	alanine:glyoxylate aminotransferase 2
AT4G17460	-0.888761	6.24933	8.34686e-05	0.00264855	HAT1	Homeobox-leucine zipper protein 4 (HB-4) / HD-ZIP protein
AT1G07620	-0.889511	2.74857	0.00308928	0.035806	ATOBGM	GTP-binding protein Obg/CgtA
AT1G13110	-0.890407	4.70869	4.34616e-05	0.001596	CYP71B7	cytochrome P450, family 71 subfamily B, polypeptide 7
AT4G03510	-0.890418	3.63844	8.70973e-06	0.000450763	RMA1	RING membrane-anchor 1
AT2G34020	-0.892522	4.86888	5.26261e-05	0.00183775	AT2G34020	Calcium-binding EF-hand family protein
AT5G61350	-0.894015	1.52525	0.00199128	0.0266735	AT5G61350	Protein kinase superfamily protein
AT3G50120	-0.89516	1.08821	0.00179249	0.0247471	AT3G50120	transmembrane protein, putative (DUF247)
AT2G21510	-0.895485	5.00171	0.00163408	0.0231407	AT2G21510	DNAJ heat shock N-terminal domain-containing protein
AT3G25882	-0.895545	3.30759	0.00158912	0.0227677	NIMIN-2	NIM1-interacting 2
AT1G50460	-0.897362	5.68629	1.85116e-08	3.47874e-06	HKL1	hexokinase-like 1
AT5G47990	-0.897409	7.1276	0.000907938	0.0155798	CYP705A5	cytochrome P450, family 705, subfamily A, polypeptide 5
AT1G12240	-0.899527	6.70455	6.22672e-07	5.63198e-05	ATBETAFRUCT4	Glycosyl hydrolases family 32 protein
AT4G23730	-0.900489	5.47937	2.03636e-11	1.27148e-08	AT4G23730	Galactose mutarotase-like superfamily protein
AT1G18170	-0.900836	0.759172	0.00330231	0.0375021	AT1G18170	FKBP-like peptidyl-prolyl cis-trans isomerase family protein
AT5G39970	-0.900842	3.73401	0.000284693	0.00667133	AT5G39970	catalytics
AT2G36100	-0.90232	5.74675	3.20484e-05	0.00126097	CASP1	Uncharacterized protein family (UPF0497)
AT1G27910	-0.903007	5.15051	6.28782e-09	1.50256e-06	PUB45	plant U-box 45
AT3G06070	-0.903782	3.88817	2.14079e-05	0.00091415	AT3G06070	hypothetical protein
AT5G42580	-0.904881	5.86909	0.000374853	0.00819847	CYP705A12	cytochrome P450, family 705, subfamily A, polypeptide 12
AT1G66200	-0.904957	7.96264	0.00218171	0.0280568	GSR2	hypothetical protein
AT4G00680	-0.90629	2.58869	0.00371019	0.040665	ADF8	actin depolymerizing factor 8
AT5G24070	-0.907415	3.59868	0.00389946	0.0419519	AT5G24070	Peroxidase superfamily protein
AT5G02260	-0.907888	5.37628	0.00116079	0.0182966	EXPA9	expansin A9
AT3G22240	-0.90964	4.52394	4.76646e-06	0.000280424	AT3G22240	cysteine-rich/transmembrane domain PCC1-like protein
AT2G27500	-0.910824	7.46677	0.00040494	0.00867678	AT2G27500	Glycosyl hydrolase superfamily protein
AT2G20142	-0.910956	4.50054	0.0015362	0.0222398	AT2G20142	Toll-Interleukin-Resistance (TIR) domain family protein
AT5G49630	-0.911906	5.9325	0.00179435	0.0247551	AAP6	amino acid permease 6
AT5G25460	-0.912502	4.48026	0.00043195	0.00913875	DGR2	transmembrane protein, putative (Protein of unknown function, DUF642)
AT4G01700	-0.91527	4.42234	0.000544624	0.010801	AT4G01700	Chitinase family protein
AT5G57480	-0.916207	5.48125	2.32927e-06	0.000157477	AT5G57480	P-loop containing nucleoside triphosphate hydrolases superfamily protein
AT5G02810	-0.917305	5.719	1.05587e-09	3.5855e-07	PRR7	pseudo-response regulator 7
AT5G48657	-0.920189	4.28744	0.000330731	0.00745242	AT5G48657	defense protein-like protein
AT3G05155	-0.920645	3.24852	0.000372734	0.00817985	AT3G05155	Major facilitator superfamily protein
AT1G56630	-0.920725	3.27546	8.67027e-05	0.00270085	AT1G56630	alpha/beta-Hydrolases superfamily protein
AT4G11610	-0.923925	3.37508	0.000403288	0.00867477	AT4G11610	C2 calcium/lipid-binding plant phosphoribosyltransferase family protein
AT3G10720	-0.924535	6.78441	0.000416571	0.00887035	AT3G10720	Plant invertase/pectin methylesterase inhibitor superfamily
AT5G62340	-0.930278	6.14465	0.00153022	0.0221865	AT5G62340	Plant invertase/pectin methylesterase inhibitor superfamily protein
AT5G60950	-0.930697	4.84611	0.000211888	0.00529257	COBL5	COBRA-like protein 5 precursor
AT5G67190	-0.930711	2.15277	0.000760264	0.0136335	DEAR2	DREB and EAR motif protein 2
AT2G44940	-0.932099	4.75836	3.5973e-07	3.68454e-05	AT2G44940	Integrase-type DNA-binding superfamily protein
AT1G61840	-0.932581	3.62341	0.000246579	0.00601863	AT1G61840	Cysteine/Histidine-rich C1 domain family protein
AT3G29250	-0.932747	6.82616	3.25024e-05	0.00127351	SDR4	NAD(P)-binding Rossmann-fold superfamily protein
AT1G15100	-0.936679	2.83088	8.73484e-05	0.00270515	RHA2A	RING-H2 finger A2A
AT3G43960	-0.937114	4.04246	1.76506e-06	0.000125144	AT3G43960	Cysteine proteinases superfamily protein
AT5G53050	-0.937991	4.61055	0.00106933	0.0172771	AT5G53050	alpha/beta-Hydrolases superfamily protein
AT4G31780	-0.939535	6.73009	2.02679e-05	0.000883571	MGD1	monogalactosyl diacylglycerol synthase 1
AT1G64950	-0.939843	4.3501	1.86174e-05	0.000826509	CYP89A5	cytochrome P450, family 89, subfamily A, polypeptide 5
AT2G38310	-0.940608	6.29632	4.68222e-09	1.18256e-06	PYL4	PYR1-like 4
AT4G25160	-0.940793	1.59651	0.000353532	0.00783845	AT4G25160	U-box domain-containing protein kinase family protein
AT4G22212	-0.941133	7.72326	3.24688e-10	1.33716e-07	AT4G22212	defensin-like protein
AT1G14860	-0.943065	2.64151	9.35967e-06	0.000476752	NUDT18	nudix hydrolase homolog 18
AT5G43068	-0.944971	1.73574	0.00412559	0.043571	AT5G43068	transmembrane protein
AT1G52245	-0.946942	3.39433	0.00447558	0.0460304	AT1G52245	dynein light chain LC6, flagellar outer arm-like protein
AT3G11550	-0.948857	4.48809	6.31441e-06	0.000346237	CASP2	Uncharacterized protein family (UPF0497)
AT3G22400	-0.949503	5.97254	1.79117e-08	3.43265e-06	LOX5	PLAT/LH2 domain-containing lipoxygenase family protein
AT5G38100	-0.950958	1.57599	2.18048e-05	0.000925557	AT5G38100	S-adenosyl-L-methionine-dependent methyltransferases superfamily protein
AT1G65610	-0.951921	4.45372	4.93232e-05	0.00175235	KOR2	Six-hairpin glycosidases superfamily protein
AT2G43880	-0.952227	3.66447	7.83991e-05	0.00251241	AT2G43880	Pectin lyase-like superfamily protein
AT1G15670	-0.953917	5.12477	1.03937e-07	1.36857e-05	AT1G15670	Galactose oxidase/kelch repeat superfamily protein
AT3G07000	-0.95537	3.0691	1.31246e-05	0.00063037	AT3G07000	Cysteine/Histidine-rich C1 domain family protein
AT4G31820	-0.955893	6.67085	0.00012174	0.00349615	ENP	Phototropic-responsive NPH3 family protein
AT1G05660	-0.956751	2.96635	0.000461828	0.0095882	AT1G05660	Pectin lyase-like superfamily protein
AT1G68840	-0.956768	5.93646	2.72281e-06	0.000176855	RAV2	related to ABI3/VP1 2
AT3G06020	-0.956779	4.00688	0.00117106	0.0184093	FAF4	FANTASTIC four-like protein (DUF3049)
AT5G23360	-0.957514	2.44016	0.0026595	0.0324326	AT5G23360	GRAM domain-containing protein / ABA-responsive protein-like protein
AT3G17690	-0.958387	6.50494	0.000937358	0.0159155	CNGC19	cyclic nucleotide gated channel 19
AT4G36830	-0.958628	4.28998	0.000703423	0.0129232	HOS3-1	GNS1/SUR4 membrane protein family
AT1G52830	-0.960326	1.74914	0.00202375	0.0269036	IAA6	indole-3-acetic acid 6
AT4G14680	-0.960604	6.79962	0.00150616	0.0220025	APS3	Pseudouridine synthase/archaeosine transglycosylase-like family protein
AT4G28240	-0.960638	3.77523	0.001391	0.0208105	AT4G28240	Wound-responsive family protein
AT3G06990	-0.964625	2.46804	0.00375127	0.0409532	AT3G06990	Cysteine/Histidine-rich C1 domain family protein
AT5G58750	-0.966708	3.95919	0.000263282	0.00625287	AT5G58750	NAD(P)-binding Rossmann-fold superfamily protein
AT5G16190	-0.966735	3.09469	0.000115672	0.00335891	CSLA11	cellulose synthase like A11
AT2G25810	-0.966874	4.81714	4.03898e-07	3.9887e-05	TIP4;1	tonoplast intrinsic protein 4;1
AT4G32810	-0.96697	4.60605	0.00155075	0.0223502	CCD8	carotenoid cleavage dioxygenase 8
AT2G29750	-0.968042	6.48022	0.000266845	0.00630652	UGT71C1	UDP-glucosyl transferase 71C1
AT5G59920	-0.968442	1.64216	0.000190441	0.00495405	ULI3	Cysteine/Histidine-rich C1 domain family protein
AT4G08770	-0.969258	4.74813	0.00195128	0.0263199	Prx37	Peroxidase superfamily protein
AT2G35910	-0.973352	2.13951	2.28827e-06	0.000155409	AT2G35910	RING/U-box superfamily protein
AT4G17870	-0.974315	5.58615	1.05346e-13	1.27442e-10	PYR1	Polyketide cyclase/dehydrase and lipid transport superfamily protein
AT1G69760	-0.974801	4.30255	3.12993e-06	0.000193932	AT1G69760	suppressor SRP40-like protein
AT2G41290	-0.975166	1.58164	0.000109643	0.00321554	SSL2	strictosidine synthase-like 2
AT5G40348	-0.975463	0.93265	0.00314186	0.0362419	AT5G40348	Natural antisense transcript overlaps with AT5G40350
AT5G03553	-0.976521	2.90267	9.94782e-05	0.00298527	AT5G03553	hypothetical protein
AT4G01630	-0.978123	4.11754	1.50994e-05	0.000699841	EXPA17	expansin A17
AT1G69900	-0.97904	4.28666	0.000927822	0.0158089	AT1G69900	Actin cross-linking protein
AT4G26200	-0.97934	4.43397	8.18352e-06	0.000428108	ACS7	1-amino-cyclopropane-1-carboxylate synthase 7
AT5G22410	-0.979498	2.26724	0.00019752	0.00507728	RHS18	root hair specific 18
AT1G22330	-0.981577	2.87277	6.34977e-05	0.00213379	AT1G22330	RNA-binding (RRM/RBD/RNP motifs) family protein
AT1G51760	-0.981597	6.49441	2.27652e-10	1.07474e-07	IAR3	peptidase M20/M25/M40 family protein
AT2G20562	-0.982761	3.77662	0.000195049	0.00502045	AT2G20562	taximin
AT4G21850	-0.984567	8.80736	0.000107541	0.00316829	MSRB9	methionine sulfoxide reductase B9
AT2G06050	-0.985461	8.83049	0.00047506	0.00977621	OPR3	oxophytodienoate-reductase 3
AT5G20045	-0.985754	0.677088	0.00297178	0.0348477	AT5G20045	transmembrane protein
AT2G25000	-0.98581	1.57905	0.000745814	0.0134948	WRKY60	WRKY DNA-binding protein 60
AT5G47980	-0.985956	3.93761	0.00213235	0.0277655	AT5G47980	HXXXD-type acyl-transferase family protein
AT5G02350	-0.986862	2.82024	4.55211e-07	4.36191e-05	AT5G02350	Cysteine/Histidine-rich C1 domain family protein
AT4G31320	-0.989023	4.40187	0.000844359	0.0147637	AT4G31320	SAUR-like auxin-responsive protein family
AT4G21400	-0.989829	4.77024	2.31741e-05	0.000979219	CRK28	cysteine-rich RLK (RECEPTOR-like protein kinase) 28
AT2G27370	-0.989858	3.85087	0.00013069	0.0036768	CASP3	Uncharacterized protein family (UPF0497)
AT5G26260	-0.990586	8.96388	7.33933e-08	9.98732e-06	AT5G26260	TRAF-like family protein
AT2G37130	-0.991757	7.81761	8.48337e-05	0.00266133	AT2G37130	Peroxidase superfamily protein
AT5G53250	-0.991853	5.43381	3.61677e-07	3.68454e-05	AGP22	arabinogalactan protein 22
AT4G24350	-0.99212	2.40469	3.76269e-05	0.00143144	AT4G24350	Phosphorylase superfamily protein
AT1G20160	-0.992405	5.81521	8.84361e-09	1.94519e-06	ATSBT5.2	Subtilisin-like serine endopeptidase family protein
AT5G60350	-0.993389	3.33048	0.003011	0.0351938	AT5G60350	hypothetical protein
AT1G25560	-0.995439	6.69305	2.55658e-09	7.85478e-07	TEM1	AP2/B3 transcription factor family protein
AT5G67520	-0.996779	2.72488	0.00377804	0.0411524	APK4	adenosine-5'-phosphosulfate (APS) kinase 4
AT4G01770	-0.99728	2.63546	9.03961e-05	0.00276852	RGXT1	rhamnogalacturonan xylosyltransferase 1
AT3G04320	-0.997352	3.9173	9.13091e-05	0.00278917	AT3G04320	Kunitz family trypsin and protease inhibitor protein
AT4G05010	-0.998464	4.25567	1.93078e-06	0.000135908	FBS3	F-box family protein
AT5G16170	-0.99899	2.83487	4.08023e-05	0.00152171	AT5G16170	Core-2/I-branching beta-1,6-N-acetylglucosaminyltransferase family protein
AT4G10380	-1.00023	5.64386	1.35773e-06	0.000103465	NIP5;1	NOD26-like intrinsic protein 5;1
AT1G54000	-1.00051	8.37751	2.58654e-06	0.000170289	GLL22	GDSL-like Lipase/Acylhydrolase superfamily protein
AT5G55090	-1.00097	3.0287	0.000242474	0.00594684	MAPKKK15	mitogen-activated protein kinase kinase kinase 15
AT3G20340	-1.00148	3.79363	0.000518656	0.0104465	AT3G20340	protein expression protein
AT2G22860	-1.00414	7.33784	0.00359734	0.0397887	PSK2	phytosulfokine 2 precursor
AT1G12080	-1.00663	7.15065	7.30207e-05	0.0023752	AT1G12080	Vacuolar calcium-binding protein-like protein
AT5G05435	-1.00957	1.82511	1.70502e-06	0.000122685	AT5G05435	Natural antisense transcript overlaps with AT5G05430
AT2G46450	-1.01187	4.10859	7.80141e-09	1.77652e-06	CNGC12	cyclic nucleotide-gated channel 12
AT2G17280	-1.01263	4.39426	1.99314e-05	0.00087131	AT2G17280	Phosphoglycerate mutase family protein
AT2G02680	-1.01423	6.19974	0.00055827	0.0109482	AT2G02680	Cysteine/Histidine-rich C1 domain family protein
AT4G34810	-1.01613	1.8041	0.0012534	0.0192547	AT4G34810	SAUR-like auxin-responsive protein family
AT5G44020	-1.01675	7.16695	3.62769e-06	0.000221506	AT5G44020	HAD superfamily, subfamily IIIB acid phosphatase
AT1G72300	-1.0188	4.23115	3.04473e-07	3.25601e-05	PSY1R	Leucine-rich receptor-like protein kinase family protein
AT1G22360	-1.01973	6.32183	1.95899e-13	2.10656e-10	UGT85A2	UDP-glucosyl transferase 85A2
AT4G11210	-1.0198	4.79943	8.51668e-07	7.32662e-05	AT4G11210	Disease resistance-responsive (dirigent-like protein) family protein
AT1G26700	-1.02036	2.83261	0.00164139	0.0232073	MLO14	Seven transmembrane MLO family protein
AT1G64910	-1.02199	1.71794	0.00155752	0.0224226	AT1G64910	UDP-Glycosyltransferase superfamily protein
AT1G76080	-1.02221	2.14384	0.000215412	0.00534764	CDSP32	chloroplastic drought-induced stress protein of 32 kD
AT1G11540	-1.0228	2.29392	0.000119628	0.00344553	AT1G11540	Sulfite exporter TauE/SafE family protein
AT5G05690	-1.02402	4.33567	4.9124e-08	7.60675e-06	CPD	Cytochrome P450 superfamily protein
AT1G10300	-1.0248	1.39604	0.000696684	0.0128429	AT1G10300	Nucleolar GTP-binding protein
AT3G25740	-1.02828	3.03369	9.88732e-07	8.2491e-05	MAP1B	methionine aminopeptidase 1C
AT1G71870	-1.02832	4.48683	1.31438e-08	2.70651e-06	AT1G71870	MATE efflux family protein
AT3G46810	-1.03077	1.25902	0.00209682	0.027423	AT3G46810	Cysteine/Histidine-rich C1 domain family protein
AT1G28670	-1.03131	1.17739	0.00448719	0.0460794	ARAB-1	GDSL-like Lipase/Acylhydrolase superfamily protein
AT2G37820	-1.03361	0.56371	0.00152493	0.022127	AT2G37820	Cysteine/Histidine-rich C1 domain family protein
AT4G37070	-1.03485	5.48669	3.74578e-05	0.00143004	PLP1	Acyl transferase/acyl hydrolase/lysophospholipase superfamily protein
AT4G25620	-1.03491	4.72698	7.22747e-12	4.66316e-09	AT4G25620	hydroxyproline-rich glycoprotein family protein
AT4G13580	-1.03496	3.81049	0.000260645	0.0062348	AT4G13580	Disease resistance-responsive (dirigent-like protein) family protein
AT5G24100	-1.03523	3.3789	2.02694e-08	3.77245e-06	AT5G24100	Leucine-rich repeat protein kinase family protein
AT1G23205	-1.03554	2.20343	0.000495283	0.0100748	AT1G23205	Plant invertase/pectin methylesterase inhibitor superfamily protein
AT1G44020	-1.03592	1.33908	0.0020718	0.0272061	AT1G44020	Cysteine/Histidine-rich C1 domain family protein
AT3G24020	-1.03654	2.00779	0.00214493	0.0278079	AT3G24020	Disease resistance-responsive (dirigent-like protein) family protein
AT1G65310	-1.0388	5.02475	5.24537e-05	0.00183775	XTH17	xyloglucan endotransglucosylase/hydrolase 17
AT3G04010	-1.04004	3.81913	1.14582e-08	2.46319e-06	AT3G04010	O-Glycosyl hydrolases family 17 protein
AT1G55380	-1.04207	3.01417	3.46502e-07	3.62534e-05	AT1G55380	Cysteine/Histidine-rich C1 domain family protein
AT2G42870	-1.04348	3.08463	8.81557e-05	0.00271613	PAR1	phy rapidly regulated 1
AT1G49530	-1.04375	3.61745	5.43153e-05	0.00186736	GGPS6	geranylgeranyl pyrophosphate synthase 6
AT4G21830	-1.04398	7.6427	0.000463655	0.00960302	MSRB7	methionine sulfoxide reductase B7
AT5G04960	-1.04424	3.56263	1.13022e-06	9.11522e-05	AT5G04960	Plant invertase/pectin methylesterase inhibitor superfamily
AT5G05810	-1.04472	1.08178	0.00280324	0.033743	ATL43	RING/U-box superfamily protein
AT3G23730	-1.04496	4.3969	1.49877e-05	0.000697702	XTH16	xyloglucan endotransglucosylase/hydrolase 16
AT1G70990	-1.04615	3.51446	5.32988e-07	4.95987e-05	AT1G70990	proline-rich family protein
AT1G51850	-1.0476	4.36197	4.35364e-05	0.001596	AT1G51850	Leucine-rich repeat protein kinase family protein
AT3G30775	-1.04778	8.1001	2.68138e-07	2.89948e-05	ERD5	Methylenetetrahydrofolate reductase family protein
AT3G29370	-1.04825	1.03418	0.000317424	0.00724594	P1R3	hypothetical protein
AT1G22830	-1.04832	5.08114	0.00141372	0.0210094	AT1G22830	Tetratricopeptide repeat (TPR)-like superfamily protein
AT5G62280	-1.05076	3.14635	0.00152497	0.022127	AT5G62280	DUF1442 family protein (DUF1442)
AT4G13440	-1.05138	1.68872	0.000347264	0.00772603	AT4G13440	Calcium-binding EF-hand family protein
AT5G43064	-1.05217	0.85225	0.000541085	0.0107707	AT5G43064	transmembrane protein
AT3G20940	-1.05373	5.35993	5.64343e-08	8.40264e-06	CYP705A30	cytochrome P450, family 705, subfamily A, polypeptide 30
AT2G39420	-1.05409	7.69045	0.000107194	0.00316287	AT2G39420	alpha/beta-Hydrolases superfamily protein
AT2G39040	-1.05455	3.53766	3.01636e-05	0.00120133	AT2G39040	Peroxidase superfamily protein
AT1G12950	-1.05467	5.7805	0.00474673	0.0479029	RSH2	root hair specific 2
AT3G03990	-1.05784	5.12054	1.73053e-07	2.10667e-05	AT3G03990	alpha/beta-Hydrolases superfamily protein
AT4G35060	-1.0579	4.12582	5.14177e-06	0.000297087	HIPP25	Heavy metal transport/detoxification superfamily protein
AT5G51490	-1.05834	2.41188	1.60762e-06	0.000116543	AT5G51490	Plant invertase/pectin methylesterase inhibitor superfamily
AT1G72960	-1.05892	0.961962	7.3307e-05	0.0023752	AT1G72960	Root hair defective 3 GTP-binding protein (RHD3)
AT5G21100	-1.06081	1.73639	9.42684e-06	0.000478764	AT5G21100	Plant L-ascorbate oxidase
AT5G46900	-1.06218	5.01186	7.85741e-07	6.84972e-05	AT5G46900	Bifunctional inhibitor/lipid-transfer protein/seed storage 2S albumin superfamily protein
AT2G26440	-1.06309	1.40758	0.00282571	0.0339295	AT2G26440	Plant invertase/pectin methylesterase inhibitor superfamily
AT4G29610	-1.06811	2.09171	0.000678695	0.0126437	AT4G29610	Cytidine/deoxycytidylate deaminase family protein
AT4G02320	-1.0689	0.769433	0.00130643	0.0197557	AT4G02320	Plant invertase/pectin methylesterase inhibitor superfamily
AT5G24230	-1.07014	2.31051	5.92969e-06	0.000332595	AT5G24230	Lipase class 3-related protein
AT1G50040	-1.07338	3.12448	0.000185089	0.00483479	AT1G50040	formin-like protein, putative (DUF1005)
AT1G44050	-1.0758	1.65246	1.20178e-05	0.000587417	AT1G44050	Cysteine/Histidine-rich C1 domain family protein
AT4G18430	-1.07598	3.17248	9.62262e-07	8.09806e-05	RABA1e	RAB GTPase homolog A1E
AT1G60750	-1.07697	1.20275	0.00102904	0.016803	AT1G60750	NAD(P)-linked oxidoreductase superfamily protein
AT1G70985	-1.0816	0.289859	0.00075529	0.0136121	AT1G70985	hydroxyproline-rich glycoprotein family protein
AT1G51800	-1.08337	4.5619	7.07024e-10	2.68336e-07	IOS1	Leucine-rich repeat protein kinase family protein
AT5G17390	-1.08382	0.876808	0.00128274	0.0195501	AT5G17390	Adenine nucleotide alpha hydrolases-like superfamily protein
AT2G07680	-1.08821	3.74101	1.00827e-09	3.56814e-07	ABCC13	multidrug resistance-associated protein 11
AT4G33730	-1.08963	0.264269	0.0026894	0.0326325	AT4G33730	CAP (Cysteine-rich secretory proteins, Antigen 5, and Pathogenesis-related 1 protein) superfamily protein
AT1G44350	-1.08975	5.60836	0.000450674	0.00944	ILL6	IAA-amino acid hydrolase ILR1-like 6
AT2G02690	-1.09487	1.4862	9.96916e-05	0.00298705	AT2G02690	Cysteine/Histidine-rich C1 domain family protein
AT1G13590	-1.09578	2.1153	0.000337462	0.00756008	PSK1	phytosulfokine 1 precursor
AT5G19110	-1.09639	8.71298	4.07591e-05	0.00152171	AT5G19110	Eukaryotic aspartyl protease family protein
AT5G52710	-1.09647	3.59096	0.00086971	0.0150843	AT5G52710	Copper transport protein family
AT5G14360	-1.09742	0.826642	0.00118829	0.0186156	AT5G14360	Ubiquitin-like superfamily protein
AT4G33880	-1.09814	1.39981	0.00216737	0.0279678	RSL2	ROOT HAIR DEFECTIVE 6-LIKE 2
AT5G41080	-1.10096	8.17003	5.20311e-06	0.000299736	GDPD2	PLC-like phosphodiesterases superfamily protein
AT1G53940	-1.10519	4.15569	2.64918e-05	0.0010818	GLIP2	GDSL-motif lipase 2
AT3G04070	-1.10615	2.15336	0.0019473	0.0262845	NAC047	NAC domain containing protein 47
AT1G75750	-1.10774	7.00705	0.00320908	0.0367762	GASA1	GAST1 protein homolog 1
AT3G05150	-1.10878	3.21584	2.9266e-06	0.000184519	AT3G05150	Major facilitator superfamily protein
AT3G02140	-1.11217	6.2277	2.41443e-06	0.000160597	TMAC2	AFP2 (ABI five-binding protein 2) family protein
AT1G17170	-1.11281	5.4165	0.00128874	0.0196107	GSTU24	glutathione S-transferase TAU 24
AT2G28860	-1.11418	1.25348	0.00141104	0.0209932	CYP710A4	cytochrome P450, family 710, subfamily A, polypeptide 4
AT5G66590	-1.11441	3.67102	8.77018e-06	0.000452681	AT5G66590	CAP (Cysteine-rich secretory proteins, Antigen 5, and Pathogenesis-related 1 protein) superfamily protein
AT4G24050	-1.11522	3.82568	0.000493276	0.010061	AT4G24050	NAD(P)-binding Rossmann-fold superfamily protein
AT4G22214	-1.11576	5.30458	0.000263033	0.00625287	AT4G22214	Defensin-like (DEFL) family protein
AT5G17820	-1.12354	6.42142	3.25741e-08	5.57968e-06	AT5G17820	Peroxidase superfamily protein
AT1G71740	-1.1237	2.51967	0.000180186	0.00473228	AT1G71740	nucleolar protein
AT3G30180	-1.12652	1.94181	0.00075982	0.0136335	BR6OX2	brassinosteroid-6-oxidase 2
AT5G42500	-1.12672	4.18434	7.11126e-08	9.90255e-06	AT5G42500	Disease resistance-responsive (dirigent-like protein) family protein
AT5G38710	-1.12999	4.76017	1.92616e-05	0.000847336	AT5G38710	Methylenetetrahydrofolate reductase family protein
AT3G55230	-1.13046	5.57816	9.59059e-09	2.08579e-06	AT3G55230	Disease resistance-responsive (dirigent-like protein) family protein
AT5G24410	-1.13187	4.29016	7.75059e-07	6.78825e-05	PGL4	6-phosphogluconolactonase 4
AT2G04160	-1.13237	4.72647	7.24584e-05	0.0023651	AIR3	Subtilisin-like serine endopeptidase family protein
AT2G23690	-1.13502	1.82808	3.23568e-07	3.40379e-05	AT2G23690	HTH-type transcriptional regulator
AT1G72360	-1.13618	5.39255	7.29908e-10	2.71694e-07	ERF73	Integrase-type DNA-binding superfamily protein
AT1G43160	-1.13756	3.41182	0.00202831	0.026934	RAP2.6	related to AP2 6
AT3G16690	-1.13822	4.77487	4.33858e-09	1.15038e-06	SWEET16	Nodulin MtN3 family protein
AT1G43910	-1.13967	4.5487	6.43705e-08	9.2293e-06	AT1G43910	P-loop containing nucleoside triphosphate hydrolases superfamily protein
AT5G26660	-1.14253	2.64607	2.03688e-05	0.000885973	MYB86	myb domain protein 86
AT4G36870	-1.14267	2.28404	1.424e-06	0.000106401	BLH2	BEL1-like homeodomain 2
AT3G59730	-1.14465	0.740152	0.00129448	0.0196631	AT3G59730	Concanavalin A-like lectin protein kinase family protein
AT4G36780	-1.14524	5.25161	3.7435e-09	1.0573e-06	BEH2	BES1/BZR1 homolog 2
AT4G25433	-1.14626	3.6453	0.000131232	0.00368668	AT4G25433	peptidoglycan-binding LysM domain-containing protein
AT3G46270	-1.14655	0.73379	0.00317316	0.0365376	AT3G46270	receptor protein kinase-like protein
AT4G01750	-1.14669	4.49503	4.75358e-07	4.53253e-05	RGXT2	rhamnogalacturonan xylosyltransferase 2
AT1G14870	-1.14685	6.78279	0.00011036	0.00322677	PCR2	PLANT CADMIUM RESISTANCE 2
AT1G03870	-1.1512	7.0839	3.92688e-07	3.95879e-05	FLA9	FASCICLIN-like arabinoogalactan 9
AT4G01830	-1.15252	0.0108852	0.000873989	0.0151314	ABCB5	P-glycoprotein 5
AT3G32030	-1.1532	5.12058	0.000201548	0.00516028	AT3G32030	Terpenoid cyclases/Protein prenyltransferases superfamily protein
AT3G44630	-1.15356	3.88218	2.08411e-07	2.38698e-05	AT3G44630	Disease resistance protein (TIR-NBS-LRR class) family
AT2G45050	-1.15523	4.00365	3.20544e-05	0.00126097	GATA2	GATA transcription factor 2
AT2G30230	-1.15575	0.960203	0.00162594	0.0231129	AT2G30230	6,7-dimethyl-8-ribityllumazine synthase
AT5G50260	-1.15604	3.80724	0.000423431	0.00900653	CEP1	Cysteine proteinases superfamily protein
AT1G30850	-1.1567	0.418563	0.000252733	0.00610724	RSH4	root hair specific 4
AT5G50450	-1.161	2.60773	2.65718e-09	8.03632e-07	AT5G50450	HCP-like superfamily protein with MYND-type zinc finger
AT4G01010	-1.16316	2.64185	6.96286e-05	0.00228817	CNGC13	cyclic nucleotide-gated channel 13
AT3G09925	-1.16687	2.75003	6.68027e-05	0.00222171	AT3G09925	Pollen Ole e 1 allergen and extensin family protein
AT2G02700	-1.16845	1.34092	0.000150365	0.00408201	AT2G02700	Cysteine/Histidine-rich C1 domain family protein
AT2G18800	-1.16892	3.47691	0.00307319	0.0356836	XTH21	xyloglucan endotransglucosylase/hydrolase 21
AT1G17190	-1.16912	7.07963	7.31131e-08	9.98732e-06	GSTU26	glutathione S-transferase tau 26
AT1G35910	-1.17018	5.02591	0.000211114	0.00529257	TPPD	Haloacid dehalogenase-like hydrolase (HAD) superfamily protein
AT3G07600	-1.17121	2.23954	0.000451126	0.00944	AT3G07600	Heavy metal transport/detoxification superfamily protein
AT1G52070	-1.17505	4.78398	2.14416e-05	0.00091415	AT1G52070	Mannose-binding lectin superfamily protein
AT3G45840	-1.17836	2.76897	0.00338014	0.0381271	AT3G45840	Cysteine/Histidine-rich C1 domain family protein
AT5G01330	-1.18201	3.82711	4.26595e-09	1.15038e-06	PDC3	pyruvate decarboxylase-3
AT5G01380	-1.18293	4.22353	4.1275e-05	0.0015305	AT5G01380	Homeodomain-like superfamily protein
AT4G37850	-1.18324	0.603331	0.000754255	0.0136061	AT4G37850	basic helix-loop-helix (bHLH) DNA-binding superfamily protein
AT2G19800	-1.18358	5.58567	0.00053912	0.0107579	MIOX2	myo-inositol oxygenase 2
AT4G15390	-1.18453	8.07847	1.78508e-08	3.43265e-06	AT4G15390	HXXXD-type acyl-transferase family protein
AT3G59370	-1.1846	5.84193	6.81204e-05	0.00225777	AT3G59370	Vacuolar calcium-binding protein-like protein
AT1G69810	-1.1846	4.69625	7.48935e-17	1.81205e-13	WRKY36	WRKY DNA-binding protein 36
AT5G45070	-1.18513	6.88726	0.000487458	0.00996761	PP2-A8	phloem protein 2-A8
AT3G44695	-1.19109	-0.0580775	0.00292714	0.0345793	AT3G44695	transmembrane protein
AT2G15760	-1.19114	3.64274	0.000155662	0.0042081	AT2G15760	calmodulin-binding protein (DUF1645)
AT1G05650	-1.19118	2.07256	0.0012803	0.0195437	AT1G05650	Pectin lyase-like superfamily protein
AT2G43050	-1.19158	3.91949	4.11484e-05	0.00152994	ATPMEPCRD	Plant invertase/pectin methylesterase inhibitor superfamily
AT2G26370	-1.19689	1.89905	0.000913739	0.0156424	AT2G26370	MD-2-related lipid recognition domain-containing protein
AT1G35625	-1.19921	0.720823	0.00442279	0.045755	AT1G35625	RING/U-box superfamily protein
AT4G21840	-1.19977	4.89832	0.00122315	0.0189555	MSRB8	methionine sulfoxide reductase B8
AT5G20710	-1.2025	2.12996	0.00122649	0.0189768	BGAL7	beta-galactosidase 7
AT5G42930	-1.20259	4.88029	7.71618e-06	0.00040696	AT5G42930	alpha/beta-Hydrolases superfamily protein
AT5G26730	-1.2029	1.56554	0.000212112	0.00529257	AT5G26730	Fasciclin-like arabinogalactan family protein
AT1G19900	-1.20462	3.06174	0.000136768	0.00380558	AT1G19900	glyoxal oxidase-related protein
AT5G09978	-1.20716	4.63804	7.37852e-08	9.98732e-06	PEP7	elicitor peptide 7 precursor
AT3G44870	-1.20838	6.15081	0.00208138	0.0272948	AT3G44870	S-adenosyl-L-methionine-dependent methyltransferases superfamily protein
AT5G05440	-1.2111	6.54983	2.21782e-08	4.08839e-06	PYL5	Polyketide cyclase/dehydrase and lipid transport superfamily protein
AT2G15390	-1.21315	4.81359	8.42382e-05	0.00265556	FUT4	fucosyltransferase 4
AT3G01500	-1.21837	0.750656	0.00191288	0.0260012	CA1	carbonic anhydrase 1
AT2G45220	-1.22133	5.31876	5.34095e-05	0.00184606	AT2G45220	Plant invertase/pectin methylesterase inhibitor superfamily
AT4G23550	-1.22258	2.95842	2.94573e-06	0.000184523	WRKY29	WRKY family transcription factor
AT5G52400	-1.22723	3.94497	0.000136389	0.00380558	CYP715A1	cytochrome P450, family 715, subfamily A, polypeptide 1
AT1G67000	-1.22976	3.06623	0.0018873	0.025744	AT1G67000	Protein kinase superfamily protein
AT5G43520	-1.22988	5.53239	6.84541e-05	0.00226109	AT5G43520	Cysteine/Histidine-rich C1 domain family protein
AT2G33790	-1.23369	6.4361	0.001105	0.0176618	AGP30	arabinogalactan protein 30
AT2G25150	-1.23388	3.93272	9.32779e-07	7.88422e-05	AT2G25150	HXXXD-type acyl-transferase family protein
AT5G12340	-1.23414	4.70562	0.000294119	0.00682609	AT5G12340	DUF4228 domain protein
AT1G56680	-1.23414	3.67495	0.00266251	0.0324326	AT1G56680	Chitinase family protein
AT3G05630	-1.23483	2.78123	0.000302587	0.00697246	PLDP2	phospholipase D P2
AT3G54500	-1.23776	4.32296	4.51213e-05	0.00163552	AT3G54500	agglutinin-like protein
AT1G52190	-1.24093	2.02022	3.71132e-08	6.08782e-06	AT1G52190	Major facilitator superfamily protein
AT3G14850	-1.24311	1.75863	0.00164798	0.0232835	TBL41	TRICHOME BIREFRINGENCE-LIKE 41
AT2G27660	-1.24728	5.48837	3.9989e-07	3.9887e-05	AT2G27660	Cysteine/Histidine-rich C1 domain family protein
AT3G44860	-1.24776	5.8304	0.00194374	0.0262547	FAMT	farnesoic acid carboxyl-O-methyltransferase
AT4G22620	-1.25135	2.24866	7.54877e-06	0.000400312	AT4G22620	SAUR-like auxin-responsive protein family
AT4G22070	-1.25421	3.62785	0.000123395	0.00352796	WRKY31	WRKY DNA-binding protein 31
AT5G15150	-1.25912	4.27375	1.80077e-07	2.16495e-05	HB-3	homeobox 3
AT3G15370	-1.26188	2.35841	2.14901e-05	0.000914204	EXPA12	expansin 12
AT5G06900	-1.26247	3.09643	0.000122337	0.00350808	CYP93D1	cytochrome P450, family 93, subfamily D, polypeptide 1
AT2G41380	-1.26515	2.20962	7.36935e-06	0.000394036	AT2G41380	S-adenosyl-L-methionine-dependent methyltransferases superfamily protein
AT2G29440	-1.2663	5.91979	4.01432e-08	6.4751e-06	GSTU6	glutathione S-transferase tau 6
AT3G11370	-1.27022	2.306	8.46473e-06	0.000440439	AT3G11370	Cysteine/Histidine-rich C1 domain family protein
AT2G05580	-1.27584	4.69333	0.00185228	0.0253197	AT2G05580	Glycine-rich protein family
AT3G03315	-1.28345	-0.0865912	0.0020566	0.0271168		novel transcribed region; detected in root, root apical meristem, dark-grown seedling, light-grown seedling, aerial
AT4G05018	-1.28519	-0.110957	0.000472877	0.00975022	AT4G05018	transmembrane protein
AT2G01340	-1.28554	4.22005	4.45568e-08	7.06919e-06	At17.1	plastid movement impaired protein
AT5G17960	-1.28586	1.53573	0.000462124	0.0095882	AT5G17960	Cysteine/Histidine-rich C1 domain family protein
AT4G15160	-1.28747	6.00352	3.89086e-08	6.3287e-06	AT4G15160	Bifunctional inhibitor/lipid-transfer protein/seed storage 2S albumin superfamily protein
AT5G64100	-1.29315	7.63191	1.95909e-05	0.000859867	AT5G64100	Peroxidase superfamily protein
AT2G47550	-1.29773	5.99774	6.91697e-09	1.63274e-06	AT2G47550	Plant invertase/pectin methylesterase inhibitor superfamily
AT5G51500	-1.29863	2.6856	7.9655e-10	2.90906e-07	AT5G51500	Plant invertase/pectin methylesterase inhibitor superfamily
AT4G33720	-1.29911	7.07182	1.86891e-07	2.1924e-05	AT4G33720	CAP (Cysteine-rich secretory proteins, Antigen 5, and Pathogenesis-related 1 protein) superfamily protein
AT1G01380	-1.30474	3.25656	0.000462171	0.0095882	ETC1	Homeodomain-like superfamily protein
AT3G63360	-1.30919	1.00255	0.00141724	0.0210197	AT3G63360	defensin-like protein
AT4G04840	-1.30958	2.14231	0.000606682	0.0116267	MSRB6	methionine sulfoxide reductase B6
AT4G19980	-1.31052	0.971062	0.00391242	0.0420258	AT4G19980	hypothetical protein
AT1G66800	-1.31104	4.77715	2.68804e-06	0.000175184	AT1G66800	NAD(P)-binding Rossmann-fold superfamily protein
AT4G15300	-1.31219	1.32197	7.63296e-05	0.00245421	CYP702A2	cytochrome P450, family 702, subfamily A, polypeptide 2
AT2G27690	-1.3133	6.51722	1.08379e-06	8.77737e-05	CYP94C1	cytochrome P450, family 94, subfamily C, polypeptide 1
AT5G44870	-1.31497	0.380761	0.000782188	0.0139377	LAZ5	Disease resistance protein (TIR-NBS-LRR class) family
AT1G65730	-1.3161	3.27921	1.25721e-05	0.000608366	YSL7	YELLOW STRIPE like 7
AT4G21410	-1.31655	5.99587	1.69046e-12	1.42263e-09	CRK29	cysteine-rich RLK (RECEPTOR-like protein kinase) 29
AT1G06040	-1.32762	3.63606	7.15583e-06	0.000384745	STO	B-box zinc finger family protein
AT2G02010	-1.33199	4.08793	0.00408503	0.043445	GAD4	glutamate decarboxylase 4
AT2G43060	-1.34542	3.16335	1.98365e-14	2.74254e-11	IBH1	ILI1 binding bHLH 1
AT5G46060	-1.34543	1.15679	1.48735e-06	0.000109465	AT5G46060	spastin, putative (Protein of unknown function, DUF599)
AT5G06640	-1.34666	2.36392	0.000194007	0.00500027	EXT10	Proline-rich extensin-like family protein
AT5G20260	-1.34687	0.542849	0.00193327	0.0261573	AT5G20260	Exostosin family protein
AT1G15625	-1.34763	2.92402	2.92513e-06	0.000184519	AT1G15625	E3 ubiquitin-protein ligase
AT1G32910	-1.34783	2.08542	0.000443383	0.00931827	AT1G32910	HXXXD-type acyl-transferase family protein
AT4G13420	-1.34855	3.11488	0.000736788	0.0134034	HAK5	high affinity K transporter 5
AT1G06120	-1.34901	2.23488	2.72686e-05	0.00110421	AT1G06120	Fatty acid desaturase family protein
AT1G74500	-1.35521	3.93351	6.29594e-06	0.000346205	BS1	activation-tagged BRI1(brassinosteroid-insensitive 1)-suppressor 1
AT3G13610	-1.35723	5.3565	0.000935402	0.0159101	AT3G13610	2-oxoglutarate (2OG) and Fe(II)-dependent oxygenase superfamily protein
AT2G22750	-1.36107	-0.056089	0.000451833	0.00944459	AT2G22750	basic helix-loop-helix (bHLH) DNA-binding superfamily protein
AT5G06870	-1.36684	3.8502	0.00447327	0.0460304	PGIP2	polygalacturonase inhibiting protein 2
AT1G54890	-1.36778	2.67439	0.000588814	0.0113971	AT1G54890	Late embryogenesis abundant (LEA) protein-like protein
AT1G17300	-1.36888	1.3906	0.00062964	0.0119484	AT1G17300	hypothetical protein
AT3G46280	-1.37752	4.8779	6.6051e-05	0.00220049	AT3G46280	kinase-like protein
AT5G20150	-1.38045	3.94073	0.00123654	0.019117	SPX1	SPX domain-containing protein 1
AT2G27505	-1.38281	0.144955	0.000210543	0.00529257	AT2G27505	FBD-like domain family protein
AT2G31010	-1.38349	5.35809	1.301e-13	1.4813e-10	AT2G31010	Protein kinase superfamily protein
AT2G24850	-1.38485	6.56813	0.00264809	0.0323588	TAT3	tyrosine aminotransferase 3
AT3G09940	-1.38594	9.06758	2.17772e-06	0.000148422	MDHAR	monodehydroascorbate reductase
AT4G38830	-1.38742	2.16913	7.82084e-06	0.000411359	CRK26	cysteine-rich RLK (RECEPTOR-like protein kinase) 26
AT1G08930	-1.3898	7.93402	9.78791e-07	8.2015e-05	ERD6	Major facilitator superfamily protein
AT1G66440	-1.39018	1.3236	7.47689e-06	0.000398685	AT1G66440	Cysteine/Histidine-rich C1 domain family protein
AT4G22217	-1.39451	2.04046	0.00280312	0.033743	AT4G22217	defensin-like protein
AT5G18670	-1.39621	4.87761	0.00364378	0.0401418	BMY3	beta-amylase 3
AT5G54720	-1.40968	3.05482	0.000631065	0.0119637	AT5G54720	Ankyrin repeat family protein
AT5G64750	-1.41282	4.87509	2.49215e-06	0.000165199	1997-03-31	Integrase-type DNA-binding superfamily protein
AT5G23840	-1.41697	3.44169	1.71181e-06	0.000122718	AT5G23840	MD-2-related lipid recognition domain-containing protein
AT5G52670	-1.41971	2.36059	0.00136096	0.0204366	AT5G52670	Copper transport protein family
AT3G15700	-1.42152	0.0535898	0.00151914	0.0221086	AT3G15700	P-loop containing nucleoside triphosphate hydrolases superfamily protein
AT2G46740	-1.4219	4.20927	2.16977e-07	2.45602e-05	GulLO5	D-arabinono-1,4-lactone oxidase family protein
AT4G17470	-1.42477	0.447718	0.000514028	0.0103749	AT4G17470	alpha/beta-Hydrolases superfamily protein
AT5G14340	-1.42538	0.939307	7.19584e-07	6.35994e-05	MYB40	myb domain protein 40
AT3G61930	-1.42735	-0.215859	0.00177218	0.0245543	AT3G61930	hypothetical protein
AT5G15725	-1.42817	1.2453	0.0012204	0.0189279	AT5G15725	transmembrane protein
AT1G61610	-1.43659	3.64355	0.00130465	0.019755	AT1G61610	S-locus lectin protein kinase family protein
AT1G52790	-1.44437	1.7287	0.00066755	0.0124721	AT1G52790	2-oxoglutarate (2OG) and Fe(II)-dependent oxygenase superfamily protein
AT1G29025	-1.44474	5.4843	5.24841e-15	9.2353e-12	AT1G29025	Calcium-binding EF-hand family protein
AT3G51660	-1.45212	2.70437	1.17202e-10	5.9699e-08	AT3G51660	Tautomerase/MIF superfamily protein
AT1G52820	-1.45364	5.94201	5.93528e-06	0.000332595	AT1G52820	2-oxoglutarate (2OG) and Fe(II)-dependent oxygenase superfamily protein
AT4G11170	-1.45718	2.38798	0.0044857	0.0460794	AT4G11170	Disease resistance protein (TIR-NBS-LRR class) family
AT5G06980	-1.45943	3.66809	1.40553e-09	4.69059e-07	AT5G06980	hypothetical protein
AT2G30830	-1.46063	2.0034	0.000805427	0.0142895	AT2G30830	2-oxoglutarate (2OG) and Fe(II)-dependent oxygenase superfamily protein
AT4G36880	-1.46178	1.50886	0.000191874	0.00497177	CP1	cysteine proteinase1
AT3G22560	-1.46348	0.204897	0.000115889	0.00335891	AT3G22560	Acyl-CoA N-acyltransferases (NAT) superfamily protein
AT1G18860	-1.46675	1.35546	5.42893e-05	0.00186736	WRKY61	WRKY DNA-binding protein 61
AT5G52250	-1.46852	0.720995	1.11199e-05	0.000549076	RUP1	Transducin/WD40 repeat-like superfamily protein
AT4G15233	-1.47147	3.9155	1.06347e-06	8.72224e-05	ABCG42	ABC-2 and Plant PDR ABC-type transporter family protein
AT5G07460	-1.47354	6.70756	5.94548e-07	5.40285e-05	PMSR2	peptidemethionine sulfoxide reductase 2
AT4G27310	-1.47358	2.63593	3.3945e-08	5.7635e-06	BBX28	B-box type zinc finger family protein
AT1G07167	-1.47887	-0.223912	0.00167234	0.0235589
AT1G51915	-1.48517	0.32563	0.00425462	0.0446597	AT1G51915	cryptdin protein-like protein
AT5G13910	-1.49243	2.3756	6.07469e-11	3.35948e-08	LEP	Integrase-type DNA-binding superfamily protein
AT3G28580	-1.49247	3.88962	0.00178171	0.024651	AT3G28580	P-loop containing nucleoside triphosphate hydrolases superfamily protein
AT1G65390	-1.49792	3.89639	4.89188e-08	7.60675e-06	PP2-A5	phloem protein 2 A5
AT5G05600	-1.50006	6.24025	2.65768e-06	0.000173791	AT5G05600	2-oxoglutarate (2OG) and Fe(II)-dependent oxygenase superfamily protein
AT1G62975	-1.5032	4.74844	3.57298e-05	0.00137766	AT1G62975	basic helix-loop-helix (bHLH) DNA-binding superfamily protein
AT2G23620	-1.50541	1.92966	0.00013684	0.00380558	MES1	methyl esterase 1
AT5G67080	-1.50847	3.487	5.58408e-09	1.35107e-06	MAPKKK19	mitogen-activated protein kinase kinase kinase 19
AT3G27690	-1.51296	3.74726	0.00093737	0.0159155	LHCB2.3	photosystem II light harvesting complex protein 2.3
AT1G51770	-1.51323	-0.0327903	0.000547539	0.0108145	AT1G51770	Core-2/I-branching beta-1,6-N-acetylglucosaminyltransferase family protein
AT2G40250	-1.51923	0.639738	0.00450987	0.0462602	AT2G40250	SGNH hydrolase-type esterase superfamily protein
AT3G48940	-1.53142	1.66961	0.0015478	0.0223479	AT3G48940	Remorin family protein
AT2G41810	-1.54076	3.7651	0.00016368	0.0043579	AT2G41810	imidazolonepropionase (Protein of unknown function, DUF642)
AT1G21890	-1.54465	2.62871	0.00309947	0.0358777	UMAMIT19	nodulin MtN21 /EamA-like transporter family protein
AT1G17345	-1.54479	2.40811	4.34094e-07	4.22227e-05	AT1G17345	SAUR-like auxin-responsive protein family
AT3G11580	-1.54867	2.85586	1.81783e-07	2.17198e-05	AT3G11580	AP2/B3-like transcriptional factor family protein
AT2G44340	-1.55227	0.884813	0.0001198	0.00344553	AT2G44340	VQ motif-containing protein
AT5G17800	-1.55356	1.25432	2.05756e-06	0.00014173	MYB56	myb domain protein 56
AT4G12545	-1.55788	1.71448	0.00243177	0.0302697	AT4G12545	Bifunctional inhibitor/lipid-transfer protein/seed storage 2S albumin superfamily protein
AT4G08620	-1.55889	1.4708	3.80222e-05	0.00143742	SULTR1;1	sulfate transporter 1;1
AT3G55700	-1.5591	1.73574	0.000354556	0.00785217	AT3G55700	UDP-Glycosyltransferase superfamily protein
AT1G33100	-1.56046	1.11519	1.99416e-05	0.00087131	AT1G33100	MATE efflux family protein
AT3G25770	-1.56206	1.39919	1.97878e-06	0.000137774	AOC2	allene oxide cyclase 2
AT3G27170	-1.56473	4.98033	2.02042e-09	6.51223e-07	CLC-B	chloride channel B
AT4G33070	-1.59606	6.40156	0.0045555	0.0465577	AT4G33070	Thiamine pyrophosphate dependent pyruvate decarboxylase family protein
AT3G23550	-1.60204	2.37555	1.41008e-06	0.0001062	AT3G23550	MATE efflux family protein
AT1G59940	-1.60551	2.27692	0.000167228	0.00444374	ARR3	response regulator 3
AT3G02100	-1.60819	0.810395	0.00366377	0.0402932	AT3G02100	UDP-Glycosyltransferase superfamily protein
AT3G02550	-1.60996	5.62228	0.000628871	0.0119484	LBD41	LOB domain-containing protein 41
AT5G06905	-1.6144	2.3023	0.000562455	0.0110191	CYP712A2	cytochrome P450, family 712, subfamily A, polypeptide 2
AT3G45130	-1.61927	3.13533	0.000283056	0.00664101	LAS1	lanosterol synthase 1
AT1G15540	-1.62213	3.31267	0.000482696	0.00989732	AT1G15540	2-oxoglutarate-dependent dioxygenase-like protein
AT3G25655	-1.62874	2.89033	5.13176e-06	0.000297087	IDL1	inflorescence deficient in abscission (IDA)-like 1
AT3G61400	-1.63392	2.31311	0.000357202	0.00790171	AT3G61400	2-oxoglutarate (2OG) and Fe(II)-dependent oxygenase superfamily protein
AT1G68040	-1.63509	3.99777	0.000211182	0.00529257	AT1G68040	S-adenosyl-L-methionine-dependent methyltransferases superfamily protein
AT4G36220	-1.64386	4.92431	1.0547e-14	1.57037e-11	FAH1	ferulic acid 5-hydroxylase 1
AT5G63450	-1.66231	4.36843	4.98533e-05	0.00176568	CYP94B1	cytochrome P450, family 94, subfamily B, polypeptide 1
AT3G59900	-1.6683	0.335322	8.30717e-06	0.000433406	ARGOS	auxin-regulated gene involved in organ size
AT5G39580	-1.6865	5.48239	0.000595677	0.0114954	AT5G39580	Peroxidase superfamily protein
AT1G35350	-1.68847	3.10021	1.57558e-12	1.42263e-09	AT1G35350	EXS (ERD1/XPR1/SYG1) family protein
AT4G15350	-1.70967	2.09352	3.53087e-08	5.89168e-06	CYP705A2	cytochrome P450, family 705, subfamily A, polypeptide 2
AT4G37770	-1.7141	2.11812	4.94712e-07	4.67104e-05	ACS8	1-amino-cyclopropane-1-carboxylate synthase 8
AT5G54710	-1.71883	4.60916	5.4815e-07	5.05238e-05	AT5G54710	Ankyrin repeat family protein
AT4G21870	-1.72778	0.543577	6.82482e-05	0.00225814	AT4G21870	HSP20-like chaperones superfamily protein
AT3G09290	-1.73475	-0.249862	0.00114331	0.0180652	TAC1	telomerase activator1
AT5G46330	-1.73902	3.67484	3.14495e-10	1.33417e-07	FLS2	Leucine-rich receptor-like protein kinase family protein
AT4G14980	-1.74375	2.88542	3.57134e-07	3.68454e-05	AT4G14980	Cysteine/Histidine-rich C1 domain family protein
AT1G21050	-1.74534	3.26344	4.62763e-08	7.28231e-06	AT1G21050	MIZU-KUSSEI-like protein (Protein of unknown function, DUF617)
AT3G23510	-1.7512	3.35421	4.04489e-09	1.11847e-06	AT3G23510	Cyclopropane-fatty-acyl-phospholipid synthase
AT5G23810	-1.75934	1.89122	1.29209e-07	1.63462e-05	AAP7	amino acid permease 7
AT3G27950	-1.7675	1.51094	0.00014022	0.00386074	AT3G27950	GDSL-like Lipase/Acylhydrolase superfamily protein
AT5G65690	-1.77073	5.751	0.000159265	0.0042848	PCK2	phosphoenolpyruvate carboxykinase 2
AT5G48430	-1.77084	5.27265	6.33535e-15	1.02189e-11	AT5G48430	Eukaryotic aspartyl protease family protein
AT4G28840	-1.77287	3.27483	1.33829e-15	2.59039e-12	AT4G28840	mediator of RNA polymerase II transcription subunit
AT2G43890	-1.77926	2.08883	6.46135e-06	0.000352298	AT2G43890	Pectin lyase-like superfamily protein
AT4G27140	-1.78301	-0.274501	0.00100188	0.016603	SESA1	seed storage albumin 1
AT2G38240	-1.79105	4.63029	1.90941e-07	2.21309e-05	AT2G38240	2-oxoglutarate (2OG) and Fe(II)-dependent oxygenase superfamily protein
AT2G34180	-1.79404	1.34227	4.36901e-05	0.00159861	CIPK13	CBL-interacting protein kinase 13
AT5G28960	-1.8229	1.70487	4.45164e-08	7.06919e-06	AT5G28960	alpha-(1,6)-fucosyltransferase
AT1G49570	-1.82738	6.58417	4.33981e-12	3.23082e-09	AT1G49570	Peroxidase superfamily protein
AT1G66930	-1.88506	1.2036	2.1396e-06	0.00014634	AT1G66930	Protein kinase superfamily protein
AT3G46800	-1.89088	0.783425	2.00443e-06	0.000138563	AT3G46800	Cysteine/Histidine-rich C1 domain family protein
AT1G21230	-1.89113	1.59257	2.66501e-05	0.00108598	WAK5	wall associated kinase 5
AT3G56380	-1.89444	-0.171965	2.77257e-06	0.000178943	RR17	response regulator 17
AT2G43140	-1.9054	2.37496	7.44541e-09	1.71563e-06	AT2G43140	basic helix-loop-helix (bHLH) DNA-binding superfamily protein
AT5G44130	-1.90871	2.00359	2.80194e-06	0.00018018	FLA13	FASCICLIN-like arabinogalactan protein 13 precursor
AT3G05950	-1.93806	6.12198	6.30842e-08	9.11238e-06	AT3G05950	RmlC-like cupins superfamily protein
AT4G12170	-1.93933	-0.389904	8.82645e-05	0.00271613	AT4G12170	Thioredoxin superfamily protein
AT4G25830	-1.9523	0.505767	6.37425e-07	5.7386e-05	AT4G25830	Uncharacterized protein family (UPF0497)
AT5G25980	-1.95283	3.354	0.000978035	0.0164046	TGG2	glucoside glucohydrolase 2
AT1G16390	-1.9606	-0.139419	0.00411512	0.0435428	1999-09-30	organic cation/carnitine transporter 3
AT1G76210	-1.96302	1.6936	5.25938e-07	4.91791e-05	AT1G76210	DUF241 domain protein, putative (DUF241)
AT5G19890	-1.96624	5.94291	6.5012e-08	9.25273e-06	AT5G19890	Peroxidase superfamily protein
AT5G35940	-1.96779	4.65673	7.00193e-12	4.66316e-09	AT5G35940	Mannose-binding lectin superfamily protein
AT3G25730	-1.97648	5.40165	1.29959e-08	2.70483e-06	EDF3	ethylene response DNA binding factor 3
AT1G13670	-1.9997	2.62633	4.02148e-07	3.9887e-05	AT1G13670	hypothetical protein
AT4G21920	-2.01025	2.02526	1.93385e-06	0.000135908	AT4G21920	hypothetical protein
AT4G13300	-2.01878	2.51115	0.000667248	0.0124721	TPS13	terpenoid synthase 13
AT4G18510	-2.02499	2.91608	0.000247636	0.00603684	CLE2	CLAVATA3/ESR-related 2
AT3G13662	-2.1014	-0.404902	9.39383e-05	0.00285443	AT3G13662	Disease resistance-responsive (dirigent-like protein) family protein
AT3G30580	-2.1161	0.515905	3.09986e-07	3.28429e-05	AT3G30580	hypothetical protein
AT4G25110	-2.11948	1.48287	3.50696e-08	5.89168e-06	MC2	metacaspase 2
AT4G01140	-2.12053	2.84378	1.36628e-12	1.32228e-09	AT4G01140	transmembrane protein, putative (DUF1191)
AT1G14960	-2.15284	4.16596	1.83189e-12	1.47742e-09	AT1G14960	Polyketide cyclase/dehydrase and lipid transport superfamily protein
AT5G36150	-2.16806	3.70744	0.00446177	0.0459617	PEN3	putative pentacyclic triterpene synthase 3
AT3G60090	-2.17636	2.35254	2.87018e-30	1.85184e-26	AT3G60090	VQ motif-containing protein
AT3G59710	-2.21718	1.02918	8.48329e-09	1.90933e-06	AT3G59710	NAD(P)-binding Rossmann-fold superfamily protein
AT2G40330	-2.25001	2.2229	3.17068e-10	1.33417e-07	PYL6	PYR1-like 6
AT3G25760	-2.34943	1.40023	0.000399715	0.00861568	AOC1	allene oxide cyclase 1
AT5G38940	-2.4063	3.3411	9.27715e-08	1.2384e-05	AT5G38940	RmlC-like cupins superfamily protein
AT5G39180	-2.43303	-0.238566	0.00011592	0.00335891	AT5G39180	RmlC-like cupins superfamily protein
AT3G22250	-2.49506	3.27045	3.86761e-10	1.52778e-07	AT3G22250	UDP-Glycosyltransferase superfamily protein
AT4G01680	-2.49995	0.881797	1.22925e-10	6.03317e-08	MYB55	myb domain protein 55
AT3G02240	-2.7232	0.549922	1.23003e-06	9.73616e-05	RGF7	root meristem growth factor-like protein
AT5G40590	-2.76638	2.63395	3.45737e-09	9.98819e-07	AT5G40590	Cysteine/Histidine-rich C1 domain family protein
AT5G66985	-2.83195	2.96705	2.47725e-28	1.19874e-24	AT5G66985	hypothetical protein
AT4G08040	-4.58541	1.37321	1.47846e-22	5.72343e-19	ACS11	1-aminocyclopropane-1-carboxylate synthase 11
