# Supplementary material for: Overexpression of the vascular brassinosteroid receptor BRL3 confers drought resistance without penalizing plant growth
Source: Nat Commun. 2018 Nov 8;9:4680. doi: 10.1038/s41467-018-06861-3 (PMC6224425; doi:10.1038/s41467-018-06861-3)
Supplement: Supplementary file 7 — Supplementary Data 5 [file 41467_2018_6861_MOESM7_ESM.xlsx]

## Sheet: Hoja1
Supplementary Data File 5: GO enrichment for Biological Process ontology at basal conditions, upregulated genes in BRL3ox vs. WT
GO_Biological Process Category Name	p-value (Benjamini-Hochberg corrected)	Genes included in the category	GO_ID
response to water	0.000271898	AT1G12110,AT1G45249,AT2G15970,AT2G18050,AT2G38530,AT3G14440,AT4G34000,AT5G25610,AT5G52300,AT5G57050,AT5G59220,AT5G59310,AT5G59320,AT5G62470,AT5G66400	GO:0009415
response to water deprivation	0.000410806	AT1G12110,AT1G45249,AT2G15970,AT2G18050,AT2G38530,AT3G14440,AT4G34000,AT5G25610,AT5G52300,AT5G57050,AT5G59220,AT5G59310,AT5G59320,AT5G62470,AT5G66400	GO:0009414
response to alcohol	0.00130969	AT1G22640,AT1G45249,AT2G15970,AT2G23430,AT4G26080,AT4G31910,AT4G34000,AT5G01550,AT5G13180,AT5G16600,AT5G25610,AT5G52300,AT5G57050,AT5G59220,AT5G59310,AT5G59320,AT5G62470,AT5G66400	GO:0097305
response to oxygen-containing compound	0.00134371	AT1G12110,AT1G22640,AT1G32450,AT1G45249,AT2G15970,AT2G18050,AT2G23430,AT2G38530,AT3G05800,AT3G14440,AT3G17790,AT3G29035,AT3G46130,AT4G12030,AT4G25560,AT4G26080,AT4G31910,AT4G34000,AT4G39400,AT5G01550,AT5G03840,AT5G13180,AT5G16600,AT5G25610,AT5G52300,AT5G57050,AT5G59220,AT5G59310,AT5G59320,AT5G62470,AT5G66400	GO:1901700
response to abscisic acid	0.00161721	AT1G22640,AT1G45249,AT2G15970,AT2G23430,AT4G26080,AT4G31910,AT4G34000,AT5G01550,AT5G13180,AT5G16600,AT5G25610,AT5G52300,AT5G57050,AT5G59220,AT5G59310,AT5G59320,AT5G62470,AT5G66400	GO:0009737
response to lipid	0.00311082	AT1G22640,AT1G45249,AT2G15970,AT2G23430,AT3G05800,AT4G26080,AT4G31910,AT4G34000,AT4G39400,AT5G01550,AT5G13180,AT5G16600,AT5G25610,AT5G52300,AT5G57050,AT5G59220,AT5G59310,AT5G59320,AT5G62470,AT5G66400	GO:0033993
response to acid chemical	0.00446763	AT1G12110,AT1G22640,AT1G45249,AT2G15970,AT2G18050,AT2G23430,AT2G38530,AT3G14440,AT3G46130,AT4G12030,AT4G25560,AT4G26080,AT4G31910,AT4G34000,AT5G01550,AT5G13180,AT5G16600,AT5G25610,AT5G52300,AT5G57050,AT5G59220,AT5G59310,AT5G59320,AT5G62470,AT5G66400	GO:0001101
leaf senescence	0.0125838	AT1G32450,AT2G43570,AT3G04060,AT3G29035,AT5G13180,AT5G52300,AT5G59220	GO:0010150
organ senescence	0.0144831	AT1G32450,AT2G43570,AT3G04060,AT3G29035,AT5G13180,AT5G52300,AT5G59220	GO:0010260
aging	0.028495	AT1G32450,AT2G43570,AT3G04060,AT3G29035,AT5G03840,AT5G13180,AT5G52300,AT5G59220	GO:0007568
response to hormone	0.0544669	AT1G12110,AT1G22640,AT1G45249,AT2G15970,AT2G21400,AT2G23340,AT2G23430,AT2G44910,AT3G05800,AT4G12030,AT4G26080,AT4G27260,AT4G31910,AT4G34000,AT4G36740,AT4G37390,AT4G39400,AT5G01550,AT5G13180,AT5G16600,AT5G25610,AT5G52300,AT5G57050,AT5G59220,AT5G59310,AT5G59320,AT5G62470,AT5G66400	GO:0009725
single-organism process	0.0555071	AT1G04180,AT1G08180,AT1G11600,AT1G12110,AT1G16400,AT1G22640,AT1G22990,AT1G32450,AT1G44318,AT1G45249,AT1G51140,AT1G52690,AT1G54870,AT1G55260,AT1G64110,AT1G68750,AT1G78090,AT1G79110,AT2G02000,AT2G15970,AT2G21400,AT2G23300,AT2G23340,AT2G23430,AT2G27550,AT2G28110,AT2G28890,AT2G33480,AT2G37870,AT2G38530,AT2G40080,AT2G40610,AT2G41090,AT2G43100,AT2G43570,AT2G44300,AT2G45970,AT2G47860,AT3G02020,AT3G04060…	GO:0044699
response to endogenous stimulus	0.0555386	AT1G12110,AT1G22640,AT1G45249,AT2G15970,AT2G21400,AT2G23340,AT2G23430,AT2G43570,AT2G44910,AT3G05800,AT4G12030,AT4G26080,AT4G27260,AT4G31910,AT4G34000,AT4G36740,AT4G37390,AT4G39400,AT5G01550,AT5G13180,AT5G16600,AT5G25610,AT5G52300,AT5G57050,AT5G59220,AT5G59310,AT5G59320,AT5G62470,AT5G66400	GO:0009719
response to inorganic substance	0.057027	AT1G12110,AT1G32450,AT1G45249,AT2G15970,AT2G18050,AT2G38530,AT2G43570,AT3G14440,AT3G17790,AT3G29035,AT4G34000,AT5G25610,AT5G52300,AT5G57050,AT5G59220,AT5G59310,AT5G59320,AT5G62470,AT5G66400	GO:0010035
response to organic substance	0.0589902	AT1G12110,AT1G22640,AT1G45249,AT2G15970,AT2G21400,AT2G23340,AT2G23430,AT2G43570,AT2G44910,AT3G05800,AT3G46130,AT4G12030,AT4G25560,AT4G26080,AT4G27260,AT4G31910,AT4G34000,AT4G36740,AT4G37390,AT4G39400,AT5G01550,AT5G03840,AT5G13180,AT5G16600,AT5G25610,AT5G52300,AT5G57050,AT5G59220,AT5G59310,AT5G59320,AT5G62470,AT5G66400	GO:0010033
response to abiotic stimulus	0.0811144	AT1G12110,AT1G22640,AT1G45249,AT1G51140,AT2G15970,AT2G18050,AT2G38530,AT2G40080,AT2G44910,AT2G47860,AT3G07650,AT3G11600,AT3G14440,AT3G21090,AT4G25560,AT4G26080,AT4G33980,AT4G34000,AT4G39400,AT5G02020,AT5G13180,AT5G25610,AT5G47800,AT5G52300,AT5G57050,AT5G59220,AT5G59310,AT5G59320,AT5G62470,AT5G65080,AT5G66400	GO:0009628
chemical homeostasis	0.104477	AT1G22990,AT1G32450,AT1G45249,AT3G17790,AT4G16370,AT4G17340,AT4G27260,AT4G37390,AT4G39400,AT5G24030,AT5G55250	GO:0048878
glycosinolate biosynthetic process	0.121472	AT1G16400,AT2G43100,AT3G58990,AT4G12030	GO:0019758
glucosinolate biosynthetic process	0.121472	AT1G16400,AT2G43100,AT3G58990,AT4G12030	GO:0019761
leaf development	0.130764	AT1G32450,AT2G23430,AT2G28890,AT2G43570,AT3G04060,AT3G29035,AT4G39400,AT5G13180,AT5G52300,AT5G59220	GO:0048366
biological regulation	0.131665	AT1G04180,AT1G08180,AT1G12110,AT1G16400,AT1G22640,AT1G22990,AT1G31050,AT1G32450,AT1G45249,AT1G51140,AT1G66140,AT1G79110,AT2G01430,AT2G21400,AT2G22800,AT2G23300,AT2G23340,AT2G23430,AT2G27550,AT2G33480,AT2G38090,AT2G40080,AT2G41090,AT2G44910,AT2G47860,AT3G04060,AT3G05800,AT3G07650,AT3G09290,AT3G13380,AT3G17790,AT3G20810,AT3G20910,AT3G24310,AT3G28920,AT3G29035,AT3G30720,AT3G46130,AT4G13480,AT4G16370…	GO:0065007
regulation of cellular process	0.156856	AT1G08180,AT1G12110,AT1G22640,AT1G31050,AT1G45249,AT1G51140,AT1G66140,AT1G79110,AT2G01430,AT2G21400,AT2G22800,AT2G23300,AT2G23340,AT2G23430,AT2G33480,AT2G38090,AT2G40080,AT2G41090,AT2G44910,AT2G47860,AT3G04060,AT3G05800,AT3G07650,AT3G09290,AT3G13380,AT3G20810,AT3G20910,AT3G24310,AT3G28920,AT3G29035,AT3G30720,AT3G46130,AT4G13480,AT4G25560,AT4G26080,AT4G27260,AT4G29340,AT4G31610,AT4G31910,AT4G34000…	GO:0050794
lipid transport	0.163382	AT1G55260,AT2G37870,AT2G38530,AT2G44300,AT4G12030,AT5G59310,AT5G59320	GO:0006869
shoot system development	0.166654	AT1G32450,AT2G23430,AT2G27550,AT2G28890,AT2G40080,AT2G43570,AT3G04060,AT3G20810,AT3G29035,AT4G31610,AT4G39400,AT5G03840,AT5G13180,AT5G41410,AT5G52300,AT5G59220,AT5G65080	GO:0048367
response to chemical	0.180249	AT1G12110,AT1G22640,AT1G32450,AT1G45249,AT2G15970,AT2G18050,AT2G21400,AT2G23340,AT2G23430,AT2G38530,AT2G41090,AT2G43570,AT2G44910,AT3G05800,AT3G14440,AT3G17790,AT3G29035,AT3G46130,AT4G12030,AT4G25560,AT4G26080,AT4G27260,AT4G31910,AT4G34000,AT4G36740,AT4G37390,AT4G39400,AT5G01550,AT5G03840,AT5G13180,AT5G16600,AT5G25610,AT5G52300,AT5G57050,AT5G59220,AT5G59310,AT5G59320,AT5G62470,AT5G66400	GO:0042221
auxin biosynthetic process	0.197283	AT1G04180,AT1G16400,AT2G21400,AT5G25620	GO:0009851
