# Supplementary material for: Overexpression of the vascular brassinosteroid receptor BRL3 confers drought resistance without penalizing plant growth
Source: Nat Commun. 2018 Nov 8;9:4680. doi: 10.1038/s41467-018-06861-3 (PMC6224425; doi:10.1038/s41467-018-06861-3)
Supplement: Supplementary file 8 — Supplementary Data 6 [file 41467_2018_6861_MOESM8_ESM.xlsx]

## Sheet: Hoja1
Supplementary Data File 6: GO enrichment for Biological Process ontology at basal conditions, down regulated genes in BRL3ox vs. WT
GO_Biological Process Category Name	p-value (Benjamini-Hochberg corrected)	Genes included in the category	GO_ID
response to stimulus	3.54789e-14	AT1G01470,AT1G02270,AT1G05100,AT1G05800,AT1G06040,AT1G08720,AT1G08860,AT1G08920,AT1G08930,AT1G09940,AT1G12610,AT1G12950,AT1G15210,AT1G16370,AT1G17345,AT1G17420,AT1G17980,AT1G19220,AT1G20160,AT1G20510,AT1G25220,AT1G25275,AT1G28380,AT1G29690,AT1G30135,AT1G30810,AT1G31290,AT1G32960,AT1G33590,AT1G33600,AT1G33760,AT1G35140,AT1G43160,AT1G44350,AT1G50460,AT1G51090,AT1G51760,AT1G54040,AT1G56510,AT1G59870…	GO:0050896
response to wounding	8.55026e-14	AT1G01470,AT1G05800,AT1G17420,AT1G20510,AT1G30135,AT1G43160,AT1G51760,AT1G66760,AT1G67560,AT1G70700,AT1G72450,AT1G72520,AT1G73080,AT1G76650,AT1G80840,AT2G02860,AT2G24850,AT2G27690,AT2G34600,AT3G14840,AT3G17860,AT3G48520,AT3G51450,AT4G24350,AT4G32551,AT4G34710,AT5G13220,AT5G20230,AT5G47910,AT5G54170,AT5G63770	GO:0009611
response to stress	6.90793e-12	AT1G01470,AT1G02270,AT1G05800,AT1G06040,AT1G08720,AT1G08860,AT1G08920,AT1G08930,AT1G09940,AT1G12610,AT1G16370,AT1G17420,AT1G17980,AT1G20510,AT1G25220,AT1G28380,AT1G29690,AT1G30135,AT1G31290,AT1G32960,AT1G33590,AT1G35140,AT1G43160,AT1G44350,AT1G50460,AT1G51090,AT1G51760,AT1G54040,AT1G56510,AT1G59870,AT1G64160,AT1G65390,AT1G66090,AT1G66760,AT1G67560,AT1G70700,AT1G72360,AT1G72450,AT1G72520,AT1G73080…	GO:0006950
jasmonic acid metabolic process	5.96165e-08	AT1G05800,AT1G17420,AT1G20510,AT1G44350,AT1G67560,AT1G72520,AT2G06050,AT3G25760,AT3G25770,AT3G25780,AT3G48520	GO:0009694
response to oxygen-containing compound	6.00531e-08	AT1G01470,AT1G08720,AT1G08920,AT1G08930,AT1G12610,AT1G16370,AT1G17420,AT1G20160,AT1G30135,AT1G43160,AT1G44350,AT1G54040,AT1G59870,AT1G66160,AT1G70700,AT1G70790,AT1G72450,AT1G72520,AT1G73080,AT1G80840,AT2G06050,AT2G13790,AT2G17660,AT2G17840,AT2G24850,AT2G28210,AT2G32020,AT2G34600,AT2G43140,AT2G44080,AT2G45660,AT2G47190,AT3G01500,AT3G02140,AT3G09940,AT3G15500,AT3G16350,AT3G16690,AT3G17860,AT3G25760…	GO:1901700
defense response	2.41365e-07	AT1G01470,AT1G05800,AT1G08720,AT1G08860,AT1G17420,AT1G17980,AT1G28380,AT1G29690,AT1G30135,AT1G31290,AT1G32960,AT1G33590,AT1G44350,AT1G51090,AT1G54040,AT1G56510,AT1G59870,AT1G64160,AT1G65390,AT1G66090,AT1G70700,AT1G72450,AT1G72520,AT1G73080,AT1G80820,AT1G80840,AT2G01180,AT2G22300,AT2G26380,AT2G32140,AT2G34600,AT3G01500,AT3G04220,AT3G09830,AT3G14840,AT3G17860,AT3G23550,AT3G30775,AT3G44630,AT3G48520…	GO:0006952
jasmonic acid biosynthetic process	3.435e-06	AT1G05800,AT1G17420,AT1G20510,AT1G67560,AT1G72520,AT2G06050,AT3G25760,AT3G25770,AT3G25780	GO:0009695
response to chemical	4.05855e-06	AT1G01470,AT1G08720,AT1G08920,AT1G08930,AT1G12610,AT1G12950,AT1G15210,AT1G16370,AT1G17345,AT1G17420,AT1G19220,AT1G20160,AT1G25220,AT1G30135,AT1G33760,AT1G43160,AT1G44350,AT1G54040,AT1G59870,AT1G66160,AT1G66760,AT1G68840,AT1G69930,AT1G70700,AT1G70790,AT1G72360,AT1G72450,AT1G72520,AT1G73080,AT1G77640,AT1G78830,AT1G80840,AT2G06050,AT2G13790,AT2G17660,AT2G17840,AT2G20350,AT2G24850,AT2G28210,AT2G29440…	GO:0042221
response to acid chemical	2.61896e-05	AT1G01470,AT1G08720,AT1G08920,AT1G08930,AT1G12610,AT1G16370,AT1G17420,AT1G30135,AT1G43160,AT1G44350,AT1G54040,AT1G59870,AT1G70700,AT1G70790,AT1G72450,AT1G72520,AT1G73080,AT1G80840,AT2G06050,AT2G17840,AT2G24850,AT2G32020,AT2G34600,AT2G43140,AT2G45660,AT2G47190,AT3G02140,AT3G09940,AT3G15500,AT3G16350,AT3G17860,AT3G25760,AT3G30775,AT3G50970,AT3G51450,AT3G51810,AT3G58490,AT4G17615,AT4G18010,AT4G23060…	GO:0001101
regulation of defense response	4.52837e-05	AT1G08720,AT1G08860,AT1G17980,AT1G30135,AT1G44350,AT1G59870,AT1G70700,AT1G72450,AT1G80840,AT2G34600,AT3G09830,AT3G14840,AT3G17860,AT3G49110,AT4G31800,AT4G39030,AT5G13190,AT5G13220,AT5G47220,AT5G62570	GO:0031347
response to abiotic stimulus	8.6788e-05	AT1G01470,AT1G02270,AT1G06040,AT1G08720,AT1G08920,AT1G08930,AT1G12610,AT1G16370,AT1G17420,AT1G25220,AT1G25275,AT1G28380,AT1G30810,AT1G33590,AT1G35140,AT1G43160,AT1G50460,AT1G56510,AT1G61890,AT1G72360,AT1G80820,AT2G01180,AT2G16060,AT2G16660,AT2G17840,AT2G22300,AT2G32400,AT2G41100,AT2G45660,AT2G46790,AT2G47190,AT2G47520,AT3G01500,AT3G02140,AT3G09940,AT3G11170,AT3G15500,AT3G16350,AT3G16690,AT3G17690…	GO:0009628
response to endogenous stimulus	9.36745e-05	AT1G08720,AT1G08920,AT1G08930,AT1G17345,AT1G17420,AT1G19220,AT1G25220,AT1G30135,AT1G33760,AT1G43160,AT1G44350,AT1G54040,AT1G59870,AT1G66160,AT1G68840,AT1G70700,AT1G70790,AT1G72360,AT1G72450,AT1G73080,AT1G77640,AT1G78830,AT1G80840,AT2G13790,AT2G17840,AT2G20350,AT2G24850,AT2G32020,AT2G34600,AT2G43140,AT2G44080,AT2G45660,AT2G47190,AT2G47520,AT3G02140,AT3G09940,AT3G15500,AT3G16350,AT3G17860,AT3G50970…	GO:0009719
cell communication	9.83636e-05	AT1G05100,AT1G08720,AT1G11330,AT1G16370,AT1G19220,AT1G30135,AT1G33590,AT1G33600,AT1G33760,AT1G43160,AT1G56510,AT1G61370,AT1G61610,AT1G63860,AT1G65390,AT1G66090,AT1G68840,AT1G70700,AT1G70790,AT1G72360,AT1G72450,AT1G73080,AT1G74360,AT1G77640,AT1G78280,AT2G01180,AT2G02680,AT2G13790,AT2G20350,AT2G24130,AT2G26380,AT2G31800,AT2G32140,AT2G32400,AT2G34180,AT2G34600,AT2G41890,AT2G44080,AT2G46790,AT2G47190…	GO:0007154
regulation of response to stress	0.000106905	AT1G08720,AT1G08860,AT1G17980,AT1G30135,AT1G44350,AT1G59870,AT1G70700,AT1G72450,AT1G80840,AT2G34600,AT3G09830,AT3G14840,AT3G17860,AT3G49110,AT4G31800,AT4G39030,AT5G13190,AT5G13220,AT5G47220,AT5G52050,AT5G62570,AT5G66130	GO:0080134
response to organic substance	0.000213346	AT1G08720,AT1G08920,AT1G08930,AT1G17345,AT1G17420,AT1G19220,AT1G20160,AT1G25220,AT1G30135,AT1G33760,AT1G43160,AT1G44350,AT1G54040,AT1G59870,AT1G66160,AT1G68840,AT1G70700,AT1G70790,AT1G72360,AT1G72450,AT1G73080,AT1G77640,AT1G78830,AT1G80840,AT2G13790,AT2G17840,AT2G20350,AT2G24850,AT2G28210,AT2G32020,AT2G34600,AT2G43140,AT2G44080,AT2G45660,AT2G47190,AT2G47520,AT3G01500,AT3G02140,AT3G09940,AT3G15500…	GO:0010033
signal transduction	0.00028383	AT1G05100,AT1G08720,AT1G19220,AT1G30135,AT1G33590,AT1G33600,AT1G33760,AT1G43160,AT1G56510,AT1G63860,AT1G65390,AT1G66090,AT1G68840,AT1G70700,AT1G70790,AT1G72360,AT1G72450,AT1G73080,AT1G74360,AT1G77640,AT1G78280,AT2G01180,AT2G02680,AT2G13790,AT2G20350,AT2G24130,AT2G26380,AT2G31800,AT2G32140,AT2G32400,AT2G34180,AT2G34600,AT2G44080,AT2G46790,AT2G47520,AT3G02140,AT3G04220,AT3G09830,AT3G15500,AT3G17690…	GO:0007165
signaling	0.000297886	AT1G05100,AT1G08720,AT1G19220,AT1G30135,AT1G33590,AT1G33600,AT1G33760,AT1G43160,AT1G56510,AT1G63860,AT1G65390,AT1G66090,AT1G68840,AT1G70700,AT1G70790,AT1G72360,AT1G72450,AT1G73080,AT1G74360,AT1G77640,AT1G78280,AT2G01180,AT2G02680,AT2G13790,AT2G20350,AT2G24130,AT2G26380,AT2G31800,AT2G32140,AT2G32400,AT2G34180,AT2G34600,AT2G44080,AT2G46790,AT2G47520,AT3G02140,AT3G04220,AT3G09830,AT3G15500,AT3G17690…	GO:0023052
single organism signaling	0.000308239	AT1G05100,AT1G08720,AT1G19220,AT1G30135,AT1G33590,AT1G33600,AT1G33760,AT1G43160,AT1G56510,AT1G63860,AT1G65390,AT1G66090,AT1G68840,AT1G70700,AT1G70790,AT1G72360,AT1G72450,AT1G73080,AT1G74360,AT1G77640,AT1G78280,AT2G01180,AT2G02680,AT2G13790,AT2G20350,AT2G24130,AT2G26380,AT2G31800,AT2G32140,AT2G32400,AT2G34180,AT2G34600,AT2G44080,AT2G46790,AT2G47520,AT3G02140,AT3G04220,AT3G09830,AT3G15500,AT3G17690…	GO:0044700
single-organism cellular process	0.000310534	AT1G01480,AT1G05100,AT1G05575,AT1G05800,AT1G06410,AT1G08720,AT1G08860,AT1G09940,AT1G10070,AT1G11330,AT1G12610,AT1G12950,AT1G12990,AT1G13210,AT1G13560,AT1G14520,AT1G16370,AT1G17340,AT1G17420,AT1G19220,AT1G20510,AT1G25220,AT1G28380,AT1G29690,AT1G30135,AT1G30810,AT1G31290,AT1G32200,AT1G33590,AT1G33600,AT1G33760,AT1G34260,AT1G43160,AT1G44350,AT1G49530,AT1G50460,AT1G54040,AT1G56510,AT1G59820,AT1G59870…	GO:0044763
response to jasmonic acid	0.000360386	AT1G17420,AT1G30135,AT1G43160,AT1G44350,AT1G54040,AT1G70700,AT1G72450,AT1G73080,AT2G24850,AT2G34600,AT3G09940,AT3G15500,AT3G16350,AT3G17860,AT3G51450,AT4G34710,AT5G13220,AT5G47220	GO:0009753
drug transmembrane transport	0.000387611	AT1G12950,AT1G15210,AT1G59870,AT1G66760,AT3G13090,AT3G13100,AT3G23550,AT4G39030,AT5G52050	GO:0006855
single-organism process	0.000708613	AT1G01190,AT1G01470,AT1G01480,AT1G02660,AT1G05100,AT1G05575,AT1G05800,AT1G06040,AT1G06410,AT1G08720,AT1G08860,AT1G08920,AT1G08930,AT1G09940,AT1G10070,AT1G11330,AT1G12610,AT1G12950,AT1G12990,AT1G13210,AT1G13560,AT1G14520,AT1G15210,AT1G16370,AT1G17340,AT1G17420,AT1G17980,AT1G19220,AT1G20160,AT1G20510,AT1G25220,AT1G28380,AT1G29690,AT1G30135,AT1G30810,AT1G31290,AT1G32200,AT1G33590,AT1G33600,AT1G33760…	GO:0044699
drug transport	0.000813444	AT1G12950,AT1G15210,AT1G59870,AT1G66760,AT3G13090,AT3G13100,AT3G23550,AT4G39030,AT5G52050	GO:0015893
response to drug	0.000910614	AT1G12950,AT1G15210,AT1G59870,AT1G66760,AT3G13090,AT3G13100,AT3G23550,AT4G39030,AT5G52050	GO:0042493
response to hormone	0.000934355	AT1G08720,AT1G08920,AT1G08930,AT1G17345,AT1G17420,AT1G19220,AT1G25220,AT1G30135,AT1G33760,AT1G43160,AT1G44350,AT1G54040,AT1G59870,AT1G68840,AT1G70700,AT1G70790,AT1G72360,AT1G72450,AT1G73080,AT1G77640,AT1G78830,AT2G13790,AT2G17840,AT2G20350,AT2G24850,AT2G32020,AT2G34600,AT2G43140,AT2G44080,AT2G45660,AT2G47190,AT2G47520,AT3G02140,AT3G09940,AT3G15500,AT3G16350,AT3G17860,AT3G50970,AT3G51450,AT3G51810…	GO:0009725
regulation of jasmonic acid mediated signaling pathway	0.0025095	AT1G30135,AT1G70700,AT1G72450,AT2G34600,AT3G17860,AT5G13220	GO:2000022
response to external biotic stimulus	0.00288639	AT1G01470,AT1G05800,AT1G08720,AT1G17420,AT1G25220,AT1G31290,AT1G32960,AT1G44350,AT1G51090,AT1G54040,AT1G56510,AT1G59870,AT1G72520,AT1G80840,AT2G01340,AT2G06050,AT2G22300,AT3G01500,AT3G09940,AT3G13100,AT3G14840,AT3G23550,AT3G25780,AT3G30775,AT3G48520,AT3G49110,AT3G50970,AT3G51450,AT4G04540,AT4G11470,AT4G19230,AT4G23180,AT4G23220,AT4G31800,AT4G32551,AT4G34390,AT4G35985,AT4G36010,AT4G39030,AT5G13220…	GO:0043207
response to other organism	0.00288639	AT1G01470,AT1G05800,AT1G08720,AT1G17420,AT1G25220,AT1G31290,AT1G32960,AT1G44350,AT1G51090,AT1G54040,AT1G56510,AT1G59870,AT1G72520,AT1G80840,AT2G01340,AT2G06050,AT2G22300,AT3G01500,AT3G09940,AT3G13100,AT3G14840,AT3G23550,AT3G25780,AT3G30775,AT3G48520,AT3G49110,AT3G50970,AT3G51450,AT4G04540,AT4G11470,AT4G19230,AT4G23180,AT4G23220,AT4G31800,AT4G32551,AT4G34390,AT4G35985,AT4G36010,AT4G39030,AT5G13220…	GO:0051707
response to organonitrogen compound	0.00296617	AT1G08930,AT1G59870,AT1G66160,AT1G80840,AT2G13790,AT2G34600,AT3G53600,AT4G17230,AT4G17490,AT4G31800,AT4G32551,AT4G35480,AT5G46910,AT5G47220	GO:0010243
cellular response to stimulus	0.00297705	AT1G05100,AT1G08720,AT1G16370,AT1G19220,AT1G28380,AT1G29690,AT1G30135,AT1G33590,AT1G33600,AT1G33760,AT1G43160,AT1G56510,AT1G59870,AT1G63860,AT1G65390,AT1G66090,AT1G68840,AT1G70700,AT1G70790,AT1G72360,AT1G72450,AT1G73080,AT1G74360,AT1G75230,AT1G77640,AT1G78280,AT2G01180,AT2G02680,AT2G13790,AT2G20350,AT2G24130,AT2G26380,AT2G31800,AT2G32140,AT2G32400,AT2G34180,AT2G34600,AT2G43140,AT2G44080,AT2G46790…	GO:0051716
regulation of immune system process	0.00356541	AT1G17980,AT1G44350,AT1G80840,AT3G09830,AT3G14840,AT3G49110,AT4G31800,AT5G13190,AT5G13220,AT5G47220,AT5G62570	GO:0002682
single-organism metabolic process	0.00432506	AT1G01190,AT1G01480,AT1G02660,AT1G05100,AT1G05575,AT1G05800,AT1G06410,AT1G08720,AT1G09940,AT1G10070,AT1G12610,AT1G12990,AT1G13560,AT1G14520,AT1G17340,AT1G17420,AT1G20510,AT1G25220,AT1G28380,AT1G29690,AT1G30810,AT1G32200,AT1G34260,AT1G44350,AT1G49530,AT1G50460,AT1G54040,AT1G56670,AT1G59870,AT1G61820,AT1G64160,AT1G67560,AT1G69150,AT1G69930,AT1G72520,AT1G73080,AT1G80820,AT2G01180,AT2G02010,AT2G02680…	GO:0044710
response to biotic stimulus	0.00593604	AT1G01470,AT1G05800,AT1G08720,AT1G17420,AT1G25220,AT1G31290,AT1G32960,AT1G44350,AT1G51090,AT1G54040,AT1G56510,AT1G59870,AT1G72520,AT1G80840,AT2G01340,AT2G06050,AT2G22300,AT3G01500,AT3G09940,AT3G13100,AT3G14840,AT3G23550,AT3G25780,AT3G30775,AT3G48520,AT3G49110,AT3G50970,AT3G51450,AT4G04540,AT4G11470,AT4G19230,AT4G23180,AT4G23220,AT4G31800,AT4G32551,AT4G34390,AT4G35985,AT4G36010,AT4G39030,AT5G13220…	GO:0009607
response to chitin	0.00700018	AT1G08930,AT1G66160,AT1G80840,AT2G13790,AT2G34600,AT3G53600,AT4G17230,AT4G17490,AT4G31800,AT4G35480,AT5G46910,AT5G47220	GO:0010200
regulation of response to stimulus	0.00746386	AT1G06040,AT1G08720,AT1G08860,AT1G17980,AT1G30135,AT1G44350,AT1G59870,AT1G70700,AT1G70790,AT1G72450,AT1G80840,AT2G34600,AT3G02140,AT3G09830,AT3G14840,AT3G17860,AT3G49110,AT3G62150,AT4G31800,AT4G34390,AT4G39030,AT5G13190,AT5G13220,AT5G47220,AT5G52050,AT5G62570,AT5G64750,AT5G66130	GO:0048583
multi-organism process	0.00819668	AT1G01470,AT1G05800,AT1G08720,AT1G11330,AT1G17420,AT1G25220,AT1G31290,AT1G32960,AT1G44350,AT1G51090,AT1G54040,AT1G56510,AT1G59870,AT1G61370,AT1G61610,AT1G72520,AT1G80840,AT2G01340,AT2G06050,AT2G22300,AT2G41890,AT3G01500,AT3G09940,AT3G13100,AT3G14840,AT3G23550,AT3G25780,AT3G30775,AT3G45040,AT3G48520,AT3G49110,AT3G50970,AT3G51450,AT3G54150,AT4G04540,AT4G11470,AT4G17615,AT4G19230,AT4G21390,AT4G23180…	GO:0051704
immune system process	0.00958643	AT1G17980,AT1G28380,AT1G29690,AT1G31290,AT1G32960,AT1G44350,AT1G56510,AT1G59870,AT1G73080,AT1G80840,AT2G01180,AT3G01500,AT3G09830,AT3G14840,AT3G49110,AT4G31800,AT4G39030,AT5G13190,AT5G13220,AT5G47220,AT5G62570	GO:0002376
1-aminocyclopropane-1-carboxylate biosynthetic process	0.0106188	AT1G01480,AT4G08040,AT4G26200,AT4G37770	GO:0042218
response to nitrogen compound	0.0111363	AT1G08930,AT1G59870,AT1G66160,AT1G80840,AT2G13790,AT2G17660,AT2G34600,AT3G53600,AT4G17230,AT4G17490,AT4G21680,AT4G31800,AT4G32551,AT4G35480,AT5G46910,AT5G47220,AT5G63270	GO:1901698
response to cold	0.01123	AT1G02270,AT1G12610,AT1G43160,AT1G50460,AT1G80820,AT2G17840,AT2G22300,AT2G45660,AT3G01500,AT3G11170,AT3G16690,AT3G25770,AT3G50970,AT3G61580,AT4G17615,AT4G34710,AT4G35985,AT5G16910,AT5G20230,AT5G57560,AT5G63770	GO:0009409
response to external stimulus	0.012765	AT1G01470,AT1G05800,AT1G08720,AT1G16370,AT1G17420,AT1G25220,AT1G31290,AT1G32960,AT1G44350,AT1G51090,AT1G54040,AT1G56510,AT1G59870,AT1G72520,AT1G80840,AT2G01340,AT2G06050,AT2G22300,AT2G41100,AT2G47190,AT3G01500,AT3G09940,AT3G13100,AT3G14840,AT3G16690,AT3G17690,AT3G23550,AT3G25780,AT3G30775,AT3G45780,AT3G48520,AT3G49110,AT3G50970,AT3G51450,AT4G04540,AT4G11470,AT4G14680,AT4G19230,AT4G23180,AT4G23220…	GO:0009605
Golgi vesicle budding	0.0139828	AT1G13210,AT1G59820,AT3G25610	GO:0048194
1-aminocyclopropane-1-carboxylate metabolic process	0.0141562	AT1G01480,AT4G08040,AT4G26200,AT4G37770	GO:0018871
fruit ripening	0.0191732	AT1G01480,AT4G08040,AT4G26200,AT4G37770	GO:0009835
anatomical structure maturation	0.0191732	AT1G01480,AT4G08040,AT4G26200,AT4G37770	GO:0071695
single-organism biosynthetic process	0.0196682	AT1G01190,AT1G01480,AT1G05800,AT1G06410,AT1G09940,AT1G10070,AT1G12610,AT1G13560,AT1G14520,AT1G17340,AT1G17420,AT1G20510,AT1G25220,AT1G32200,AT1G49530,AT1G61820,AT1G64160,AT1G67560,AT1G72520,AT1G73080,AT1G80820,AT2G06050,AT2G19800,AT2G35710,AT3G02140,AT3G07700,AT3G09830,AT3G11170,AT3G21070,AT3G23530,AT3G25760,AT3G25770,AT3G25780,AT3G30775,AT3G45040,AT3G53130,AT3G54020,AT3G61580,AT4G02130,AT4G08040…	GO:0044711
regulation of innate immune response	0.0203402	AT1G17980,AT1G44350,AT3G09830,AT3G14840,AT3G49110,AT5G13190,AT5G13220,AT5G47220,AT5G62570	GO:0045088
secondary metabolic process	0.0229294	AT1G01190,AT1G12610,AT1G20510,AT1G54040,AT1G61820,AT1G64160,AT1G69930,AT1G80820,AT2G29440,AT2G29450,AT3G60120,AT4G15360,AT4G22690,AT4G22710,AT4G30210,AT5G01040,AT5G01050,AT5G06900,AT5G09640,AT5G14700,AT5G20230,AT5G28510,AT5G57030,AT5G67310	GO:0019748
jasmonic acid mediated signaling pathway	0.0232134	AT1G30135,AT1G70700,AT1G72450,AT2G34600,AT3G15500,AT3G17860,AT5G13220,AT5G47220	GO:0009867
regulation of immune response	0.0290003	AT1G17980,AT1G44350,AT3G09830,AT3G14840,AT3G49110,AT5G13190,AT5G13220,AT5G47220,AT5G62570	GO:0050776
cellular response to jasmonic acid stimulus	0.0296544	AT1G30135,AT1G70700,AT1G72450,AT2G34600,AT3G15500,AT3G17860,AT5G13220,AT5G47220	GO:0071395
innate immune response	0.0297937	AT1G17980,AT1G28380,AT1G29690,AT1G32960,AT1G44350,AT1G56510,AT1G59870,AT1G73080,AT2G01180,AT3G01500,AT3G09830,AT3G14840,AT3G49110,AT4G39030,AT5G13190,AT5G13220,AT5G47220,AT5G62570	GO:0045087
response to bacterium	0.0310197	AT1G08720,AT1G25220,AT1G32960,AT1G54040,AT1G59870,AT1G72520,AT1G80840,AT2G22300,AT3G01500,AT3G30775,AT3G49110,AT4G04540,AT4G11470,AT4G23180,AT4G23220,AT4G31800,AT4G32551,AT4G34390,AT4G39030,AT5G46470,AT5G47220,AT5G62570	GO:0009617
defense response to bacterium	0.0336485	AT1G08720,AT1G32960,AT1G54040,AT1G59870,AT1G80840,AT2G22300,AT3G01500,AT3G30775,AT3G49110,AT4G04540,AT4G11470,AT4G23180,AT4G23220,AT4G31800,AT4G34390,AT4G39030,AT5G46470,AT5G47220,AT5G62570	GO:0042742
response to lipid	0.0352802	AT1G08720,AT1G08920,AT1G08930,AT1G43160,AT1G59870,AT1G70790,AT2G13790,AT2G17840,AT2G32020,AT2G43140,AT2G44080,AT2G45660,AT2G47190,AT3G02140,AT3G16350,AT3G50970,AT3G51810,AT3G58490,AT4G08950,AT4G17615,AT4G18010,AT4G18890,AT4G23060,AT4G30270,AT4G34390,AT4G34710,AT5G05440,AT5G13200,AT5G52050,AT5G57560,AT5G61210,AT5G64750	GO:0033993
response to carbon dioxide	0.0363362	AT1G20160,AT2G28210,AT3G01500	GO:0010037
response to water deprivation	0.0367822	AT1G01470,AT1G08720,AT1G08920,AT1G08930,AT1G12610,AT1G16370,AT1G43160,AT2G17840,AT2G47190,AT3G09940,AT3G15500,AT3G25760,AT3G30775,AT3G50970,AT4G17615,AT4G32551,AT5G38710,AT5G52050	GO:0009414
response to temperature stimulus	0.0388968	AT1G02270,AT1G12610,AT1G43160,AT1G50460,AT1G80820,AT2G17840,AT2G22300,AT2G41100,AT2G45660,AT2G46790,AT3G01500,AT3G11170,AT3G16690,AT3G25770,AT3G50970,AT3G61580,AT4G17250,AT4G17615,AT4G34710,AT4G35985,AT5G16910,AT5G20230,AT5G47910,AT5G57560,AT5G63770	GO:0009266
immune response	0.0389161	AT1G17980,AT1G28380,AT1G29690,AT1G32960,AT1G44350,AT1G56510,AT1G59870,AT1G73080,AT2G01180,AT3G01500,AT3G09830,AT3G14840,AT3G49110,AT4G39030,AT5G13190,AT5G13220,AT5G47220,AT5G62570	GO:0006955
response to ethylene	0.0415953	AT1G08720,AT1G19220,AT1G25220,AT1G33760,AT1G43160,AT1G68840,AT1G72360,AT1G77640,AT2G20350,AT2G47190,AT2G47520,AT3G16350,AT3G51450,AT4G17490,AT5G47220,AT5G52020,AT5G64750	GO:0009723
response to water	0.0443591	AT1G01470,AT1G08720,AT1G08920,AT1G08930,AT1G12610,AT1G16370,AT1G43160,AT2G17840,AT2G47190,AT3G09940,AT3G15500,AT3G25760,AT3G30775,AT3G50970,AT4G17615,AT4G32551,AT5G38710,AT5G52050	GO:0009415
defense response to other organism	0.04604	AT1G01470,AT1G05800,AT1G08720,AT1G31290,AT1G32960,AT1G44350,AT1G51090,AT1G54040,AT1G56510,AT1G59870,AT1G80840,AT2G22300,AT3G01500,AT3G14840,AT3G23550,AT3G30775,AT3G48520,AT3G49110,AT3G50970,AT4G04540,AT4G11470,AT4G19230,AT4G23180,AT4G23220,AT4G31800,AT4G34390,AT4G39030,AT5G13220,AT5G20230,AT5G39580,AT5G46470,AT5G47220,AT5G47910,AT5G52020,AT5G62570,AT5G64750,AT5G67310	GO:0098542
response to osmotic stress	0.0535936	AT1G06040,AT1G08920,AT1G08930,AT1G12610,AT1G16370,AT1G25220,AT1G28380,AT1G43160,AT1G50460,AT2G17840,AT2G47190,AT3G02140,AT3G09940,AT3G16350,AT3G16690,AT3G25780,AT3G28600,AT3G60120,AT4G17615,AT4G34710,AT4G35985,AT5G28510,AT5G38710,AT5G38940,AT5G47910,AT5G62520,AT5G64750	GO:0006970
response to karrikin	0.0543213	AT1G06040,AT1G25275,AT1G33590,AT1G61890,AT2G16660,AT4G24110,AT4G34710,AT5G05600,AT5G06980,AT5G48540	GO:0080167
phosphorelay signal transduction system	0.0691835	AT1G08720,AT1G33760,AT1G43160,AT1G68840,AT1G72360,AT1G77640,AT2G20350,AT2G46790,AT2G47520,AT3G45780,AT4G17490,AT5G47220,AT5G52020,AT5G64750	GO:0000160
phosphorylation	0.0697369	AT1G05100,AT1G08720,AT1G11330,AT1G16670,AT1G29740,AT1G34260,AT1G50460,AT1G53440,AT1G56140,AT1G61370,AT1G61460,AT1G61610,AT1G67000,AT1G68690,AT1G70130,AT1G73080,AT1G74330,AT1G74360,AT1G80380,AT2G13790,AT2G24130,AT2G31800,AT2G34180,AT3G07700,AT3G09830,AT3G14840,AT3G21070,AT3G45040,AT3G45780,AT3G46400,AT3G49160,AT3G55950,AT3G59350,AT3G59750,AT4G04540,AT4G11470,AT4G14680,AT4G18950,AT4G21390,AT4G23180…	GO:0016310
ethylene-activated signaling pathway	0.0701468	AT1G08720,AT1G33760,AT1G43160,AT1G68840,AT1G72360,AT1G77640,AT2G20350,AT2G47520,AT4G17490,AT5G47220,AT5G52020,AT5G64750	GO:0009873
lipid translocation	0.0715525	AT1G13210,AT1G59820,AT3G25610	GO:0034204
phospholipid translocation	0.0715525	AT1G13210,AT1G59820,AT3G25610	GO:0045332
response to decreased oxygen levels	0.112142	AT1G35140,AT1G72360,AT2G16060,AT2G47520,AT4G19520,AT4G32551,AT4G37710	GO:0036293
carboxylic acid biosynthetic process	0.112443	AT1G01480,AT1G05800,AT1G10070,AT1G14520,AT1G17420,AT1G20510,AT1G25220,AT1G67560,AT1G72520,AT2G06050,AT2G19800,AT3G09830,AT3G11170,AT3G25760,AT3G25770,AT3G25780,AT3G30775,AT4G08040,AT4G26200,AT4G37770,AT4G39030,AT5G38710	GO:0046394
proline catabolic process	0.11267	AT3G30775,AT5G38710	GO:0006562
proline catabolic process to glutamate	0.11267	AT3G30775,AT5G38710	GO:0010133
cellular response to hormone stimulus	0.112983	AT1G08720,AT1G19220,AT1G30135,AT1G33760,AT1G43160,AT1G59870,AT1G68840,AT1G70700,AT1G70790,AT1G72360,AT1G72450,AT1G77640,AT2G13790,AT2G20350,AT2G34600,AT2G43140,AT2G44080,AT2G47520,AT3G02140,AT3G15500,AT3G17860,AT3G62150,AT4G17490,AT4G17615,AT4G18010,AT4G18890,AT4G30270,AT5G05440,AT5G13220,AT5G47220,AT5G48070,AT5G52020,AT5G64750	GO:0032870
transmembrane transport	0.113124	AT1G08920,AT1G08930,AT1G09575,AT1G09930,AT1G11670,AT1G12950,AT1G13210,AT1G15210,AT1G16370,AT1G52190,AT1G57990,AT1G59820,AT1G59870,AT1G61890,AT1G65730,AT1G66760,AT1G75220,AT1G77380,AT2G02860,AT2G21120,AT2G32400,AT3G13090,AT3G13100,AT3G14840,AT3G16690,AT3G17690,AT3G22910,AT3G23550,AT3G25610,AT3G45780,AT3G47960,AT3G56200,AT3G62150,AT4G13420,AT4G17615,AT4G18195,AT4G18197,AT4G19960,AT4G21680,AT4G39030…	GO:0055085
cellular response to endogenous stimulus	0.114657	AT1G08720,AT1G19220,AT1G30135,AT1G33760,AT1G43160,AT1G59870,AT1G68840,AT1G70700,AT1G70790,AT1G72360,AT1G72450,AT1G77640,AT2G13790,AT2G20350,AT2G34600,AT2G43140,AT2G44080,AT2G47520,AT3G02140,AT3G15500,AT3G17860,AT3G62150,AT4G17490,AT4G17615,AT4G18010,AT4G18890,AT4G30270,AT5G05440,AT5G13220,AT5G47220,AT5G48070,AT5G52020,AT5G64750	GO:0071495
response to oxygen levels	0.114805	AT1G35140,AT1G72360,AT2G16060,AT2G47520,AT4G19520,AT4G32551,AT4G37710	GO:0070482
response to fungus	0.119342	AT1G01470,AT1G05800,AT1G08720,AT1G17420,AT1G51090,AT1G56510,AT1G59870,AT1G80840,AT2G06050,AT2G22300,AT3G01500,AT3G09940,AT3G25780,AT3G49110,AT3G50970,AT3G51450,AT4G19230,AT4G31800,AT4G32551,AT5G20230,AT5G39580,AT5G47910,AT5G52020,AT5G64750	GO:0009620
response to oxidative stress	0.120243	AT1G09940,AT1G72520,AT1G73120,AT2G06050,AT2G29450,AT3G07700,AT3G30775,AT3G49110,AT4G04840,AT4G17490,AT4G21830,AT4G29670,AT4G32551,AT4G34710,AT4G39640,AT5G06730,AT5G19890,AT5G20230,AT5G24110,AT5G39580,AT5G59080	GO:0006979
oxylipin biosynthetic process	0.128904	AT1G17420,AT1G67560,AT1G72520,AT2G06050	GO:0031408
single-organism catabolic process	0.137326	AT1G05800,AT1G14520,AT1G50460,AT1G54040,AT1G56670,AT1G59870,AT1G69930,AT2G19800,AT2G29440,AT2G29450,AT2G31690,AT3G30775,AT3G49160,AT3G60120,AT4G18010,AT4G19230,AT4G34710,AT5G01040,AT5G01050,AT5G28510,AT5G38710,AT5G41080,AT5G49900,AT5G58690,AT5G58700	GO:0044712
protein phosphorylation	0.13737	AT1G05100,AT1G08720,AT1G11330,AT1G16670,AT1G29740,AT1G53440,AT1G56140,AT1G67000,AT1G68690,AT1G70130,AT1G73080,AT1G74330,AT1G74360,AT2G13790,AT2G24130,AT2G31800,AT2G34180,AT3G09830,AT3G14840,AT3G45780,AT3G46400,AT3G55950,AT3G59350,AT3G59750,AT4G04540,AT4G11470,AT4G18950,AT4G21390,AT4G23180,AT4G23220,AT4G36950,AT5G07070,AT5G16810,AT5G24430,AT5G25930,AT5G40540,AT5G44290,AT5G57015,AT5G60310,AT5G67080	GO:0006468
response to alcohol	0.13857	AT1G08720,AT1G08920,AT1G08930,AT1G43160,AT1G59870,AT1G70790,AT2G17840,AT2G32020,AT2G43140,AT2G47190,AT3G02140,AT3G50970,AT3G51810,AT3G58490,AT4G17615,AT4G18010,AT4G32551,AT4G34390,AT4G34710,AT5G05440,AT5G13200,AT5G52050,AT5G61210,AT5G64750	GO:0097305
regulation of response to biotic stimulus	0.139756	AT1G08720,AT1G44350,AT1G80840,AT4G31800,AT5G13220,AT5G62570	GO:0002831
negative regulation of innate immune response	0.140036	AT1G17980,AT5G13190,AT5G62570	GO:0045824
regulation of membrane lipid distribution	0.140036	AT1G13210,AT1G59820,AT3G25610	GO:0097035
trehalose biosynthetic process	0.14025	AT1G06410,AT4G22590,AT5G10100,AT5G65140	GO:0005992
oxylipin metabolic process	0.14025	AT1G17420,AT1G67560,AT1G72520,AT2G06050	GO:0031407
organic acid biosynthetic process	0.141167	AT1G01480,AT1G05800,AT1G10070,AT1G12610,AT1G14520,AT1G17420,AT1G20510,AT1G25220,AT1G67560,AT1G72520,AT2G06050,AT2G19800,AT3G09830,AT3G11170,AT3G25760,AT3G25770,AT3G25780,AT3G30775,AT4G08040,AT4G26200,AT4G37770,AT4G39030,AT5G38710	GO:0016053
cellular response to ethylene stimulus	0.141638	AT1G08720,AT1G33760,AT1G43160,AT1G68840,AT1G72360,AT1G77640,AT2G20350,AT2G47520,AT4G17490,AT5G47220,AT5G52020,AT5G64750	GO:0071369
phosphate-containing compound metabolic process	0.153504	AT1G05100,AT1G06410,AT1G08720,AT1G11330,AT1G13560,AT1G16670,AT1G17340,AT1G29740,AT1G32200,AT1G34260,AT1G49530,AT1G50460,AT1G53440,AT1G56140,AT1G61370,AT1G61460,AT1G61610,AT1G67000,AT1G68690,AT1G70130,AT1G73080,AT1G74330,AT1G74360,AT1G80380,AT2G01180,AT2G13790,AT2G24130,AT2G31800,AT2G34180,AT2G40330,AT3G07700,AT3G09830,AT3G14840,AT3G21070,AT3G45040,AT3G45780,AT3G46400,AT3G49160,AT3G55950,AT3G58490…	GO:0006796
sulfur compound catabolic process	0.159793	AT1G54040,AT1G59870,AT3G60120,AT4G39640,AT5G28510	GO:0044273
recognition of pollen	0.159793	AT1G11330,AT1G61370,AT1G61610,AT2G41890,AT4G21390	GO:0048544
regulation of salicylic acid metabolic process	0.159988	AT1G28380,AT1G29690,AT3G09830	GO:0010337
negative regulation of immune response	0.159988	AT1G17980,AT5G13190,AT5G62570	GO:0050777
negative regulation of defense response	0.164499	AT1G17980,AT1G59870,AT4G39030,AT5G13190,AT5G62570	GO:0031348
inositol catabolic process	0.165359	AT1G14520,AT2G19800	GO:0019310
aging	0.167946	AT1G01480,AT1G54040,AT2G13790,AT2G22300,AT2G31690,AT4G08040,AT4G26200,AT4G30270,AT4G30430,AT4G37770	GO:0007568
trehalose metabolic process	0.168258	AT1G06410,AT4G22590,AT5G10100,AT5G65140	GO:0005991
salicylic acid metabolic process	0.168258	AT1G28380,AT1G29690,AT3G09830,AT4G39030	GO:0009696
phosphorus metabolic process	0.168833	AT1G05100,AT1G06410,AT1G08720,AT1G11330,AT1G13560,AT1G16670,AT1G17340,AT1G29740,AT1G32200,AT1G34260,AT1G49530,AT1G50460,AT1G53440,AT1G56140,AT1G61370,AT1G61460,AT1G61610,AT1G67000,AT1G68690,AT1G70130,AT1G73080,AT1G74330,AT1G74360,AT1G80380,AT2G01180,AT2G13790,AT2G24130,AT2G31800,AT2G34180,AT2G40330,AT3G07700,AT3G09830,AT3G14840,AT3G21070,AT3G45040,AT3G45780,AT3G46400,AT3G49160,AT3G55950,AT3G58490…	GO:0006793
cell recognition	0.174655	AT1G11330,AT1G61370,AT1G61610,AT2G41890,AT4G21390	GO:0008037
response to salt stress	0.175713	AT1G06040,AT1G08920,AT1G08930,AT1G12610,AT1G16370,AT1G25220,AT1G28380,AT1G43160,AT1G50460,AT2G17840,AT2G47190,AT3G02140,AT3G09940,AT3G16350,AT3G25780,AT3G28600,AT3G60120,AT4G17615,AT4G34710,AT4G35985,AT5G28510,AT5G38940,AT5G62520	GO:0009651
hormone-mediated signaling pathway	0.176924	AT1G08720,AT1G19220,AT1G30135,AT1G33760,AT1G43160,AT1G68840,AT1G70700,AT1G70790,AT1G72360,AT1G72450,AT1G77640,AT2G13790,AT2G20350,AT2G34600,AT2G44080,AT2G47520,AT3G02140,AT3G15500,AT3G17860,AT3G62150,AT4G17490,AT4G17615,AT4G18010,AT4G18890,AT4G30270,AT5G05440,AT5G13220,AT5G47220,AT5G52020,AT5G64750	GO:0009755
regulation of response to external stimulus	0.177678	AT1G08720,AT1G44350,AT1G80840,AT4G31800,AT5G13220,AT5G62570	GO:0032101
negative regulation of immune system process	0.179276	AT1G17980,AT5G13190,AT5G62570	GO:0002683
glutamine family amino acid catabolic process	0.179276	AT3G30775,AT4G34710,AT5G38710	GO:0009065
response to abscisic acid	0.206686	AT1G08720,AT1G08920,AT1G08930,AT1G43160,AT1G59870,AT1G70790,AT2G17840,AT2G32020,AT2G43140,AT2G47190,AT3G02140,AT3G50970,AT3G51810,AT3G58490,AT4G17615,AT4G18010,AT4G34390,AT4G34710,AT5G05440,AT5G13200,AT5G52050,AT5G61210,AT5G64750	GO:0009737
