# Supplementary material for: Overexpression of the vascular brassinosteroid receptor BRL3 confers drought resistance without penalizing plant growth
Source: Nat Commun. 2018 Nov 8;9:4680. doi: 10.1038/s41467-018-06861-3 (PMC6224425; doi:10.1038/s41467-018-06861-3)
Supplement: Supplementary file 9 — Supplementary Data 7 [file 41467_2018_6861_MOESM9_ESM.xlsx]

## Sheet: Hoja1
Supplementary Data File 7: GO enrichment for Biological Process ontology upon 5 days of drought, upregulated genes in BRL3ox vs. WT
GO_Biological Process Category Name	p-value (Benjamini-Hochberg corrected)	Genes included in the category	GO_ID
response to chemical	7.60355e-13	AT1G07430,AT1G10470,AT1G11530,AT1G12420,AT1G13300,AT1G15330,AT1G17840,AT1G17950,AT1G19210,AT1G22640,AT1G23730,AT1G28010,AT1G28330,AT1G42550,AT1G46768,AT1G48690,AT1G51500,AT1G52890,AT1G56600,AT1G58340,AT1G64380,AT1G66950,AT1G67030,AT1G67710,AT1G69270,AT1G70940,AT1G74930,AT2G01830,AT2G05520,AT2G17820,AT2G18050,AT2G19310,AT2G26150,AT2G26910,AT2G26980,AT2G34650,AT2G38380,AT2G38390,AT2G38530,AT2G43570…	GO:0042221
response to endogenous stimulus	9.46946e-13	AT1G07430,AT1G10470,AT1G12420,AT1G13300,AT1G17840,AT1G17950,AT1G19210,AT1G22640,AT1G28010,AT1G42550,AT1G46768,AT1G48690,AT1G51500,AT1G56600,AT1G58340,AT1G64380,AT1G67030,AT1G67710,AT1G69270,AT1G70940,AT1G74930,AT2G01830,AT2G05520,AT2G17820,AT2G26150,AT2G26980,AT2G34650,AT2G43570,AT2G44480,AT2G45900,AT2G46680,AT2G47770,AT3G20470,AT3G28360,AT3G28910,AT3G30210,AT3G47600,AT3G47620,AT3G56400,AT3G61630…	GO:0009719
response to lipid	1.1385e-12	AT1G07430,AT1G12420,AT1G13300,AT1G17840,AT1G17950,AT1G22640,AT1G42550,AT1G51500,AT1G56600,AT1G58340,AT1G67030,AT1G69270,AT2G05520,AT2G17820,AT2G26980,AT2G45900,AT2G46680,AT2G47770,AT3G20470,AT3G28910,AT3G30210,AT3G47600,AT3G47620,AT3G63210,AT4G09600,AT4G27410,AT4G28110,AT4G34160,AT4G36260,AT4G37050,AT4G39070,AT5G16600,AT5G25610,AT5G37260,AT5G51990,AT5G52300,AT5G54230,AT5G57050,AT5G59220,AT5G59320…	GO:0033993
response to organic substance	1.22872e-12	AT1G07430,AT1G10470,AT1G12420,AT1G13300,AT1G17840,AT1G17950,AT1G19210,AT1G22640,AT1G23730,AT1G28010,AT1G28330,AT1G42550,AT1G46768,AT1G48690,AT1G51500,AT1G56600,AT1G58340,AT1G64380,AT1G67030,AT1G67710,AT1G69270,AT1G70940,AT1G74930,AT2G01830,AT2G05520,AT2G17820,AT2G26150,AT2G26980,AT2G34650,AT2G43570,AT2G44480,AT2G45900,AT2G46680,AT2G47770,AT3G02940,AT3G20470,AT3G28360,AT3G28910,AT3G30210,AT3G47600…	GO:0010033
response to hormone	1.23931e-12	AT1G07430,AT1G10470,AT1G12420,AT1G13300,AT1G17840,AT1G17950,AT1G19210,AT1G22640,AT1G28010,AT1G42550,AT1G46768,AT1G48690,AT1G51500,AT1G56600,AT1G58340,AT1G64380,AT1G67030,AT1G67710,AT1G69270,AT1G70940,AT1G74930,AT2G01830,AT2G05520,AT2G17820,AT2G26980,AT2G34650,AT2G44480,AT2G45900,AT2G46680,AT2G47770,AT3G20470,AT3G28360,AT3G28910,AT3G30210,AT3G47600,AT3G47620,AT3G56400,AT3G61630,AT3G63210,AT4G09600…	GO:0009725
response to oxygen-containing compound	1.4453e-12	AT1G07430,AT1G12420,AT1G13300,AT1G17840,AT1G17950,AT1G22640,AT1G28330,AT1G42550,AT1G46768,AT1G51500,AT1G52890,AT1G56600,AT1G58340,AT1G64380,AT1G66950,AT1G67030,AT1G69270,AT2G01830,AT2G05520,AT2G17820,AT2G18050,AT2G19310,AT2G26150,AT2G26980,AT2G38530,AT2G45900,AT2G46680,AT2G47770,AT3G02940,AT3G12580,AT3G14440,AT3G17790,AT3G20470,AT3G28910,AT3G30210,AT3G47600,AT3G47620,AT3G49690,AT3G56400,AT3G63210…	GO:1901700
response to acid chemical	3.63885e-12	AT1G07430,AT1G12420,AT1G13300,AT1G17840,AT1G17950,AT1G22640,AT1G42550,AT1G46768,AT1G51500,AT1G52890,AT1G56600,AT1G58340,AT1G67030,AT1G69270,AT2G01830,AT2G05520,AT2G17820,AT2G18050,AT2G26980,AT2G38530,AT2G45900,AT2G46680,AT2G47770,AT3G02940,AT3G14440,AT3G20470,AT3G28910,AT3G30210,AT3G47600,AT3G47620,AT3G49690,AT3G56400,AT3G63210,AT4G02280,AT4G09600,AT4G25490,AT4G27410,AT4G28110,AT4G36260,AT4G37050…	GO:0001101
response to abscisic acid	1.11835e-10	AT1G07430,AT1G12420,AT1G13300,AT1G17840,AT1G17950,AT1G22640,AT1G42550,AT1G51500,AT1G56600,AT1G58340,AT1G69270,AT2G05520,AT2G17820,AT2G26980,AT2G46680,AT2G47770,AT3G20470,AT3G30210,AT3G47600,AT3G47620,AT3G63210,AT4G27410,AT4G28110,AT4G37050,AT5G16600,AT5G25610,AT5G37260,AT5G51990,AT5G52300,AT5G54230,AT5G57050,AT5G59220,AT5G59320,AT5G62470,AT5G62490,AT5G66400	GO:0009737
response to alcohol	1.16639e-10	AT1G07430,AT1G12420,AT1G13300,AT1G17840,AT1G17950,AT1G22640,AT1G42550,AT1G51500,AT1G56600,AT1G58340,AT1G69270,AT2G05520,AT2G17820,AT2G26980,AT2G46680,AT2G47770,AT3G20470,AT3G30210,AT3G47600,AT3G47620,AT3G63210,AT4G27410,AT4G28110,AT4G37050,AT5G16600,AT5G25610,AT5G37260,AT5G51990,AT5G52300,AT5G54230,AT5G57050,AT5G59220,AT5G59320,AT5G62470,AT5G62490,AT5G66400	GO:0097305
regulation of nucleic acid-templated transcription	2.71507e-08	AT1G10470,AT1G13300,AT1G17950,AT1G19210,AT1G22640,AT1G29860,AT1G31050,AT1G32240,AT1G46768,AT1G51140,AT1G52890,AT1G64380,AT1G66140,AT1G67030,AT1G67710,AT1G74930,AT1G75410,AT2G01430,AT2G16400,AT2G26150,AT2G28810,AT2G33480,AT2G43445,AT2G46680,AT3G02940,AT3G02990,AT3G04670,AT3G07650,AT3G12580,AT3G20810,AT3G22830,AT3G28910,AT3G30210,AT3G47600,AT3G47620,AT3G49690,AT3G56400,AT3G61630,AT3G63350,AT4G00940…	GO:1903506
regulation of RNA biosynthetic process	2.71507e-08	AT1G10470,AT1G13300,AT1G17950,AT1G19210,AT1G22640,AT1G29860,AT1G31050,AT1G32240,AT1G46768,AT1G51140,AT1G52890,AT1G64380,AT1G66140,AT1G67030,AT1G67710,AT1G74930,AT1G75410,AT2G01430,AT2G16400,AT2G26150,AT2G28810,AT2G33480,AT2G43445,AT2G46680,AT3G02940,AT3G02990,AT3G04670,AT3G07650,AT3G12580,AT3G20810,AT3G22830,AT3G28910,AT3G30210,AT3G47600,AT3G47620,AT3G49690,AT3G56400,AT3G61630,AT3G63350,AT4G00940…	GO:2001141
regulation of RNA metabolic process	3.889e-08	AT1G10470,AT1G13300,AT1G17950,AT1G19210,AT1G22640,AT1G29860,AT1G31050,AT1G32240,AT1G46768,AT1G51140,AT1G52890,AT1G64380,AT1G66140,AT1G67030,AT1G67710,AT1G74930,AT1G75410,AT2G01430,AT2G16400,AT2G26150,AT2G28810,AT2G33480,AT2G43445,AT2G46680,AT3G02940,AT3G02990,AT3G04670,AT3G07650,AT3G12580,AT3G20810,AT3G22830,AT3G28910,AT3G30210,AT3G47600,AT3G47620,AT3G49690,AT3G56400,AT3G61630,AT3G63350,AT4G00940…	GO:0051252
regulation of transcription, DNA-templated	4.39345e-08	AT1G10470,AT1G13300,AT1G17950,AT1G19210,AT1G22640,AT1G29860,AT1G31050,AT1G32240,AT1G46768,AT1G51140,AT1G52890,AT1G64380,AT1G66140,AT1G67030,AT1G67710,AT1G74930,AT1G75410,AT2G01430,AT2G16400,AT2G26150,AT2G28810,AT2G33480,AT2G43445,AT2G46680,AT3G02940,AT3G02990,AT3G04670,AT3G07650,AT3G12580,AT3G20810,AT3G22830,AT3G28910,AT3G30210,AT3G47600,AT3G47620,AT3G49690,AT3G56400,AT3G61630,AT3G63350,AT4G00940…	GO:0006355
regulation of nucleobase-containing compound metabolic process	9.55537e-08	AT1G10470,AT1G13300,AT1G17950,AT1G19210,AT1G22640,AT1G29860,AT1G31050,AT1G32240,AT1G46768,AT1G51140,AT1G52890,AT1G64380,AT1G66140,AT1G67030,AT1G67710,AT1G74930,AT1G75410,AT2G01430,AT2G16400,AT2G26150,AT2G28810,AT2G33480,AT2G43445,AT2G46680,AT3G02940,AT3G02990,AT3G04670,AT3G07650,AT3G12580,AT3G20810,AT3G22830,AT3G28910,AT3G30210,AT3G47600,AT3G47620,AT3G49690,AT3G56400,AT3G61630,AT3G63350,AT4G00940…	GO:0019219
response to abiotic stimulus	2.99048e-07	AT1G10470,AT1G17840,AT1G22640,AT1G42550,AT1G46768,AT1G51140,AT1G51500,AT1G52890,AT1G56600,AT1G58340,AT1G68530,AT1G69270,AT1G70940,AT2G01830,AT2G05520,AT2G17820,AT2G18050,AT2G19310,AT2G23030,AT2G25090,AT2G26150,AT2G32010,AT2G34650,AT2G38380,AT2G38390,AT2G38530,AT2G44480,AT2G46680,AT2G47770,AT3G07650,AT3G12580,AT3G14440,AT3G20470,AT3G21090,AT3G28910,AT3G45680,AT3G47600,AT3G63350,AT4G01970,AT4G02280…	GO:0009628
response to water	3.61482e-07	AT1G46768,AT1G52890,AT1G56600,AT1G69270,AT2G01830,AT2G05520,AT2G17820,AT2G18050,AT2G38530,AT2G46680,AT3G14440,AT3G20470,AT4G02280,AT4G25490,AT4G27410,AT5G06760,AT5G25610,AT5G52300,AT5G57050,AT5G59220,AT5G59320,AT5G62470,AT5G66400	GO:0009415
single-organism process	3.82885e-07	AT1G01600,AT1G07430,AT1G10470,AT1G11530,AT1G11600,AT1G13300,AT1G13640,AT1G13700,AT1G15330,AT1G15960,AT1G17840,AT1G17950,AT1G19210,AT1G22370,AT1G22640,AT1G22990,AT1G23730,AT1G25530,AT1G28010,AT1G29660,AT1G29670,AT1G31650,AT1G32240,AT1G35250,AT1G42550,AT1G46768,AT1G48300,AT1G51140,AT1G51500,AT1G52690,AT1G52890,AT1G55260,AT1G56600,AT1G58340,AT1G60470,AT1G62290,AT1G64380,AT1G66830,AT1G66950,AT1G66960…	GO:0044699
single-organism developmental process	6.35222e-07	AT1G07430,AT1G10470,AT1G13300,AT1G15330,AT1G17840,AT1G17950,AT1G22640,AT1G31650,AT1G32240,AT1G42550,AT1G51140,AT1G52690,AT1G52890,AT1G58340,AT1G67030,AT1G67710,AT1G68530,AT1G69270,AT1G70940,AT1G74930,AT1G75820,AT2G01830,AT2G03090,AT2G05520,AT2G17820,AT2G26910,AT2G32010,AT2G33480,AT2G34650,AT2G35950,AT2G36640,AT2G43445,AT2G43570,AT2G46660,AT3G02940,AT3G07650,AT3G17520,AT3G19270,AT3G20470,AT3G20810…	GO:0044767
nucleic acid-templated transcription	7.91345e-07	AT1G10470,AT1G13300,AT1G17950,AT1G19210,AT1G22640,AT1G29860,AT1G31050,AT1G32240,AT1G46768,AT1G51140,AT1G52890,AT1G64380,AT1G66140,AT1G67030,AT1G67710,AT1G74930,AT1G75410,AT2G01430,AT2G16400,AT2G26150,AT2G28810,AT2G33480,AT2G43445,AT2G46680,AT3G02940,AT3G02990,AT3G04670,AT3G07650,AT3G12580,AT3G22830,AT3G28910,AT3G30210,AT3G47600,AT3G47620,AT3G49690,AT3G56400,AT3G61630,AT3G63350,AT4G00940,AT4G04890…	GO:0097659
response to osmotic stress	8.14616e-07	AT1G17840,AT1G22640,AT1G42550,AT1G51500,AT1G56600,AT1G58340,AT1G69270,AT2G01830,AT2G17820,AT2G23030,AT2G25090,AT2G32010,AT2G38380,AT2G38390,AT2G44480,AT2G47770,AT3G14440,AT3G45680,AT3G47600,AT4G10310,AT4G40010,AT5G02020,AT5G06760,AT5G24270,AT5G25610,AT5G37260,AT5G52300,AT5G54230,AT5G57050,AT5G62470,AT5G62490	GO:0006970
RNA biosynthetic process	8.98117e-07	AT1G10470,AT1G13300,AT1G17950,AT1G19210,AT1G22640,AT1G29860,AT1G31050,AT1G32240,AT1G46768,AT1G51140,AT1G52890,AT1G64380,AT1G66140,AT1G67030,AT1G67710,AT1G74930,AT1G75410,AT2G01430,AT2G16400,AT2G26150,AT2G28810,AT2G33480,AT2G43445,AT2G46680,AT3G02940,AT3G02990,AT3G04670,AT3G07650,AT3G12580,AT3G22830,AT3G28910,AT3G30210,AT3G47600,AT3G47620,AT3G49690,AT3G56400,AT3G61630,AT3G63350,AT4G00940,AT4G04890…	GO:0032774
response to water deprivation	9.00723e-07	AT1G46768,AT1G52890,AT1G56600,AT1G69270,AT2G01830,AT2G05520,AT2G17820,AT2G18050,AT2G38530,AT2G46680,AT3G14440,AT4G02280,AT4G25490,AT4G27410,AT5G06760,AT5G25610,AT5G52300,AT5G57050,AT5G59220,AT5G59320,AT5G62470,AT5G66400	GO:0009414
regulation of macromolecule biosynthetic process	9.04548e-07	AT1G10470,AT1G13300,AT1G17950,AT1G19210,AT1G22640,AT1G29860,AT1G31050,AT1G32240,AT1G46768,AT1G51140,AT1G52890,AT1G64380,AT1G66140,AT1G67030,AT1G67710,AT1G74930,AT1G75410,AT2G01430,AT2G16400,AT2G26150,AT2G28810,AT2G33480,AT2G43445,AT2G46680,AT3G02940,AT3G02990,AT3G04670,AT3G07650,AT3G12580,AT3G20810,AT3G22830,AT3G28910,AT3G30210,AT3G47600,AT3G47620,AT3G49690,AT3G56400,AT3G61630,AT3G63350,AT4G00940…	GO:0010556
developmental process	9.18015e-07	AT1G07430,AT1G10470,AT1G13300,AT1G15330,AT1G17840,AT1G17950,AT1G22640,AT1G31650,AT1G32240,AT1G42550,AT1G51140,AT1G52690,AT1G52890,AT1G58340,AT1G67030,AT1G67710,AT1G68530,AT1G69270,AT1G70940,AT1G74930,AT1G75410,AT1G75820,AT2G01830,AT2G03090,AT2G05520,AT2G17820,AT2G26910,AT2G32010,AT2G33480,AT2G34650,AT2G35950,AT2G36640,AT2G43445,AT2G43570,AT2G46660,AT3G02940,AT3G07650,AT3G17520,AT3G19270,AT3G20470…	GO:0032502
transcription, DNA-templated	1.09278e-06	AT1G10470,AT1G13300,AT1G17950,AT1G19210,AT1G22640,AT1G29860,AT1G31050,AT1G32240,AT1G46768,AT1G51140,AT1G52890,AT1G64380,AT1G66140,AT1G67030,AT1G67710,AT1G74930,AT1G75410,AT2G01430,AT2G16400,AT2G26150,AT2G28810,AT2G33480,AT2G43445,AT2G46680,AT3G02940,AT3G02990,AT3G04670,AT3G07650,AT3G12580,AT3G22830,AT3G28910,AT3G30210,AT3G47600,AT3G47620,AT3G49690,AT3G56400,AT3G61630,AT3G63350,AT4G00940,AT4G04890…	GO:0006351
regulation of cellular macromolecule biosynthetic process	1.37804e-06	AT1G10470,AT1G13300,AT1G17950,AT1G19210,AT1G22640,AT1G29860,AT1G31050,AT1G32240,AT1G46768,AT1G51140,AT1G52890,AT1G64380,AT1G66140,AT1G67030,AT1G67710,AT1G74930,AT1G75410,AT2G01430,AT2G16400,AT2G26150,AT2G28810,AT2G33480,AT2G43445,AT2G46680,AT3G02940,AT3G02990,AT3G04670,AT3G07650,AT3G12580,AT3G20810,AT3G22830,AT3G28910,AT3G30210,AT3G47600,AT3G47620,AT3G49690,AT3G56400,AT3G61630,AT3G63350,AT4G00940…	GO:2000112
regulation of cellular biosynthetic process	2.12401e-06	AT1G10470,AT1G13300,AT1G17950,AT1G19210,AT1G22640,AT1G29860,AT1G31050,AT1G32240,AT1G46768,AT1G51140,AT1G52890,AT1G64380,AT1G66140,AT1G67030,AT1G67710,AT1G74930,AT1G75410,AT2G01430,AT2G16400,AT2G26150,AT2G28810,AT2G33480,AT2G43445,AT2G46680,AT3G02940,AT3G02990,AT3G04670,AT3G07650,AT3G12580,AT3G20810,AT3G22830,AT3G28910,AT3G30210,AT3G47600,AT3G47620,AT3G49690,AT3G56400,AT3G61630,AT3G63350,AT4G00940…	GO:0031326
regulation of nitrogen compound metabolic process	2.25316e-06	AT1G10470,AT1G13300,AT1G17950,AT1G19210,AT1G22640,AT1G29860,AT1G31050,AT1G32240,AT1G46768,AT1G51140,AT1G52890,AT1G64380,AT1G66140,AT1G67030,AT1G67710,AT1G74930,AT1G75410,AT2G01430,AT2G16400,AT2G26150,AT2G28810,AT2G33480,AT2G43445,AT2G46680,AT3G02940,AT3G02990,AT3G04670,AT3G07650,AT3G12580,AT3G20810,AT3G22830,AT3G28910,AT3G30210,AT3G47600,AT3G47620,AT3G49690,AT3G56400,AT3G61630,AT3G63350,AT4G00940…	GO:0051171
regulation of biosynthetic process	2.46906e-06	AT1G10470,AT1G13300,AT1G17950,AT1G19210,AT1G22640,AT1G29860,AT1G31050,AT1G32240,AT1G46768,AT1G51140,AT1G52890,AT1G64380,AT1G66140,AT1G67030,AT1G67710,AT1G74930,AT1G75410,AT2G01430,AT2G16400,AT2G26150,AT2G28810,AT2G33480,AT2G43445,AT2G46680,AT3G02940,AT3G02990,AT3G04670,AT3G07650,AT3G12580,AT3G20810,AT3G22830,AT3G28910,AT3G30210,AT3G47600,AT3G47620,AT3G49690,AT3G56400,AT3G61630,AT3G63350,AT4G00940…	GO:0009889
regulation of gene expression	3.81397e-06	AT1G10470,AT1G13300,AT1G17950,AT1G19210,AT1G22640,AT1G29860,AT1G31050,AT1G32240,AT1G46768,AT1G51140,AT1G52890,AT1G64380,AT1G66140,AT1G67030,AT1G67710,AT1G74930,AT1G75410,AT2G01430,AT2G16400,AT2G26150,AT2G28810,AT2G33480,AT2G43445,AT2G46680,AT3G02940,AT3G02990,AT3G04670,AT3G07650,AT3G12580,AT3G20810,AT3G22830,AT3G28910,AT3G30210,AT3G47600,AT3G47620,AT3G49690,AT3G56400,AT3G61630,AT3G63350,AT4G00940…	GO:0010468
hormone-mediated signaling pathway	5.4071e-06	AT1G07430,AT1G10470,AT1G13300,AT1G19210,AT1G28010,AT1G42550,AT1G46768,AT1G64380,AT1G67030,AT1G67710,AT1G69270,AT1G70940,AT1G74930,AT2G01830,AT2G17820,AT2G26980,AT2G34650,AT2G46680,AT3G28360,AT3G56400,AT3G61630,AT4G09600,AT4G16750,AT4G25960,AT4G36260,AT4G39070,AT5G17300,AT5G43700,AT5G51990,AT5G52300,AT5G57050,AT5G59220,AT5G61600,AT5G66350	GO:0009755
regulation of primary metabolic process	1.15162e-05	AT1G10470,AT1G13300,AT1G17950,AT1G19210,AT1G22640,AT1G29860,AT1G31050,AT1G32240,AT1G46768,AT1G51140,AT1G52890,AT1G64380,AT1G66140,AT1G67030,AT1G67710,AT1G74930,AT1G75410,AT2G01430,AT2G16400,AT2G26150,AT2G28810,AT2G33480,AT2G43445,AT2G46680,AT3G02940,AT3G02990,AT3G04670,AT3G07650,AT3G12580,AT3G20810,AT3G22830,AT3G28910,AT3G30210,AT3G30720,AT3G47600,AT3G47620,AT3G49690,AT3G56400,AT3G61630,AT3G63350…	GO:0080090
regulation of cellular metabolic process	1.40319e-05	AT1G10470,AT1G13300,AT1G17950,AT1G19210,AT1G22640,AT1G29860,AT1G31050,AT1G32240,AT1G46768,AT1G51140,AT1G52890,AT1G64380,AT1G66140,AT1G67030,AT1G67710,AT1G74930,AT1G75410,AT2G01430,AT2G16400,AT2G26150,AT2G28810,AT2G32010,AT2G33480,AT2G43445,AT2G46680,AT3G02940,AT3G02990,AT3G04670,AT3G07650,AT3G12580,AT3G20810,AT3G22830,AT3G28910,AT3G30210,AT3G30720,AT3G47600,AT3G47620,AT3G49690,AT3G56400,AT3G61630…	GO:0031323
regulation of macromolecule metabolic process	1.63393e-05	AT1G10470,AT1G13300,AT1G17950,AT1G19210,AT1G22640,AT1G29860,AT1G31050,AT1G32240,AT1G46768,AT1G51140,AT1G52890,AT1G64380,AT1G66140,AT1G67030,AT1G67710,AT1G74930,AT1G75410,AT2G01430,AT2G16400,AT2G26150,AT2G28810,AT2G33480,AT2G43445,AT2G46680,AT3G02940,AT3G02990,AT3G04670,AT3G07650,AT3G12580,AT3G20810,AT3G22830,AT3G28910,AT3G30210,AT3G30720,AT3G47600,AT3G47620,AT3G49690,AT3G56400,AT3G61630,AT3G63350…	GO:0060255
regulation of cellular process	1.63457e-05	AT1G07430,AT1G10470,AT1G11530,AT1G13300,AT1G17950,AT1G19210,AT1G22640,AT1G28010,AT1G29860,AT1G31050,AT1G31650,AT1G32240,AT1G42550,AT1G46768,AT1G51140,AT1G52890,AT1G64380,AT1G66140,AT1G66830,AT1G67030,AT1G67710,AT1G69270,AT1G70940,AT1G74930,AT1G75410,AT1G75820,AT2G01430,AT2G01830,AT2G16400,AT2G17820,AT2G23030,AT2G24230,AT2G25090,AT2G26150,AT2G26980,AT2G28810,AT2G32010,AT2G33480,AT2G34650,AT2G43445…	GO:0050794
cellular response to hormone stimulus	2.47788e-05	AT1G07430,AT1G10470,AT1G13300,AT1G19210,AT1G28010,AT1G42550,AT1G46768,AT1G64380,AT1G67030,AT1G67710,AT1G69270,AT1G70940,AT1G74930,AT2G01830,AT2G17820,AT2G26980,AT2G34650,AT2G46680,AT3G28360,AT3G56400,AT3G61630,AT4G09600,AT4G16750,AT4G25960,AT4G36260,AT4G39070,AT5G17300,AT5G43700,AT5G51990,AT5G52300,AT5G57050,AT5G59220,AT5G61600,AT5G66350	GO:0032870
cellular response to endogenous stimulus	2.76916e-05	AT1G07430,AT1G10470,AT1G13300,AT1G19210,AT1G28010,AT1G42550,AT1G46768,AT1G64380,AT1G67030,AT1G67710,AT1G69270,AT1G70940,AT1G74930,AT2G01830,AT2G17820,AT2G26980,AT2G34650,AT2G46680,AT3G28360,AT3G56400,AT3G61630,AT4G09600,AT4G16750,AT4G25960,AT4G36260,AT4G39070,AT5G17300,AT5G43700,AT5G51990,AT5G52300,AT5G57050,AT5G59220,AT5G61600,AT5G66350	GO:0071495
response to stimulus	3.2903e-05	AT1G07430,AT1G10470,AT1G11530,AT1G12420,AT1G13300,AT1G15330,AT1G17840,AT1G17950,AT1G19210,AT1G22640,AT1G23730,AT1G28010,AT1G28330,AT1G29660,AT1G42550,AT1G46768,AT1G48690,AT1G51140,AT1G51500,AT1G52890,AT1G56600,AT1G58340,AT1G60470,AT1G64380,AT1G66830,AT1G66950,AT1G67030,AT1G67710,AT1G68530,AT1G69270,AT1G70940,AT1G74930,AT1G75820,AT2G01830,AT2G05520,AT2G17820,AT2G18050,AT2G19310,AT2G23030,AT2G24230…	GO:0050896
nucleobase-containing compound biosynthetic process	3.49526e-05	AT1G10470,AT1G13300,AT1G17950,AT1G19210,AT1G22640,AT1G29860,AT1G31050,AT1G32240,AT1G42550,AT1G46768,AT1G51140,AT1G52890,AT1G64380,AT1G66140,AT1G67030,AT1G67710,AT1G74930,AT1G75410,AT2G01430,AT2G16400,AT2G26150,AT2G28810,AT2G33480,AT2G43445,AT2G46680,AT3G02940,AT3G02990,AT3G04670,AT3G07650,AT3G12580,AT3G22830,AT3G28910,AT3G30210,AT3G47600,AT3G47620,AT3G49690,AT3G56400,AT3G61630,AT3G63350,AT4G00940…	GO:0034654
regulation of metabolic process	6.42388e-05	AT1G10470,AT1G13300,AT1G17950,AT1G19210,AT1G22640,AT1G29860,AT1G31050,AT1G32240,AT1G46768,AT1G51140,AT1G52890,AT1G64380,AT1G66140,AT1G67030,AT1G67710,AT1G74930,AT1G75410,AT2G01430,AT2G16400,AT2G26150,AT2G28810,AT2G32010,AT2G33480,AT2G43445,AT2G46680,AT3G02940,AT3G02990,AT3G04670,AT3G07650,AT3G12580,AT3G20810,AT3G22830,AT3G28910,AT3G30210,AT3G30720,AT3G47600,AT3G47620,AT3G49690,AT3G56400,AT3G61630…	GO:0019222
cellular response to organic substance	8.49625e-05	AT1G07430,AT1G10470,AT1G13300,AT1G19210,AT1G28010,AT1G42550,AT1G46768,AT1G64380,AT1G67030,AT1G67710,AT1G69270,AT1G70940,AT1G74930,AT2G01830,AT2G17820,AT2G26150,AT2G26980,AT2G34650,AT2G46680,AT3G28360,AT3G56400,AT3G61630,AT4G09600,AT4G16750,AT4G25960,AT4G36260,AT4G39070,AT5G17300,AT5G25220,AT5G43700,AT5G51990,AT5G52300,AT5G57050,AT5G59220,AT5G61600,AT5G66350	GO:0071310
organic cyclic compound biosynthetic process	0.000161227	AT1G10470,AT1G13300,AT1G17950,AT1G19210,AT1G22640,AT1G29860,AT1G31050,AT1G32240,AT1G42550,AT1G46768,AT1G51140,AT1G52890,AT1G64380,AT1G66140,AT1G66960,AT1G67030,AT1G67710,AT1G74930,AT1G75410,AT1G78960,AT2G01430,AT2G16400,AT2G26150,AT2G28810,AT2G33480,AT2G43445,AT2G46680,AT3G02940,AT3G02990,AT3G04670,AT3G07650,AT3G12580,AT3G19270,AT3G22830,AT3G28910,AT3G30210,AT3G47600,AT3G47620,AT3G49690,AT3G56400…	GO:1901362
regulation of biological process	0.000169294	AT1G07430,AT1G10470,AT1G11530,AT1G13300,AT1G17950,AT1G19210,AT1G22640,AT1G28010,AT1G29860,AT1G31050,AT1G31650,AT1G32240,AT1G42550,AT1G46768,AT1G51140,AT1G52890,AT1G58340,AT1G64380,AT1G66140,AT1G66830,AT1G67030,AT1G67710,AT1G69270,AT1G70940,AT1G74930,AT1G75410,AT1G75820,AT2G01430,AT2G01830,AT2G16400,AT2G17820,AT2G23030,AT2G24230,AT2G25090,AT2G26150,AT2G26980,AT2G28810,AT2G32010,AT2G33480,AT2G34650…	GO:0050789
multicellular organism development	0.000179864	AT1G07430,AT1G10470,AT1G13300,AT1G15330,AT1G17840,AT1G32240,AT1G42550,AT1G51140,AT1G52690,AT1G52890,AT1G58340,AT1G67030,AT1G67710,AT1G68530,AT1G69270,AT1G70940,AT1G74930,AT1G75820,AT2G01830,AT2G05520,AT2G17820,AT2G26910,AT2G32010,AT2G33480,AT2G34650,AT2G35950,AT2G36640,AT2G43570,AT2G46660,AT3G07650,AT3G17520,AT3G19270,AT3G20810,AT3G43720,AT3G47620,AT3G49690,AT3G56400,AT3G61630,AT3G63210,AT4G02280…	GO:0007275
response to inorganic substance	0.000195747	AT1G42550,AT1G46768,AT1G52890,AT1G56600,AT1G69270,AT2G01830,AT2G05520,AT2G17820,AT2G18050,AT2G19310,AT2G26150,AT2G38380,AT2G38530,AT2G43570,AT2G46680,AT3G12580,AT3G14440,AT3G17790,AT3G20470,AT3G47600,AT4G02280,AT4G25490,AT4G27410,AT5G06760,AT5G24270,AT5G25610,AT5G52300,AT5G57050,AT5G59190,AT5G59220,AT5G59320,AT5G62470,AT5G66400	GO:0010035
single-multicellular organism process	0.000199094	AT1G07430,AT1G10470,AT1G13300,AT1G15330,AT1G17840,AT1G32240,AT1G42550,AT1G51140,AT1G52690,AT1G52890,AT1G58340,AT1G67030,AT1G67710,AT1G68530,AT1G69270,AT1G70940,AT1G74930,AT1G75820,AT2G01830,AT2G05520,AT2G17820,AT2G26910,AT2G32010,AT2G33480,AT2G34650,AT2G35950,AT2G36640,AT2G43570,AT2G46660,AT3G07650,AT3G17520,AT3G19270,AT3G20470,AT3G20810,AT3G43720,AT3G47620,AT3G49690,AT3G56400,AT3G61630,AT3G63210…	GO:0044707
regulation of transcription from RNA polymerase II promoter	0.000201372	AT1G17950,AT1G22640,AT1G51140,AT2G43445,AT3G02940,AT3G28910,AT3G30210,AT3G47600,AT3G49690,AT4G13480,AT4G28110,AT5G16600,AT5G23000,AT5G54230,AT5G62470,AT5G65790,AT5G66320	GO:0006357
heterocycle biosynthetic process	0.000262615	AT1G10470,AT1G13300,AT1G17950,AT1G19210,AT1G22640,AT1G29860,AT1G31050,AT1G32240,AT1G42550,AT1G46768,AT1G51140,AT1G52890,AT1G64380,AT1G66140,AT1G67030,AT1G67710,AT1G74930,AT1G75410,AT2G01430,AT2G16400,AT2G26150,AT2G28810,AT2G33480,AT2G43445,AT2G46680,AT3G02940,AT3G02990,AT3G04670,AT3G07650,AT3G12580,AT3G22830,AT3G28910,AT3G30210,AT3G47600,AT3G47620,AT3G49690,AT3G56400,AT3G61630,AT3G63350,AT4G00940…	GO:0018130
response to salt stress	0.00033654	AT1G17840,AT1G22640,AT1G51500,AT1G56600,AT1G69270,AT2G25090,AT2G32010,AT2G38380,AT2G38390,AT2G44480,AT2G47770,AT3G14440,AT3G45680,AT3G47600,AT4G10310,AT4G40010,AT5G02020,AT5G24270,AT5G25610,AT5G37260,AT5G52300,AT5G54230,AT5G62470,AT5G62490	GO:0009651
lipid transport	0.000342214	AT1G17840,AT1G51500,AT1G55260,AT2G37870,AT2G38530,AT2G38540,AT3G43720,AT4G25850,AT4G25860,AT4G33550,AT5G01870,AT5G13900,AT5G59320	GO:0006869
cuticle development	0.000419434	AT1G51140,AT1G68530,AT2G26910,AT3G43720,AT4G28110,AT5G57800	GO:0042335
aromatic compound biosynthetic process	0.000501521	AT1G10470,AT1G13300,AT1G17950,AT1G19210,AT1G22640,AT1G29860,AT1G31050,AT1G32240,AT1G42550,AT1G46768,AT1G51140,AT1G52890,AT1G64380,AT1G66140,AT1G67030,AT1G67710,AT1G74930,AT1G75410,AT2G01430,AT2G16400,AT2G26150,AT2G28810,AT2G33480,AT2G43445,AT2G46680,AT3G02940,AT3G02990,AT3G04670,AT3G07650,AT3G12580,AT3G22830,AT3G28910,AT3G30210,AT3G47600,AT3G47620,AT3G49690,AT3G56400,AT3G61630,AT3G63350,AT4G00940…	GO:0019438
cellular response to chemical stimulus	0.00062025	AT1G07430,AT1G10470,AT1G11530,AT1G13300,AT1G19210,AT1G28010,AT1G42550,AT1G46768,AT1G64380,AT1G67030,AT1G67710,AT1G69270,AT1G70940,AT1G74930,AT2G01830,AT2G17820,AT2G26150,AT2G26980,AT2G34650,AT2G46680,AT3G28360,AT3G56400,AT3G61630,AT4G09600,AT4G16750,AT4G25960,AT4G36260,AT4G39070,AT5G17300,AT5G25220,AT5G43700,AT5G51990,AT5G52300,AT5G57050,AT5G59220,AT5G61600,AT5G66350	GO:0070887
multicellular organismal process	0.00063	AT1G07430,AT1G10470,AT1G13300,AT1G15330,AT1G17840,AT1G31650,AT1G32240,AT1G42550,AT1G51140,AT1G52690,AT1G52890,AT1G58340,AT1G67030,AT1G67710,AT1G68530,AT1G69270,AT1G70940,AT1G74930,AT1G75820,AT2G01830,AT2G05520,AT2G17820,AT2G26910,AT2G32010,AT2G33480,AT2G34650,AT2G35950,AT2G36640,AT2G43570,AT2G46660,AT3G07650,AT3G17520,AT3G19270,AT3G20470,AT3G20810,AT3G43720,AT3G47620,AT3G49690,AT3G56400,AT3G61630…	GO:0032501
anatomical structure development	0.000642024	AT1G07430,AT1G10470,AT1G13300,AT1G15330,AT1G17840,AT1G31650,AT1G32240,AT1G42550,AT1G51140,AT1G52690,AT1G52890,AT1G58340,AT1G67030,AT1G67710,AT1G68530,AT1G69270,AT1G70940,AT1G74930,AT1G75410,AT1G75820,AT2G01830,AT2G03090,AT2G05520,AT2G17820,AT2G26910,AT2G32010,AT2G33480,AT2G34650,AT2G35950,AT2G36640,AT2G43570,AT2G46660,AT3G07650,AT3G17520,AT3G19270,AT3G20810,AT3G43720,AT3G47620,AT3G49690,AT3G56400…	GO:0048856
transcription from RNA polymerase II promoter	0.000760738	AT1G17950,AT1G22640,AT1G51140,AT2G43445,AT3G02940,AT3G28910,AT3G30210,AT3G47600,AT3G49690,AT4G13480,AT4G28110,AT5G16600,AT5G23000,AT5G54230,AT5G62470,AT5G65790,AT5G66320	GO:0006366
lipid localization	0.00123232	AT1G17840,AT1G51500,AT1G55260,AT2G37870,AT2G38530,AT2G38540,AT3G43720,AT4G25850,AT4G25860,AT4G33550,AT5G01870,AT5G13900,AT5G59320	GO:0010876
biological regulation	0.00151194	AT1G07430,AT1G10470,AT1G11530,AT1G13300,AT1G15960,AT1G17950,AT1G19210,AT1G22640,AT1G22990,AT1G28010,AT1G29860,AT1G31050,AT1G31650,AT1G32240,AT1G42550,AT1G46768,AT1G51140,AT1G52890,AT1G58340,AT1G64380,AT1G66140,AT1G66830,AT1G67030,AT1G67710,AT1G69270,AT1G70940,AT1G74930,AT1G75410,AT1G75820,AT2G01430,AT2G01830,AT2G05520,AT2G16400,AT2G17820,AT2G23030,AT2G24230,AT2G25090,AT2G26150,AT2G26980,AT2G28810…	GO:0065007
cell differentiation	0.00206441	AT1G17950,AT1G22640,AT1G31650,AT1G32240,AT1G67030,AT1G70940,AT1G75820,AT2G34650,AT2G43445,AT3G02940,AT3G28910,AT3G30210,AT3G47600,AT3G49690,AT4G04890,AT4G13480,AT4G21750,AT4G28110,AT4G37750,AT5G03840,AT5G16600,AT5G23000,AT5G54230,AT5G57800,AT5G62470,AT5G65790,AT5G66320	GO:0030154
regulation of signal transduction	0.00264901	AT1G07430,AT1G13300,AT1G28010,AT1G42550,AT1G70940,AT1G75820,AT2G17820,AT3G28360,AT4G25960,AT4G36260,AT4G39070,AT5G57050,AT5G59220,AT5G66350	GO:0009966
negative regulation of signal transduction	0.00269021	AT1G07430,AT1G13300,AT2G17820,AT4G36260,AT4G39070,AT5G57050,AT5G59220,AT5G66350	GO:0009968
regulation of signaling	0.00309874	AT1G07430,AT1G13300,AT1G28010,AT1G42550,AT1G70940,AT1G75820,AT2G17820,AT3G28360,AT4G25960,AT4G36260,AT4G39070,AT5G57050,AT5G59220,AT5G66350	GO:0023051
negative regulation of cell communication	0.00334063	AT1G07430,AT1G13300,AT2G17820,AT4G36260,AT4G39070,AT5G57050,AT5G59220,AT5G66350	GO:0010648
negative regulation of signaling	0.00334063	AT1G07430,AT1G13300,AT2G17820,AT4G36260,AT4G39070,AT5G57050,AT5G59220,AT5G66350	GO:0023057
regulation of cell communication	0.00335745	AT1G07430,AT1G13300,AT1G28010,AT1G42550,AT1G70940,AT1G75820,AT2G17820,AT3G28360,AT4G25960,AT4G36260,AT4G39070,AT5G57050,AT5G59220,AT5G66350	GO:0010646
response to salicylic acid	0.00394325	AT1G22640,AT2G05520,AT3G02940,AT3G20470,AT3G28910,AT3G47600,AT3G49690,AT3G56400,AT5G37260,AT5G54230,AT5G62470,AT5G65790	GO:0009751
response to stress	0.00469793	AT1G11530,AT1G13300,AT1G17840,AT1G22640,AT1G29660,AT1G42550,AT1G46768,AT1G51500,AT1G52890,AT1G56600,AT1G58340,AT1G60470,AT1G66950,AT1G68530,AT1G69270,AT1G74930,AT2G01830,AT2G05520,AT2G17820,AT2G18050,AT2G19310,AT2G23030,AT2G25090,AT2G26150,AT2G32010,AT2G38380,AT2G38390,AT2G38530,AT2G43570,AT2G44480,AT2G46680,AT2G47770,AT3G10190,AT3G12580,AT3G14440,AT3G17790,AT3G20470,AT3G28910,AT3G45680,AT3G47600…	GO:0006950
cellular developmental process	0.00495835	AT1G17950,AT1G22640,AT1G31650,AT1G32240,AT1G67030,AT1G68530,AT1G70940,AT1G75820,AT2G03090,AT2G05520,AT2G34650,AT2G43445,AT3G02940,AT3G28910,AT3G30210,AT3G47600,AT3G49690,AT4G04890,AT4G13480,AT4G17030,AT4G21750,AT4G28110,AT4G37750,AT5G03840,AT5G16600,AT5G23000,AT5G54230,AT5G57800,AT5G62470,AT5G65790,AT5G66320	GO:0048869
response to gibberellin	0.00586019	AT1G07430,AT1G67030,AT2G45900,AT3G28910,AT3G47620,AT4G09600,AT4G36260,AT5G37260,AT5G65790,AT5G66350	GO:0009739
RNA metabolic process	0.00977326	AT1G10470,AT1G13300,AT1G17950,AT1G19210,AT1G22640,AT1G29860,AT1G31050,AT1G32240,AT1G46768,AT1G51140,AT1G52890,AT1G64380,AT1G66140,AT1G67030,AT1G67710,AT1G74930,AT1G75410,AT2G01430,AT2G16400,AT2G26150,AT2G28810,AT2G33480,AT2G43445,AT2G46680,AT3G02940,AT3G02990,AT3G04670,AT3G07650,AT3G12580,AT3G22830,AT3G28910,AT3G30210,AT3G47600,AT3G47620,AT3G49690,AT3G56400,AT3G61630,AT3G63350,AT4G00940,AT4G04890…	GO:0016070
cellular response to lipid	0.0168066	AT1G07430,AT1G13300,AT1G42550,AT1G67030,AT1G69270,AT2G17820,AT2G26980,AT2G46680,AT4G09600,AT4G36260,AT4G39070,AT5G51990,AT5G52300,AT5G57050,AT5G59220,AT5G66350	GO:0071396
regulation of developmental process	0.0207704	AT1G07430,AT1G31650,AT1G42550,AT1G58340,AT1G67710,AT1G70940,AT1G75410,AT1G75820,AT2G01830,AT3G07650,AT3G20470,AT3G47620,AT3G56400,AT4G04890,AT4G39070,AT5G03840,AT5G13290,AT5G22290,AT5G37260,AT5G59570,AT5G62430	GO:0050793
system development	0.0221275	AT1G07430,AT1G10470,AT1G13300,AT1G15330,AT1G17840,AT1G32240,AT1G51140,AT1G52690,AT1G58340,AT1G67710,AT1G69270,AT1G70940,AT1G74930,AT2G01830,AT2G05520,AT2G17820,AT2G34650,AT2G36640,AT2G43570,AT2G46660,AT3G07650,AT3G17520,AT3G20810,AT3G47620,AT3G56400,AT3G61630,AT3G63210,AT4G02280,AT4G04890,AT4G13345,AT4G21750,AT4G34160,AT4G36260,AT4G37180,AT4G37750,AT5G03840,AT5G06760,AT5G13290,AT5G22290,AT5G37260…	GO:0048731
response to organic cyclic compound	0.0229706	AT1G22640,AT2G05520,AT2G43570,AT3G02940,AT3G20470,AT3G28910,AT3G47600,AT3G49690,AT3G56400,AT4G34160,AT4G39070,AT5G37260,AT5G54230,AT5G62470,AT5G65790	GO:0014070
single-organism localization	0.0277112	AT1G07430,AT1G17840,AT1G25530,AT1G28010,AT1G42550,AT1G51500,AT1G55260,AT1G58340,AT1G66950,AT1G70940,AT2G01830,AT2G26910,AT2G34650,AT2G37870,AT2G38530,AT2G38540,AT2G41190,AT3G28360,AT3G30842,AT3G43720,AT3G54820,AT3G60160,AT3G61630,AT4G10310,AT4G13345,AT4G25850,AT4G25860,AT4G25960,AT4G29340,AT4G33550,AT5G01870,AT5G13900,AT5G37820,AT5G47560,AT5G59320	GO:1902578
single-organism cellular process	0.0349969	AT1G01600,AT1G07430,AT1G10470,AT1G11530,AT1G13300,AT1G13640,AT1G13700,AT1G15960,AT1G17950,AT1G19210,AT1G22370,AT1G22640,AT1G22990,AT1G28010,AT1G31650,AT1G32240,AT1G42550,AT1G46768,AT1G48300,AT1G51140,AT1G64380,AT1G66830,AT1G66960,AT1G67030,AT1G67710,AT1G68530,AT1G68750,AT1G69270,AT1G70940,AT1G74930,AT1G75820,AT1G78090,AT1G78960,AT2G01830,AT2G02000,AT2G03090,AT2G03890,AT2G05520,AT2G15090,AT2G17820…	GO:0044763
single-organism transport	0.0350396	AT1G07430,AT1G17840,AT1G25530,AT1G28010,AT1G42550,AT1G51500,AT1G55260,AT1G58340,AT1G66950,AT1G70940,AT2G01830,AT2G26910,AT2G34650,AT2G37870,AT2G38530,AT2G38540,AT2G41190,AT3G28360,AT3G30842,AT3G43720,AT3G54820,AT3G60160,AT3G61630,AT4G10310,AT4G13345,AT4G25850,AT4G25860,AT4G25960,AT4G33550,AT5G01870,AT5G13900,AT5G37820,AT5G47560,AT5G59320	GO:0044765
regulation of multicellular organismal process	0.036172	AT1G07430,AT1G31650,AT1G42550,AT1G58340,AT1G67710,AT1G70940,AT2G01830,AT3G07650,AT3G20470,AT3G47620,AT3G56400,AT4G39070,AT5G03840,AT5G13290,AT5G22290,AT5G37260,AT5G59570	GO:0051239
reproductive structure development	0.0428641	AT1G07430,AT1G10470,AT1G15330,AT1G17840,AT1G32240,AT1G51140,AT1G52690,AT1G69270,AT2G17820,AT2G34650,AT2G36640,AT2G46660,AT3G07650,AT3G17520,AT3G20810,AT3G47620,AT3G61630,AT3G63210,AT4G02280,AT4G04890,AT4G13345,AT4G21750,AT4G34160,AT4G36260,AT4G37180,AT4G37750,AT5G03840,AT5G06760,AT5G13290,AT5G22290,AT5G37260,AT5G59570,AT5G62040,AT5G62430	GO:0048608
reproductive system development	0.0428641	AT1G07430,AT1G10470,AT1G15330,AT1G17840,AT1G32240,AT1G51140,AT1G52690,AT1G69270,AT2G17820,AT2G34650,AT2G36640,AT2G46660,AT3G07650,AT3G17520,AT3G20810,AT3G47620,AT3G61630,AT3G63210,AT4G02280,AT4G04890,AT4G13345,AT4G21750,AT4G34160,AT4G36260,AT4G37180,AT4G37750,AT5G03840,AT5G06760,AT5G13290,AT5G22290,AT5G37260,AT5G59570,AT5G62040,AT5G62430	GO:0061458
negative regulation of response to stimulus	0.0446393	AT1G07430,AT1G13300,AT2G17820,AT3G07650,AT4G36260,AT4G39070,AT5G57050,AT5G59220,AT5G66350	GO:0048585
abscisic acid-activated signaling pathway	0.0466433	AT1G07430,AT1G13300,AT1G42550,AT1G69270,AT2G17820,AT2G26980,AT2G46680,AT5G51990,AT5G52300,AT5G57050,AT5G59220	GO:0009738
cotyledon development	0.0490925	AT1G17840,AT2G34650,AT3G61630,AT4G04890,AT4G21750	GO:0048825
response to high light intensity	0.0494324	AT2G19310,AT2G26150,AT3G12580,AT3G63350,AT4G34190,AT5G57050	GO:0009644
pattern specification process	0.0510627	AT1G17840,AT1G32240,AT1G69270,AT1G70940,AT2G17820,AT2G32010,AT4G36260,AT4G37180,AT5G49660,AT5G63090	GO:0007389
phosphorelay signal transduction system	0.055057	AT1G10470,AT1G19210,AT1G46768,AT1G64380,AT1G67710,AT1G74930,AT2G01830,AT2G17820,AT3G61630,AT4G16750,AT5G61600	GO:0000160
drug transmembrane transport	0.0572387	AT1G58340,AT1G66950,AT2G26910,AT3G30842,AT3G60160	GO:0006855
regionalization	0.0609825	AT1G17840,AT1G32240,AT1G69270,AT2G17820,AT2G32010,AT4G36260,AT4G37180,AT5G49660,AT5G63090	GO:0003002
regulation of multicellular organismal development	0.079204	AT1G07430,AT1G42550,AT1G58340,AT1G67710,AT1G70940,AT2G01830,AT3G07650,AT3G47620,AT3G56400,AT4G39070,AT5G03840,AT5G13290,AT5G22290,AT5G37260,AT5G59570	GO:2000026
auxin efflux	0.0800177	AT1G28010,AT1G70940,AT3G28360,AT4G25960	GO:0010315
cellular response to acid chemical	0.0811682	AT1G07430,AT1G13300,AT1G42550,AT1G67030,AT1G69270,AT2G17820,AT2G26980,AT2G46680,AT3G56400,AT4G09600,AT4G36260,AT5G51990,AT5G52300,AT5G57050,AT5G59220,AT5G66350	GO:0071229
drug transport	0.0836241	AT1G58340,AT1G66950,AT2G26910,AT3G30842,AT3G60160	GO:0015893
cellular response to abscisic acid stimulus	0.0840925	AT1G07430,AT1G13300,AT1G42550,AT1G69270,AT2G17820,AT2G26980,AT2G46680,AT5G51990,AT5G52300,AT5G57050,AT5G59220	GO:0071215
cellular response to alcohol	0.0840925	AT1G07430,AT1G13300,AT1G42550,AT1G69270,AT2G17820,AT2G26980,AT2G46680,AT5G51990,AT5G52300,AT5G57050,AT5G59220	GO:0097306
signal transduction	0.0842573	AT1G07430,AT1G10470,AT1G13300,AT1G19210,AT1G28010,AT1G42550,AT1G46768,AT1G64380,AT1G66830,AT1G67030,AT1G67710,AT1G69270,AT1G70940,AT1G74930,AT1G75820,AT2G01830,AT2G17820,AT2G23030,AT2G24230,AT2G25090,AT2G26980,AT2G34650,AT2G46680,AT3G13380,AT3G28360,AT3G56400,AT3G61630,AT4G09600,AT4G16750,AT4G25960,AT4G36260,AT4G39070,AT4G40010,AT5G17300,AT5G43700,AT5G46260,AT5G47800,AT5G51990,AT5G52300,AT5G53730…	GO:0007165
very long-chain fatty acid metabolic process	0.0843069	AT1G68530,AT2G15090,AT3G28910,AT4G34250	GO:0000038
regulation of meristem development	0.0846941	AT1G67710,AT1G70940,AT1G75410,AT1G75820,AT2G01830,AT5G13290,AT5G62430	GO:0048509
response to drug	0.0851589	AT1G58340,AT1G66950,AT2G26910,AT3G30842,AT3G60160	GO:0042493
single organism signaling	0.0870125	AT1G07430,AT1G10470,AT1G13300,AT1G19210,AT1G28010,AT1G42550,AT1G46768,AT1G64380,AT1G66830,AT1G67030,AT1G67710,AT1G69270,AT1G70940,AT1G74930,AT1G75820,AT2G01830,AT2G17820,AT2G23030,AT2G24230,AT2G25090,AT2G26980,AT2G34650,AT2G46680,AT3G13380,AT3G28360,AT3G56400,AT3G61630,AT4G09600,AT4G16750,AT4G25960,AT4G36260,AT4G39070,AT4G40010,AT5G17300,AT5G43700,AT5G46260,AT5G47800,AT5G51990,AT5G52300,AT5G53730…	GO:0044700
signaling	0.0870519	AT1G07430,AT1G10470,AT1G13300,AT1G19210,AT1G28010,AT1G42550,AT1G46768,AT1G64380,AT1G66830,AT1G67030,AT1G67710,AT1G69270,AT1G70940,AT1G74930,AT1G75820,AT2G01830,AT2G17820,AT2G23030,AT2G24230,AT2G25090,AT2G26980,AT2G34650,AT2G46680,AT3G13380,AT3G28360,AT3G56400,AT3G61630,AT4G09600,AT4G16750,AT4G25960,AT4G36260,AT4G39070,AT4G40010,AT5G17300,AT5G43700,AT5G46260,AT5G47800,AT5G51990,AT5G52300,AT5G53730…	GO:0023052
response to auxin	0.0872115	AT1G28010,AT1G48690,AT1G70940,AT2G34650,AT3G28360,AT3G28910,AT3G47600,AT4G25960,AT4G36260,AT4G36740,AT5G13360,AT5G17300,AT5G37260,AT5G43700,AT5G66350	GO:0009733
acropetal auxin transport	0.0873099	AT1G28010,AT3G28360,AT4G25960	GO:0010541
regulation of response to stimulus	0.0879604	AT1G07430,AT1G13300,AT1G28010,AT1G42550,AT1G70940,AT1G75820,AT2G17820,AT3G07650,AT3G28360,AT3G47620,AT3G56400,AT4G25960,AT4G36260,AT4G39070,AT5G24660,AT5G57050,AT5G59220,AT5G66350	GO:0048583
response to ethylene	0.10438	AT1G19210,AT1G46768,AT1G64380,AT1G74930,AT2G05520,AT2G17820,AT3G28910,AT3G47600,AT3G61630,AT4G16750,AT5G37260,AT5G61600	GO:0009723
shoot system development	0.125767	AT1G15330,AT1G17840,AT1G32240,AT2G01830,AT2G34650,AT2G43570,AT3G20810,AT3G47620,AT3G56400,AT3G61630,AT4G04890,AT4G21750,AT4G36260,AT4G37180,AT4G37750,AT5G03840,AT5G13290,AT5G22290,AT5G37260,AT5G52300,AT5G59220,AT5G59570,AT5G62040,AT5G62430	GO:0048367
developmental process involved in reproduction	0.127659	AT1G07430,AT1G10470,AT1G15330,AT1G17840,AT1G31650,AT1G32240,AT1G51140,AT1G52690,AT1G69270,AT2G17820,AT2G34650,AT2G36640,AT2G46660,AT3G07650,AT3G17520,AT3G20810,AT3G47620,AT3G61630,AT3G63210,AT4G02280,AT4G04890,AT4G13345,AT4G21750,AT4G34160,AT4G36260,AT4G37180,AT4G37750,AT5G03840,AT5G06760,AT5G13290,AT5G22290,AT5G37260,AT5G57800,AT5G59570,AT5G62040,AT5G62430	GO:0003006
negative regulation of abscisic acid-activated signaling pathway	0.128529	AT1G07430,AT1G13300,AT5G57050,AT5G59220	GO:0009788
negative regulation of response to alcohol	0.128529	AT1G07430,AT1G13300,AT5G57050,AT5G59220	GO:1901420
regulation of gibberellic acid mediated signaling pathway	0.138088	AT1G07430,AT4G36260,AT5G66350	GO:0009937
nucleic acid metabolic process	0.150004	AT1G10470,AT1G13300,AT1G17950,AT1G19210,AT1G22640,AT1G29860,AT1G31050,AT1G32240,AT1G46768,AT1G51140,AT1G52890,AT1G64380,AT1G66140,AT1G67030,AT1G67710,AT1G74390,AT1G74930,AT1G75410,AT2G01430,AT2G16400,AT2G26150,AT2G28810,AT2G33480,AT2G43445,AT2G46680,AT3G02940,AT3G02990,AT3G04670,AT3G07650,AT3G12580,AT3G22830,AT3G28910,AT3G30210,AT3G47600,AT3G47620,AT3G49690,AT3G56400,AT3G61630,AT3G63350,AT4G00940…	GO:0090304
auxin-activated signaling pathway	0.150219	AT1G28010,AT1G70940,AT2G34650,AT3G28360,AT4G25960,AT4G36260,AT5G17300,AT5G43700,AT5G66350	GO:0009734
post-embryonic development	0.154411	AT1G07430,AT1G10470,AT1G15330,AT1G17840,AT1G32240,AT1G42550,AT1G51140,AT1G52690,AT1G69270,AT2G01830,AT2G17820,AT2G34650,AT2G36640,AT2G46660,AT3G07650,AT3G17520,AT3G20810,AT3G47620,AT3G61630,AT3G63210,AT4G02280,AT4G04890,AT4G13345,AT4G21750,AT4G34160,AT4G36260,AT4G37180,AT4G37750,AT4G39070,AT5G03840,AT5G06760,AT5G13290,AT5G22290,AT5G37260,AT5G59570,AT5G62040,AT5G62430	GO:0009791
response to cytokinin	0.156915	AT1G10470,AT1G67030,AT1G67710,AT2G01830,AT2G26980,AT3G47620,AT3G61630,AT4G34160,AT4G39330,AT5G25220	GO:0009735
cytokinin-activated signaling pathway	0.161965	AT1G10470,AT1G67030,AT1G67710,AT2G01830,AT3G61630	GO:0009736
response to light intensity	0.162339	AT1G58340,AT2G19310,AT2G26150,AT3G12580,AT3G63350,AT4G34190,AT5G57050	GO:0009642
regulation of auxin mediated signaling pathway	0.180528	AT1G28010,AT1G70940,AT3G28360,AT4G25960	GO:0010928
cellular response to cytokinin stimulus	0.180797	AT1G10470,AT1G67030,AT1G67710,AT2G01830,AT3G61630	GO:0071368
lipid metabolic process	0.181352	AT1G01600,AT1G13640,AT1G29660,AT1G29670,AT1G35250,AT1G48300,AT1G62290,AT1G66960,AT1G68530,AT1G75900,AT1G78960,AT2G03890,AT2G15090,AT2G28630,AT2G32010,AT3G16370,AT3G19270,AT3G28910,AT4G25700,AT4G25850,AT4G25860,AT4G34250,AT4G34650,AT4G37050,AT5G23050,AT5G57800	GO:0006629
cellular response to oxygen-containing compound	0.181595	AT1G07430,AT1G13300,AT1G42550,AT1G67030,AT1G69270,AT2G01830,AT2G17820,AT2G26980,AT2G46680,AT3G56400,AT4G09600,AT4G36260,AT4G39070,AT5G51990,AT5G52300,AT5G57050,AT5G59220,AT5G66350	GO:1901701
disaccharide biosynthetic process	0.194637	AT1G78090,AT4G02280,AT4G12430,AT4G39770	GO:0046351
regulation of abscisic acid-activated signaling pathway	0.196002	AT1G07430,AT1G13300,AT1G42550,AT5G57050,AT5G59220	GO:0009787
regulation of response to alcohol	0.196002	AT1G07430,AT1G13300,AT1G42550,AT5G57050,AT5G59220	GO:1901419
