# Supplementary material for: Overexpression of the vascular brassinosteroid receptor BRL3 confers drought resistance without penalizing plant growth
Source: Nat Commun. 2018 Nov 8;9:4680. doi: 10.1038/s41467-018-06861-3 (PMC6224425; doi:10.1038/s41467-018-06861-3)
Supplement: Supplementary file 10 — Supplementary Data 8 [file 41467_2018_6861_MOESM10_ESM.xlsx]

## Sheet: Hoja1
Supplementary Data File 8: GO enrichment for Biological Process ontology upon 5 days of drought, down regulared in BRL3ox vs. WT
GO_Biological Process Category Name	p-value (Benjamini-Hochberg corrected)	Genes included in the category	GO_ID
cell wall organization	1.39312e-08	AT1G02810,AT1G05650,AT1G05660,AT1G20190,AT1G21310,AT1G53830,AT1G65310,AT1G65610,AT2G15370,AT2G15390,AT2G18800,AT2G26440,AT2G27370,AT2G27500,AT2G36100,AT2G43050,AT2G43880,AT2G43890,AT2G45220,AT2G47550,AT3G10720,AT3G11550,AT3G15370,AT3G23730,AT3G59850,AT4G01630,AT4G01750,AT4G01770,AT4G02130,AT4G02320,AT4G07960,AT4G14130,AT4G30270,AT4G30280,AT4G38400,AT5G02260,AT5G04960,AT5G06200,AT5G06640,AT5G16190…	GO:0071555
external encapsulating structure organization	1.8563e-08	AT1G02810,AT1G05650,AT1G05660,AT1G20190,AT1G21310,AT1G53830,AT1G65310,AT1G65610,AT2G15370,AT2G15390,AT2G18800,AT2G26440,AT2G27370,AT2G27500,AT2G36100,AT2G43050,AT2G43880,AT2G43890,AT2G45220,AT2G47550,AT3G10720,AT3G11550,AT3G15370,AT3G23730,AT3G59850,AT4G01630,AT4G01750,AT4G01770,AT4G02130,AT4G02320,AT4G07960,AT4G14130,AT4G30270,AT4G30280,AT4G38400,AT5G02260,AT5G04960,AT5G05690,AT5G06200,AT5G06640…	GO:0045229
cell wall organization or biogenesis	1.04899e-07	AT1G02810,AT1G05650,AT1G05660,AT1G20190,AT1G21310,AT1G29050,AT1G53830,AT1G56680,AT1G65310,AT1G65610,AT2G15370,AT2G15390,AT2G18800,AT2G26440,AT2G27370,AT2G27500,AT2G36100,AT2G43050,AT2G43880,AT2G43890,AT2G45220,AT2G47550,AT3G10720,AT3G11550,AT3G14850,AT3G15370,AT3G23730,AT3G59850,AT4G01630,AT4G01700,AT4G01750,AT4G01770,AT4G02130,AT4G02320,AT4G07960,AT4G14130,AT4G25433,AT4G30270,AT4G30280,AT4G38400…	GO:0071554
response to stimulus	1.0512e-07	AT1G01140,AT1G06040,AT1G07650,AT1G08930,AT1G09090,AT1G12240,AT1G12950,AT1G13110,AT1G14870,AT1G14960,AT1G15100,AT1G15210,AT1G15520,AT1G15670,AT1G16390,AT1G17170,AT1G17190,AT1G17345,AT1G20160,AT1G21230,AT1G22770,AT1G25560,AT1G26700,AT1G30870,AT1G33610,AT1G33760,AT1G35910,AT1G43160,AT1G43910,AT1G44050,AT1G44350,AT1G49570,AT1G50460,AT1G51760,AT1G51800,AT1G52830,AT1G53680,AT1G53940,AT1G59940,AT1G62380…	GO:0050896
cell wall modification	1.18702e-07	AT1G02810,AT1G20190,AT1G53830,AT2G18800,AT2G26440,AT2G27370,AT2G36100,AT2G43050,AT2G45220,AT2G47550,AT3G10720,AT3G11550,AT3G15370,AT4G01630,AT4G02320,AT4G30270,AT4G38400,AT5G02260,AT5G04960,AT5G06200,AT5G46330,AT5G51490,AT5G51500	GO:0042545
oxidation-reduction process	2.17911e-07	AT1G06120,AT1G09090,AT1G13110,AT1G15540,AT1G30700,AT1G30870,AT1G44020,AT1G44050,AT1G49570,AT1G52790,AT1G52820,AT1G53340,AT1G55380,AT1G60750,AT1G61840,AT1G62380,AT1G64900,AT1G64950,AT1G66440,AT1G66800,AT1G76080,AT2G02680,AT2G02690,AT2G02700,AT2G06050,AT2G19800,AT2G21045,AT2G27690,AT2G28860,AT2G30830,AT2G37130,AT2G38240,AT2G39040,AT2G45400,AT2G46740,AT3G01190,AT3G06990,AT3G07000,AT3G09220,AT3G09940…	GO:0055114
single-organism process	5.89914e-07	AT1G01140,AT1G01380,AT1G06040,AT1G06120,AT1G07650,AT1G08930,AT1G09090,AT1G12240,AT1G12950,AT1G13110,AT1G13590,AT1G15100,AT1G15210,AT1G15520,AT1G15540,AT1G15670,AT1G16390,AT1G17170,AT1G17190,AT1G20160,AT1G20190,AT1G20780,AT1G21230,AT1G21890,AT1G22360,AT1G22770,AT1G25560,AT1G26700,AT1G30700,AT1G30870,AT1G33610,AT1G33760,AT1G35910,AT1G43160,AT1G43910,AT1G44020,AT1G44050,AT1G44350,AT1G49530,AT1G49570…	GO:0044699
single-organism metabolic process	2.58032e-06	AT1G06120,AT1G09090,AT1G12240,AT1G13110,AT1G15540,AT1G15670,AT1G17170,AT1G17190,AT1G20780,AT1G22360,AT1G30700,AT1G30870,AT1G35910,AT1G44020,AT1G44050,AT1G44350,AT1G49530,AT1G49570,AT1G50460,AT1G51420,AT1G52790,AT1G52820,AT1G53340,AT1G53680,AT1G54000,AT1G55380,AT1G56630,AT1G60750,AT1G61840,AT1G62380,AT1G64900,AT1G64950,AT1G66200,AT1G66270,AT1G66440,AT1G66800,AT1G69040,AT1G74210,AT1G76080,AT2G02010…	GO:0044710
hydrogen peroxide catabolic process	3.4763e-06	AT1G30870,AT1G49570,AT2G37130,AT2G39040,AT3G01190,AT3G49960,AT4G08770,AT4G30170,AT5G17820,AT5G19890,AT5G22410,AT5G24070,AT5G39580,AT5G64100,AT5G67400	GO:0042744
hydrogen peroxide metabolic process	7.70327e-05	AT1G30870,AT1G49570,AT2G37130,AT2G39040,AT3G01190,AT3G49960,AT4G08770,AT4G30170,AT5G17820,AT5G19890,AT5G22410,AT5G24070,AT5G39580,AT5G64100,AT5G67400	GO:0042743
response to oxidative stress	7.98781e-05	AT1G14870,AT1G15520,AT1G22770,AT1G30870,AT1G35910,AT1G49570,AT1G62380,AT1G76080,AT2G06050,AT2G37130,AT2G39040,AT3G01190,AT3G13610,AT3G20340,AT3G28580,AT3G30775,AT3G49960,AT3G53260,AT3G56090,AT4G04840,AT4G08770,AT4G11170,AT4G21830,AT4G21840,AT4G21850,AT4G30170,AT5G07460,AT5G17820,AT5G19890,AT5G22410,AT5G24070,AT5G39580,AT5G44380,AT5G64100,AT5G67400	GO:0006979
response to chemical	8.46448e-05	AT1G01140,AT1G08930,AT1G09090,AT1G12240,AT1G12950,AT1G15100,AT1G15210,AT1G15520,AT1G15670,AT1G17170,AT1G17190,AT1G17345,AT1G20160,AT1G22770,AT1G25560,AT1G30870,AT1G33760,AT1G43160,AT1G43910,AT1G44350,AT1G49570,AT1G51800,AT1G52830,AT1G53680,AT1G53940,AT1G59940,AT1G62380,AT1G62480,AT1G66270,AT1G68840,AT1G69040,AT1G70700,AT1G71870,AT1G72360,AT1G72430,AT1G73580,AT1G74500,AT1G75750,AT1G76080,AT1G76520…	GO:0042221
response to stress	0.000456095	AT1G01140,AT1G06040,AT1G08930,AT1G09090,AT1G13110,AT1G14870,AT1G14960,AT1G15100,AT1G15520,AT1G16390,AT1G17190,AT1G22770,AT1G26700,AT1G30870,AT1G35910,AT1G43160,AT1G43910,AT1G44350,AT1G49570,AT1G50460,AT1G51760,AT1G51800,AT1G53940,AT1G62380,AT1G62480,AT1G65390,AT1G66200,AT1G66270,AT1G70690,AT1G70700,AT1G70890,AT1G72300,AT1G72360,AT1G76080,AT2G03720,AT2G06050,AT2G15390,AT2G23620,AT2G24850,AT2G25000…	GO:0006950
response to toxic substance	0.000788505	AT1G09090,AT1G17170,AT1G17190,AT1G30870,AT1G49570,AT1G53680,AT2G21045,AT2G29440,AT2G37130,AT2G39040,AT3G01190,AT3G43800,AT3G49960,AT4G08770,AT4G30170,AT5G17820,AT5G19890,AT5G22410,AT5G24070,AT5G39580,AT5G64100,AT5G67400	GO:0009636
cell-cell junction assembly	0.00118866	AT2G27370,AT2G36100,AT3G11550,AT5G06200	GO:0007043
detoxification	0.00212831	AT1G09090,AT1G30870,AT1G49570,AT2G21045,AT2G37130,AT2G39040,AT3G01190,AT3G49960,AT4G08770,AT4G30170,AT5G17820,AT5G19890,AT5G22410,AT5G24070,AT5G39580,AT5G64100,AT5G67400	GO:0098754
secondary metabolic process	0.00227815	AT1G13110,AT1G15670,AT1G17170,AT1G17190,AT1G20780,AT1G53680,AT1G64900,AT1G64950,AT1G66270,AT1G66800,AT2G29440,AT3G09220,AT3G12240,AT3G13610,AT3G13650,AT3G13662,AT3G19450,AT3G20940,AT3G21230,AT3G43800,AT3G53260,AT4G11210,AT4G15330,AT4G15350,AT4G36220,AT5G06900,AT5G06905,AT5G25980,AT5G36180,AT5G42580,AT5G42590,AT5G47990	GO:0019748
cell junction assembly	0.0029043	AT2G27370,AT2G36100,AT3G11550,AT5G06200	GO:0034329
response to hormone	0.00374101	AT1G08930,AT1G12240,AT1G15100,AT1G15520,AT1G15670,AT1G17345,AT1G25560,AT1G33760,AT1G43160,AT1G43910,AT1G44350,AT1G51800,AT1G52830,AT1G53940,AT1G59940,AT1G62380,AT1G66270,AT1G68840,AT1G69040,AT1G70700,AT1G72360,AT1G72430,AT1G73580,AT1G74500,AT1G75750,AT1G76520,AT2G04160,AT2G24850,AT2G38310,AT2G38940,AT2G42870,AT2G43060,AT2G43140,AT2G44940,AT2G45660,AT3G02140,AT3G04110,AT3G05630,AT3G09940,AT3G10660…	GO:0009725
cellular oxidant detoxification	0.00387501	AT1G09090,AT1G30870,AT1G49570,AT2G37130,AT2G39040,AT3G01190,AT3G49960,AT4G08770,AT4G30170,AT5G17820,AT5G19890,AT5G22410,AT5G24070,AT5G39580,AT5G64100,AT5G67400	GO:0098869
cellular detoxification	0.00387501	AT1G09090,AT1G30870,AT1G49570,AT2G37130,AT2G39040,AT3G01190,AT3G49960,AT4G08770,AT4G30170,AT5G17820,AT5G19890,AT5G22410,AT5G24070,AT5G39580,AT5G64100,AT5G67400	GO:1990748
trichoblast differentiation	0.00857674	AT1G01380,AT1G12950,AT1G50460,AT1G66470,AT2G03720,AT3G43960,AT3G62680,AT4G33880,AT5G05500,AT5G49270,AT5G60660,AT5G61350	GO:0010054
catabolic process	0.00942585	AT1G02810,AT1G14330,AT1G15100,AT1G15670,AT1G17170,AT1G17190,AT1G20780,AT1G30870,AT1G49570,AT1G50460,AT1G53680,AT1G53830,AT1G54000,AT1G56680,AT1G65610,AT1G66270,AT2G19800,AT2G26440,AT2G29440,AT2G37130,AT2G39040,AT2G40250,AT2G43050,AT2G45220,AT2G47550,AT3G01190,AT3G05630,AT3G09220,AT3G10720,AT3G12240,AT3G30775,AT3G43800,AT3G49160,AT3G49960,AT3G53260,AT3G56230,AT3G62280,AT4G01700,AT4G02320,AT4G03510…	GO:0009056
reactive oxygen species metabolic process	0.0121022	AT1G30870,AT1G49570,AT2G37130,AT2G39040,AT3G01190,AT3G49960,AT4G08770,AT4G30170,AT5G17820,AT5G19890,AT5G22410,AT5G24070,AT5G39580,AT5G64100,AT5G67400	GO:0072593
response to endogenous stimulus	0.0125022	AT1G08930,AT1G12240,AT1G15100,AT1G15520,AT1G15670,AT1G17345,AT1G25560,AT1G33760,AT1G43160,AT1G43910,AT1G44350,AT1G51800,AT1G52830,AT1G53940,AT1G59940,AT1G62380,AT1G66270,AT1G68840,AT1G69040,AT1G70700,AT1G72360,AT1G72430,AT1G73580,AT1G74500,AT1G75750,AT1G76520,AT2G04160,AT2G24850,AT2G38310,AT2G38940,AT2G42870,AT2G43060,AT2G43140,AT2G44940,AT2G45660,AT3G02140,AT3G04110,AT3G05630,AT3G09940,AT3G10660…	GO:0009719
pectin metabolic process	0.0148078	AT1G02810,AT1G53830,AT2G26440,AT2G43050,AT2G45220,AT2G47550,AT3G10720,AT4G01750,AT4G01770,AT4G02130,AT4G02320,AT5G04960,AT5G51490,AT5G51500	GO:0045488
cell wall macromolecule metabolic process	0.0151371	AT1G56680,AT1G65310,AT2G15370,AT2G15390,AT2G18800,AT3G23730,AT4G01700,AT4G01750,AT4G01770,AT4G14130,AT4G25433,AT4G30270,AT4G30280,AT5G49360	GO:0044036
response to karrikin	0.0152393	AT1G06040,AT1G22770,AT3G13790,AT3G19450,AT3G43800,AT3G53260,AT4G24110,AT4G35110,AT5G05600,AT5G06980,AT5G07460,AT5G19520,AT5G25460	GO:0080167
cell communication	0.0152753	AT1G01140,AT1G01380,AT1G07650,AT1G12240,AT1G15100,AT1G15670,AT1G21230,AT1G22770,AT1G25560,AT1G33610,AT1G33760,AT1G43160,AT1G43910,AT1G44050,AT1G51800,AT1G52830,AT1G59940,AT1G61610,AT1G65390,AT1G66270,AT1G68840,AT1G70700,AT1G72300,AT1G72360,AT1G73580,AT1G74500,AT1G75750,AT1G76520,AT2G02680,AT2G02690,AT2G19660,AT2G20142,AT2G28970,AT2G34180,AT2G38310,AT2G42870,AT2G43060,AT2G44940,AT2G46340,AT3G02140…	GO:0007154
pectin catabolic process	0.015395	AT1G02810,AT1G53830,AT2G26440,AT2G43050,AT2G45220,AT2G47550,AT3G10720,AT4G02320,AT5G04960,AT5G51490,AT5G51500	GO:0045490
trichoblast maturation	0.015395	AT1G01380,AT1G12950,AT1G50460,AT1G66470,AT2G03720,AT3G43960,AT4G33880,AT5G05500,AT5G49270,AT5G60660,AT5G61350	GO:0048764
root hair cell differentiation	0.015395	AT1G01380,AT1G12950,AT1G50460,AT1G66470,AT2G03720,AT3G43960,AT4G33880,AT5G05500,AT5G49270,AT5G60660,AT5G61350	GO:0048765
galacturonan metabolic process	0.0154156	AT1G02810,AT1G53830,AT2G26440,AT2G43050,AT2G45220,AT2G47550,AT3G10720,AT4G01750,AT4G01770,AT4G02130,AT4G02320,AT5G04960,AT5G51490,AT5G51500	GO:0010393
cellular response to endogenous stimulus	0.0154606	AT1G12240,AT1G15100,AT1G15670,AT1G25560,AT1G33760,AT1G43160,AT1G51800,AT1G52830,AT1G59940,AT1G68840,AT1G70700,AT1G72360,AT1G73580,AT1G74500,AT1G75750,AT1G76520,AT2G38310,AT2G42870,AT2G43060,AT2G43140,AT2G44940,AT3G02140,AT3G04110,AT3G10660,AT3G15540,AT3G25730,AT3G50660,AT3G56380,AT3G58850,AT3G59900,AT3G62680,AT4G14550,AT4G17500,AT4G17870,AT4G30270,AT4G36830,AT5G05440,AT5G13220,AT5G13910,AT5G17800…	GO:0071495
cell maturation	0.0155147	AT1G01380,AT1G12950,AT1G50460,AT1G66470,AT2G03720,AT3G43960,AT4G33880,AT5G05500,AT5G49270,AT5G60660,AT5G61350	GO:0048469
plant-type cell wall organization	0.0156458	AT1G20190,AT1G21310,AT3G15370,AT4G01630,AT4G01750,AT4G01770,AT4G30270,AT4G38400,AT5G02260,AT5G06640,AT5G22410,AT5G49270,AT5G60950	GO:0009664
cell junction organization	0.015769	AT2G27370,AT2G36100,AT3G11550,AT5G06200	GO:0034330
cell-cell junction organization	0.015769	AT2G27370,AT2G36100,AT3G11550,AT5G06200	GO:0045216
cellular response to hormone stimulus	0.0161406	AT1G12240,AT1G15100,AT1G15670,AT1G25560,AT1G33760,AT1G43160,AT1G51800,AT1G52830,AT1G59940,AT1G68840,AT1G70700,AT1G72360,AT1G73580,AT1G74500,AT1G75750,AT1G76520,AT2G38310,AT2G42870,AT2G43060,AT2G43140,AT2G44940,AT3G02140,AT3G04110,AT3G10660,AT3G15540,AT3G25730,AT3G50660,AT3G56380,AT3G58850,AT3G59900,AT3G62680,AT4G14550,AT4G17500,AT4G17870,AT4G30270,AT4G36830,AT5G05440,AT5G13220,AT5G13910,AT5G17800…	GO:0032870
root epidermal cell differentiation	0.0181834	AT1G01380,AT1G12950,AT1G50460,AT1G66470,AT2G03720,AT3G43960,AT3G62680,AT4G33880,AT5G05500,AT5G49270,AT5G60660,AT5G61350	GO:0010053
xyloglucan metabolic process	0.0186041	AT1G65310,AT2G15370,AT2G15390,AT2G18800,AT3G23730,AT4G14130,AT4G30270,AT4G30280	GO:0010411
root morphogenesis	0.0197934	AT1G01380,AT1G12950,AT1G50460,AT1G66470,AT1G74500,AT2G03720,AT2G04160,AT3G22400,AT3G43960,AT3G62680,AT4G14550,AT4G33880,AT4G37070,AT5G05500,AT5G25460,AT5G49270,AT5G60660,AT5G61350	GO:0010015
response to organic substance	0.0299562	AT1G01140,AT1G08930,AT1G12240,AT1G15100,AT1G15520,AT1G15670,AT1G17345,AT1G20160,AT1G25560,AT1G33760,AT1G43160,AT1G43910,AT1G44350,AT1G51800,AT1G52830,AT1G53940,AT1G59940,AT1G62380,AT1G66270,AT1G68840,AT1G69040,AT1G70700,AT1G72360,AT1G72430,AT1G73580,AT1G74500,AT1G75750,AT1G76520,AT2G04160,AT2G24850,AT2G25000,AT2G38310,AT2G38940,AT2G42870,AT2G43060,AT2G43140,AT2G44940,AT2G45660,AT3G01500,AT3G02140…	GO:0010033
polysaccharide metabolic process	0.0321661	AT1G02810,AT1G53830,AT1G65310,AT1G65610,AT2G15370,AT2G15390,AT2G18800,AT2G26440,AT2G43050,AT2G45220,AT2G47550,AT3G02140,AT3G10720,AT3G23730,AT4G01750,AT4G01770,AT4G02130,AT4G02320,AT4G14130,AT4G30270,AT4G30280,AT5G04960,AT5G18670,AT5G49360,AT5G51490,AT5G51500	GO:0005976
response to wounding	0.0325002	AT1G01140,AT1G43160,AT1G51760,AT1G70700,AT1G72300,AT2G24850,AT2G27690,AT3G13790,AT3G14840,AT3G53260,AT4G13300,AT4G24350,AT5G13220,AT5G18860,AT5G54170,AT5G63450	GO:0009611
cellular response to lipid	0.032565	AT1G12240,AT1G15100,AT1G51800,AT1G62380,AT1G73580,AT1G74500,AT1G75750,AT2G38310,AT2G42870,AT2G43060,AT2G43140,AT3G02140,AT3G03990,AT3G04110,AT3G10660,AT3G58850,AT4G17870,AT4G30270,AT4G36830,AT5G05440,AT5G13910,AT5G17800,AT5G25980,AT5G64750	GO:0071396
polysaccharide catabolic process	0.0427019	AT1G02810,AT1G53830,AT1G65610,AT2G26440,AT2G43050,AT2G45220,AT2G47550,AT3G10720,AT4G02320,AT5G04960,AT5G18670,AT5G49360,AT5G51490,AT5G51500	GO:0000272
response to lipid	0.0469793	AT1G08930,AT1G12240,AT1G15100,AT1G43160,AT1G43910,AT1G51800,AT1G62380,AT1G73580,AT1G74500,AT1G75750,AT2G38310,AT2G38940,AT2G42870,AT2G43060,AT2G43140,AT2G45660,AT3G02140,AT3G03990,AT3G04110,AT3G10660,AT3G28580,AT3G50660,AT3G54770,AT3G58850,AT4G17260,AT4G17870,AT4G21410,AT4G30270,AT4G36830,AT4G36880,AT4G39260,AT5G05440,AT5G13910,AT5G17800,AT5G17960,AT5G25980,AT5G60660,AT5G64750	GO:0033993
developmental maturation	0.0479633	AT1G01380,AT1G12950,AT1G50460,AT1G66470,AT2G03720,AT2G33790,AT3G43960,AT4G08040,AT4G26200,AT4G33880,AT4G37770,AT5G05500,AT5G49270,AT5G60660,AT5G61350	GO:0021700
plant epidermal cell differentiation	0.0516749	AT1G01380,AT1G12950,AT1G50460,AT1G66470,AT2G03720,AT3G43960,AT3G62680,AT4G33880,AT5G05500,AT5G49270,AT5G60660,AT5G61350	GO:0090627
signaling	0.0524672	AT1G01140,AT1G01380,AT1G07650,AT1G12240,AT1G15100,AT1G15670,AT1G21230,AT1G22770,AT1G25560,AT1G33610,AT1G33760,AT1G43160,AT1G44050,AT1G51800,AT1G52830,AT1G59940,AT1G65390,AT1G68840,AT1G70700,AT1G72300,AT1G72360,AT1G73580,AT1G74500,AT1G75750,AT1G76520,AT2G02680,AT2G02690,AT2G19660,AT2G20142,AT2G28970,AT2G34180,AT2G38310,AT2G42870,AT2G43060,AT2G44940,AT2G46340,AT3G02140,AT3G04110,AT3G10660,AT3G14720…	GO:0023052
plant-type cell wall loosening	0.0528661	AT1G20190,AT3G15370,AT4G01630,AT4G30270,AT4G38400,AT5G02260	GO:0009828
single organism signaling	0.0536766	AT1G01140,AT1G01380,AT1G07650,AT1G12240,AT1G15100,AT1G15670,AT1G21230,AT1G22770,AT1G25560,AT1G33610,AT1G33760,AT1G43160,AT1G44050,AT1G51800,AT1G52830,AT1G59940,AT1G65390,AT1G68840,AT1G70700,AT1G72300,AT1G72360,AT1G73580,AT1G74500,AT1G75750,AT1G76520,AT2G02680,AT2G02690,AT2G19660,AT2G20142,AT2G28970,AT2G34180,AT2G38310,AT2G42870,AT2G43060,AT2G44940,AT2G46340,AT3G02140,AT3G04110,AT3G10660,AT3G14720…	GO:0044700
cell wall polysaccharide metabolic process	0.0541199	AT1G65310,AT2G15370,AT2G15390,AT2G18800,AT3G23730,AT4G01750,AT4G01770,AT4G14130,AT4G30270,AT4G30280,AT5G49360	GO:0010383
defense response	0.0581345	AT1G09090,AT1G13110,AT1G14960,AT1G15520,AT1G26700,AT1G44350,AT1G51800,AT1G53940,AT1G62380,AT1G65390,AT1G70690,AT1G70700,AT1G70890,AT1G72300,AT2G23620,AT2G25000,AT2G27500,AT2G37130,AT2G39200,AT2G45220,AT2G46450,AT3G01290,AT3G01500,AT3G11340,AT3G13650,AT3G13662,AT3G14840,AT3G15700,AT3G22400,AT3G23550,AT3G30775,AT3G44630,AT3G50470,AT3G51660,AT3G53260,AT3G55230,AT3G63360,AT4G01700,AT4G11170,AT4G11210…	GO:0006952
response to oxygen-containing compound	0.0582144	AT1G01140,AT1G08930,AT1G12240,AT1G15100,AT1G15520,AT1G20160,AT1G22770,AT1G43160,AT1G43910,AT1G44350,AT1G51800,AT1G53940,AT1G62380,AT1G70700,AT1G73580,AT1G74500,AT1G75750,AT1G76080,AT2G06050,AT2G24850,AT2G25000,AT2G38310,AT2G38940,AT2G42870,AT2G43060,AT2G43140,AT2G45660,AT3G01500,AT3G02140,AT3G03990,AT3G04110,AT3G09940,AT3G10660,AT3G13610,AT3G16690,AT3G25760,AT3G28580,AT3G30775,AT3G50660,AT3G54770…	GO:1901700
hormone-mediated signaling pathway	0.0597503	AT1G12240,AT1G15100,AT1G15670,AT1G25560,AT1G33760,AT1G43160,AT1G51800,AT1G52830,AT1G59940,AT1G68840,AT1G70700,AT1G72360,AT1G73580,AT1G74500,AT1G75750,AT1G76520,AT2G38310,AT2G42870,AT2G43060,AT2G44940,AT3G02140,AT3G04110,AT3G10660,AT3G15540,AT3G25730,AT3G50660,AT3G56380,AT3G58850,AT4G14550,AT4G17500,AT4G17870,AT4G30270,AT5G05440,AT5G13220,AT5G13910,AT5G25350,AT5G25980,AT5G64750,AT5G67190	GO:0009755
cellular response to organic substance	0.0626424	AT1G12240,AT1G15100,AT1G15670,AT1G25560,AT1G33760,AT1G43160,AT1G51800,AT1G52830,AT1G59940,AT1G62380,AT1G68840,AT1G70700,AT1G72360,AT1G73580,AT1G74500,AT1G75750,AT1G76520,AT2G38310,AT2G42870,AT2G43060,AT2G43140,AT2G44940,AT3G02140,AT3G03990,AT3G04110,AT3G10660,AT3G15540,AT3G25730,AT3G50660,AT3G56380,AT3G58850,AT3G59900,AT3G62680,AT4G14550,AT4G17500,AT4G17870,AT4G30270,AT4G36830,AT5G05440,AT5G13220…	GO:0071310
carbohydrate metabolic process	0.0651745	AT1G02810,AT1G05650,AT1G05660,AT1G12240,AT1G35910,AT1G50460,AT1G51420,AT1G53830,AT1G56680,AT1G65310,AT1G65610,AT1G66270,AT1G74210,AT2G15370,AT2G15390,AT2G18800,AT2G19800,AT2G26440,AT2G27500,AT2G43050,AT2G43880,AT2G43890,AT2G45220,AT2G47550,AT3G02140,AT3G04010,AT3G10720,AT3G13790,AT3G23730,AT3G49160,AT3G59850,AT4G01700,AT4G01750,AT4G01770,AT4G02130,AT4G02320,AT4G14130,AT4G17260,AT4G23730,AT4G30270…	GO:0005975
cellular catabolic process	0.0681014	AT1G14330,AT1G15100,AT1G15670,AT1G17170,AT1G17190,AT1G20780,AT1G30870,AT1G49570,AT1G53680,AT1G56680,AT1G65610,AT1G66270,AT2G19800,AT2G29440,AT2G37130,AT2G39040,AT3G01190,AT3G05630,AT3G09220,AT3G12240,AT3G30775,AT3G43800,AT3G49960,AT3G53260,AT3G56230,AT4G01700,AT4G03510,AT4G04955,AT4G08770,AT4G20070,AT4G25433,AT4G30170,AT4G32810,AT4G39660,AT5G05810,AT5G17820,AT5G18860,AT5G19890,AT5G22410,AT5G23210…	GO:0044248
secondary metabolite biosynthetic process	0.0884505	AT1G13110,AT1G64900,AT1G64950,AT1G66800,AT3G13610,AT3G13650,AT3G13662,AT3G19450,AT3G20940,AT3G21230,AT3G53260,AT4G11210,AT4G15330,AT4G15350,AT4G36220,AT5G06900,AT5G06905,AT5G42580,AT5G42590,AT5G47990	GO:0044550
signal transduction	0.0941918	AT1G01140,AT1G07650,AT1G12240,AT1G15100,AT1G15670,AT1G21230,AT1G22770,AT1G25560,AT1G33610,AT1G33760,AT1G43160,AT1G44050,AT1G51800,AT1G52830,AT1G59940,AT1G65390,AT1G68840,AT1G70700,AT1G72300,AT1G72360,AT1G73580,AT1G74500,AT1G75750,AT1G76520,AT2G02680,AT2G02690,AT2G19660,AT2G20142,AT2G28970,AT2G34180,AT2G38310,AT2G42870,AT2G43060,AT2G44940,AT2G46340,AT3G02140,AT3G04110,AT3G10660,AT3G14720,AT3G15540…	GO:0007165
phosphorelay signal transduction system	0.103436	AT1G25560,AT1G33760,AT1G43160,AT1G59940,AT1G68840,AT1G72360,AT2G44940,AT3G25730,AT3G45780,AT3G56380,AT4G17500,AT5G02810,AT5G13910,AT5G25350,AT5G64750,AT5G67190	GO:0000160
response to acid chemical	0.11455	AT1G08930,AT1G12240,AT1G15100,AT1G15520,AT1G43160,AT1G43910,AT1G44350,AT1G51800,AT1G53940,AT1G62380,AT1G70700,AT1G73580,AT1G74500,AT1G75750,AT1G76080,AT2G06050,AT2G24850,AT2G25000,AT2G38310,AT2G38940,AT2G43060,AT2G43140,AT2G45660,AT3G02140,AT3G04110,AT3G09940,AT3G10660,AT3G25760,AT3G28580,AT3G30775,AT3G50660,AT3G54770,AT4G11170,AT4G17260,AT4G17870,AT4G21410,AT4G30270,AT4G36830,AT4G36880,AT4G39260…	GO:0001101
cellular response to chemical stimulus	0.11455	AT1G12240,AT1G15100,AT1G15670,AT1G25560,AT1G33760,AT1G43160,AT1G51800,AT1G52830,AT1G59940,AT1G62380,AT1G68840,AT1G70700,AT1G72360,AT1G73580,AT1G74500,AT1G75750,AT1G76080,AT1G76520,AT2G38310,AT2G42870,AT2G43060,AT2G43140,AT2G44940,AT3G02140,AT3G03990,AT3G04110,AT3G10660,AT3G13610,AT3G15540,AT3G25730,AT3G50660,AT3G56380,AT3G58850,AT3G59900,AT3G62680,AT4G10380,AT4G14550,AT4G17500,AT4G17870,AT4G30270…	GO:0070887
negative regulation of molecular function	0.121176	AT1G23205,AT1G53830,AT2G26390,AT2G26440,AT2G38310,AT2G40330,AT2G43050,AT2G45220,AT3G04320,AT3G45780,AT4G17870,AT5G05440,AT5G06870,AT5G62340,AT5G62360	GO:0044092
carbohydrate catabolic process	0.122494	AT1G02810,AT1G50460,AT1G53830,AT1G65610,AT2G19800,AT2G26440,AT2G43050,AT2G45220,AT2G47550,AT3G10720,AT3G49160,AT4G02320,AT5G04960,AT5G18670,AT5G49360,AT5G51490,AT5G51500	GO:0016052
glutamate metabolic process	0.12293	AT2G02010,AT3G30775,AT4G39660,AT5G38710	GO:0006536
sesquiterpenoid biosynthetic process	0.135476	AT3G03990,AT4G13300,AT4G32810	GO:0016106
hemicellulose metabolic process	0.136176	AT1G65310,AT2G15370,AT2G15390,AT2G18800,AT3G23730,AT4G14130,AT4G30270,AT4G30280,AT5G49360	GO:0010410
phosphate ion transport	0.173497	AT1G35350,AT2G38940,AT3G01970,AT4G25350,AT5G43350	GO:0006817
protein repair	0.173497	AT4G04840,AT4G21830,AT4G21840,AT4G21850,AT5G07460	GO:0030091
carbohydrate transmembrane transport	0.174891	AT1G08930,AT1G16390,AT2G25810,AT2G38940,AT3G05150,AT3G05155,AT3G14840,AT3G16690,AT3G47420,AT4G10380,AT5G43350,AT5G60660	GO:0034219
negative regulation of catalytic activity	0.176044	AT1G23205,AT1G53830,AT2G26390,AT2G26440,AT2G38310,AT2G40330,AT2G43050,AT2G45220,AT3G04320,AT4G17870,AT5G05440,AT5G06870,AT5G62340,AT5G62360	GO:0043086
cellular response to ethylene stimulus	0.176044	AT1G25560,AT1G33760,AT1G43160,AT1G68840,AT1G72360,AT2G44940,AT3G25730,AT3G59900,AT3G62680,AT4G17500,AT5G13910,AT5G25350,AT5G64750,AT5G67190	GO:0071369
proline catabolic process	0.176999	AT3G30775,AT5G38710	GO:0006562
proline catabolic process to glutamate	0.176999	AT3G30775,AT5G38710	GO:0010133
phytosteroid biosynthetic process	0.185967	AT2G45400,AT3G30180,AT3G50660,AT4G15300,AT5G05690	GO:0016129
brassinosteroid biosynthetic process	0.185967	AT2G45400,AT3G30180,AT3G50660,AT4G15300,AT5G05690	GO:0016132
