# Supplementary material for: Overexpression of the vascular brassinosteroid receptor BRL3 confers drought resistance without penalizing plant growth
Source: Nat Commun. 2018 Nov 8;9:4680. doi: 10.1038/s41467-018-06861-3 (PMC6224425; doi:10.1038/s41467-018-06861-3)
Supplement: Supplementary file 11 — Supplementary Data 9 [file 41467_2018_6861_MOESM11_ESM.xlsx]

## Sheet: Sheet1
Supplementary Data File 9: Interaction-affected genes *logFC= log(FC WT drought/WT control)-log(FC BRL3ox drought/BRL3ox control)
SystematicName	logFC	logCPM	F	p-value	FDR	Gene Name	Description
AT1G04180	-1.67935	3.48022	92.405	1.77611e-06	0.0343783	YUC9	YUCCA 9
AT1G77380	1.71052	4.20167	76.0647	4.38543e-06	0.0424421	AAP3	amino acid permease 3
AT1G56600	2.05104	3.991	57.3938	1.56745e-05	0.0639677	GolS2	galactinol synthase 2
AT1G74090	-0.87331	6.00456	56.7152	1.6524e-05	0.0639677	SOT18	desulfo-glucosinolate sulfotransferase 18
AT4G39400	-2.98083	8.03853	58.3139	1.46044e-05	0.0639677	BRI1	Leucine-rich receptor-like protein kinase family protein
AT3G27390	-0.754108	5.6106	52.1557	2.39074e-05	0.0688225	AT3G27390	transmembrane protein
AT5G66985	-2.47272	2.967	51.6783	2.48893e-05	0.0688225	AT5G66985	hypothetical protein
AT1G72470	-1.01844	4.02218		3.52178e-05	0.081907	EXO70D1	exocyst subunit exo70 family protein D1
AT4G39260	-0.988075	9.21443	46.8546	3.80845e-05	0.081907	CCR1	cold, circadian rhythm, and RNA binding 1
AT1G69810	-1.22977	4.69625	45.5637	4.29425e-05	0.0831195	WRKY36	WRKY DNA-binding protein 36
AT1G14960	-2.72203	4.16595	41.6886	6.26789e-05	0.110292	AT1G14960	Polyketide cyclase/dehydrase and lipid transport superfamily protein
AT1G11740	-0.91542	2.81731	30.3265	0.000230519	0.161863	AT1G11740	ankyrin repeat family protein
AT1G24530	-0.872503	4.65911	31.3349	0.000202442	0.161863	AT1G24530	Transducin/WD40 repeat-like superfamily protein
AT2G36890	-0.980453	4.05637	33.4308	0.000156109	0.161863	RAX2	Duplicated homeodomain-like superfamily protein
AT2G44340	-2.66895	0.884837	31.1599	0.000207008	0.161863	AT2G44340	VQ motif-containing protein
AT2G45160	-0.773919	5.08695	33.7066	0.000151006	0.161863	HAM1	GRAS family transcription factor
AT3G11340	-1.00544	5.14518	36.8174	0.000105272	0.161863	UGT76B1	UDP-Glycosyltransferase superfamily protein
AT3G27170	-2.06701	4.98032	31.6687	0.000194059	0.161863	CLC-B	chloride channel B
AT3G61590	0.829018	5.5764	30.4601	0.000226543	0.161863	HWS	Galactose oxidase/kelch repeat superfamily protein
AT3G62860	-0.76323	4.11571	30.7285	0.0002188	0.161863	AT3G62860	alpha/beta-Hydrolases superfamily protein
AT4G01720	-1.24119	2.96007	31.6306	0.000194997	0.161863	WRKY47	WRKY family transcription factor
AT4G11210	-1.61119	4.79943	31.9953	0.000186258	0.161863	AT4G11210	Disease resistance-responsive (dirigent-like protein) family protein
AT4G17870	-0.933966	5.58615	32.4052	0.000176989	0.161863	PYR1	Polyketide cyclase/dehydrase and lipid transport superfamily protein
AT4G24060	-0.800582	6.3164	34.6496	0.000134998	0.161863	AT4G24060	Dof-type zinc finger DNA-binding family protein
AT5G19860	-0.646435	5.80046	31.3441	0.000202204	0.161863	AT5G19860	transmembrane protein, putative (Protein of unknown function, DUF538)
AT5G42500	-1.60894	4.18433	31.646	0.000194616	0.161863	AT5G42500	Disease resistance-responsive (dirigent-like protein) family protein
AT5G48290	-1.13759	3.14253	32.6843	0.000170994	0.161863	AT5G48290	Heavy metal transport/detoxification superfamily protein
AT5G52882	-0.910851	6.62749	30.207	0.000234147	0.161863	AT5G52882	P-loop containing nucleoside triphosphate hydrolases superfamily protein
AT1G29050	-1.02819	6.68392	29.3077	0.000263749	0.165511	TBL38	TRICHOME BIREFRINGENCE-LIKE 38
AT2G35910	-1.4194	2.13951	29.7665	0.000248122	0.165511	AT2G35910	RING/U-box superfamily protein
AT2G36640	1.93856	3.18457	28.5872	0.00029073	0.165511	ECP63	embryonic cell protein 63
AT2G40110	-0.656971	4.75783	28.6203	0.000289419	0.165511	AT2G40110	Yippee family putative zinc-binding protein
AT5G05790	-1.01479	4.89922	28.7678	0.000283667	0.165511	AT5G05790	Duplicated homeodomain-like superfamily protein
AT5G24165	-0.810605	5.66177	28.7998	0.000282438	0.165511	AT5G24165	hypothetical protein
AT1G72300	-1.38635	4.23115	27.9417	0.00031775	0.175725	PSY1R	Leucine-rich receptor-like protein kinase family protein
AT3G15650	0.972328	4.87839	27.4444	0.000340629	0.183145	AT3G15650	alpha/beta-Hydrolases superfamily protein
AT5G36180	-1.6043	3.88177	27.097	0.000357785	0.18717	scpl1	serine carboxypeptidase-like 1
AT2G23790	-0.944527	5.84029	26.7146	0.000377879	0.187544	AT2G23790	calcium uniporter (DUF607)
AT5G38100	-1.2614	1.57599	26.7605	0.000375395	0.187544	AT5G38100	S-adenosyl-L-methionine-dependent methyltransferases superfamily protein
AT4G01680	-2.47727	0.88177	26.1174	0.000412024	0.199378	MYB55	myb domain protein 55
AT1G09090	-1.04889	5.02918	23.0992	0.000653396	0.201576	RBOHB	respiratory burst oxidase-like protein
AT1G23140	-0.944896	2.78362	22.272	0.000747073	0.201576	AT1G23140	Calcium-dependent lipid-binding (CaLB domain) family protein
AT1G27900	0.571469	4.85371	25.6666	0.000440258	0.201576	AT1G27900	RNA helicase family protein
AT1G28660	-1.79564	2.12885	24.9805	0.000487813	0.201576	AT1G28660	GDSL-like Lipase/Acylhydrolase superfamily protein
AT1G28690	1.26033	1.83935	22.8371	0.000681465	0.201576	AT1G28690	Tetratricopeptide repeat (TPR)-like superfamily protein
AT1G29280	-0.952516	5.89004	23.6066	0.000602868	0.201576	WRKY65	WRKY DNA-binding protein 65
AT1G63720	1.14981	4.40702	23.3294	0.000629867	0.201576	AT1G63720	hydroxyproline-rich glycoprotein family protein
AT1G66950	1.14402	2.78098	22.4104	0.000730334	0.201576	ABCG39	pleiotropic drug resistance 11
AT1G70690	-1.23104	5.2457	24.2427	0.000545967	0.201576	HWI1	Receptor-like protein kinase-related family protein
AT1G72430	-1.14012	4.67325	23.1826	0.000644749	0.201576	AT1G72430	SAUR-like auxin-responsive protein family
AT2G21045	-0.830727	5.20036	22.9251	0.000671888	0.201576	AT2G21045	Rhodanese/Cell cycle control phosphatase superfamily protein
AT2G25150	-1.66068	3.93271	22.563	0.000712392	0.201576	AT2G25150	HXXXD-type acyl-transferase family protein
AT2G40970	-0.631439	5.28924	24.2702	0.000543655	0.201576	MYBC1	Homeodomain-like superfamily protein
AT2G43060	-1.06345	3.16333	23.3068	0.000632131	0.201576	IBH1	ILI1 binding bHLH 1
AT3G12580	1.10905	6.12	22.2268	0.000752642	0.201576	HSP70	heat shock protein 70
AT3G43800	-0.832409	4.74433	22.5797	0.000710461	0.201576	GSTU27	glutathione S-transferase tau 27
AT3G45070	-0.816762	5.0166	24.6173	0.000515465	0.201576	AT3G45070	P-loop containing nucleoside triphosphate hydrolases superfamily protein
AT4G01140	-1.92693	2.84374	22.1658	0.000760231	0.201576	AT4G01140	transmembrane protein, putative (DUF1191)
AT4G15390	-1.40096	8.07847	23.3426	0.00062855	0.201576	AT4G15390	HXXXD-type acyl-transferase family protein
AT4G17250	1.77029	4.59824	22.272	0.000747076	0.201576	AT4G17250	transmembrane protein
AT4G23550	-1.80764	2.9584	25.4278	0.000456153	0.201576	WRKY29	WRKY family transcription factor
AT4G28890	-1.27571	2.9641	22.644	0.000703076	0.201576	AT4G28890	RING/U-box superfamily protein
AT5G02350	-1.25492	2.82022	22.9829	0.000665674	0.201576	AT5G02350	Cysteine/Histidine-rich C1 domain family protein
AT5G09640	2.27645	2.3511	25.7281	0.000436278	0.201576	SCPL19	serine carboxypeptidase-like 19
AT5G20045	-1.78472	0.677101	24.6199	0.000515255	0.201576	AT5G20045	transmembrane protein
AT5G20710	-2.57785	2.12995	23.4836	0.000614674	0.201576	BGAL7	beta-galactosidase 7
AT5G24030	-1.34924	6.13919	24.4524	0.000528635	0.201576	SLAH3	SLAC1 homologue 3
AT5G28510	2.39984	6.60359	23.4891	0.00061414	0.201576	BGLU24	beta glucosidase 24
AT5G40348	3.68727	0.932592	24.6857	0.000510114	0.201576	AT5G40348	Natural antisense transcript overlaps with AT5G40350
AT5G43350	-1.2418	4.83982	22.5475	0.000714193	0.201576	PHT1;1	phosphate transporter 1;1
AT5G52870	-1.00179	4.16375	22.7863	0.000687076	0.201576	MAKR5	membrane-associated kinase regulator
AT5G54390	-0.577697	5.47565	22.3752	0.000734542	0.201576	HL	HAL2-like protein
AT5G55170	-1.04853	2.50017	22.225	0.000752868	0.201576	SUMO3	small ubiquitin-like modifier 3
AT3G62990	2.15058	1.7703	22.0621	0.000773345	0.202282	AT3G62990	myelin transcription factor-like protein
AT2G21380	0.500795	5.49681	21.9671	0.000785605	0.20245	AT2G21380	Kinesin motor family protein
AT5G04960	-1.33487	3.56263	21.848	0.000801294	0.20245	AT5G04960	Plant invertase/pectin methylesterase inhibitor superfamily
AT5G25820	-0.873464	3.7496	21.7603	0.000813086	0.20245	AT5G25820	Exostosin family protein
AT5G47950	-0.664139	3.27813	21.7402	0.000815823	0.20245	AT5G47950	HXXXD-type acyl-transferase family protein
AT1G32960	1.90951	2.73404	21.3679	0.000868477	0.212788	SBT3.3	Subtilase family protein
AT1G01630	-0.619142	5.20975	20.1271	0.00107589	0.215401	AT1G01630	Sec14p-like phosphatidylinositol transfer family protein
