# Supplementary material for: Overexpression of the vascular brassinosteroid receptor BRL3 confers drought resistance without penalizing plant growth
Source: Nat Commun. 2018 Nov 8;9:4680. doi: 10.1038/s41467-018-06861-3 (PMC6224425; doi:10.1038/s41467-018-06861-3)
Supplement: Supplementary file 12 — Supplementary Data 10 [file 41467_2018_6861_MOESM12_ESM.xlsx]

## Sheet: Hoja1
Supplementary Data File 10: GO enrichment for Biological Process ontology on interaction-affected genes, being more upregulated upon drought in BRL3ox than WT
GO_Biological Process Category Name	p-value	Genes included in the category	GO_ID
secondary metabolic process	0.000852366	AT1G12140,AT1G24340,AT5G09640,AT5G28510,AT5G57030,AT5G67310	GO:0019748
response to abiotic stimulus	0.00143132	AT1G17420,AT1G56600,AT3G12580,AT3G50970,AT4G10310,AT4G17250,AT4G27410,AT5G15960,AT5G28510,AT5G41360,AT5G59430,AT5G63770	GO:0009628
response to temperature stimulus	0.00149806	AT1G56600,AT3G12580,AT3G50970,AT4G17250,AT5G15960,AT5G63770	GO:0009266
response to stress	0.00389093	AT1G17420,AT1G32960,AT1G56600,AT1G66950,AT3G12580,AT3G50970,AT4G10310,AT4G17250,AT4G23220,AT4G27410,AT5G15960,AT5G28510,AT5G41360,AT5G59430,AT5G63770,AT5G67310	GO:0006950
response to inorganic substance	0.00473426	AT1G56600,AT3G12580,AT3G19170,AT3G50970,AT4G27410,AT5G15960,AT5G59430	GO:0010035
negative regulation of translational initiation	0.00475772	AT2G44070	GO:0045947
tRNA acetylation	0.00475772	AT1G10490	GO:0051391
RNA acetylation	0.00475772	AT1G10490	GO:1990884
cold acclimation	0.00536313	AT3G50970,AT5G15960	GO:0009631
sodium ion transmembrane transport	0.00630962	AT4G10310,AT5G01680	GO:0035725
secondary metabolite biosynthetic process	0.00699799	AT1G12140,AT1G24340,AT5G57030,AT5G67310	GO:0044550
response to water deprivation	0.00707392	AT1G56600,AT3G50970,AT4G27410,AT5G15960	GO:0009414
response to oxygen-containing compound	0.00720379	AT1G17420,AT1G56600,AT1G66950,AT3G12580,AT3G50970,AT3G51810,AT4G27410,AT5G15960,AT5G59430	GO:1901700
response to water	0.0076208	AT1G56600,AT3G50970,AT4G27410,AT5G15960	GO:0009415
response to lipid	0.00793101	AT1G56600,AT3G50970,AT3G51810,AT4G27410,AT5G15960,AT5G59430	GO:0033993
sodium ion transport	0.00841244	AT4G10310,AT5G01680	GO:0006814
phragmoplast microtubule organization	0.00949334	AT5G48520	GO:0080175
response to abscisic acid	0.0101626	AT1G56600,AT3G50970,AT3G51810,AT4G27410,AT5G15960	GO:0009737
response to alcohol	0.0103849	AT1G56600,AT3G50970,AT3G51810,AT4G27410,AT5G15960	GO:0097305
response to cold	0.0107757	AT1G56600,AT3G50970,AT5G15960,AT5G63770	GO:0009409
response to hormone	0.0119021	AT1G17420,AT1G56600,AT2G20350,AT3G50970,AT3G51810,AT4G27410,AT5G15960,AT5G28510,AT5G59430	GO:0009725
response to high light intensity	0.0127378	AT1G17420,AT3G12580	GO:0009644
response to osmotic stress	0.0141326	AT1G56600,AT4G10310,AT5G15960,AT5G28510,AT5G59430	GO:0006970
xanthophyll biosynthetic process	0.014207	AT5G57030	GO:0016123
glycosinolate metabolic process	0.0148316	AT1G12140,AT5G28510	GO:0019757
glucosinolate metabolic process	0.0148316	AT1G12140,AT5G28510	GO:0019760
response to acid chemical	0.0161441	AT1G17420,AT1G56600,AT3G50970,AT3G51810,AT4G27410,AT5G15960,AT5G59430	GO:0001101
response to endogenous stimulus	0.0169599	AT1G17420,AT1G56600,AT2G20350,AT3G50970,AT3G51810,AT4G27410,AT5G15960,AT5G28510,AT5G59430	GO:0009719
protein kinase C-activating G-protein coupled receptor signaling pathway	0.0235686	AT5G63770	GO:0007205
stamen filament development	0.0235686	AT1G17420	GO:0080086
activation of protein kinase C activity	0.0235686	AT5G63770	GO:1990051
xanthophyll metabolic process	0.0305328	AT5G57030	GO:0016122
response to chemical	0.0307746	AT1G17420,AT1G56600,AT1G66950,AT2G20350,AT3G12580,AT3G19170,AT3G50970,AT3G51810,AT4G27410,AT5G15960,AT5G28510,AT5G59430	GO:0042221
potassium ion transport	0.0331229	AT4G10310,AT5G01680	GO:0006813
telomeric loop formation	0.0351487	AT5G59430	GO:0031627
spindle assembly	0.0351487	AT5G48520	GO:0051225
embryo development ending in seed dormancy	0.0354362	AT1G24340,AT2G36640,AT3G51810,AT5G44310	GO:0009793
response to light intensity	0.0377915	AT1G17420,AT3G12580	GO:0009642
response to organic substance	0.0379092	AT1G17420,AT1G56600,AT2G20350,AT3G50970,AT3G51810,AT4G27410,AT5G15960,AT5G28510,AT5G59430	GO:0010033
metal ion transport	0.0391438	AT3G22910,AT4G10310,AT5G01680	GO:0030001
spindle organization	0.0397431	AT5G48520	GO:0007051
inorganic cation transmembrane transport	0.039765	AT3G22910,AT4G10310,AT5G01680	GO:0098662
embryo development	0.0407214	AT1G24340,AT2G36640,AT3G51810,AT5G44310	GO:0009790
response to salt stress	0.0409509	AT1G56600,AT4G10310,AT5G28510,AT5G59430	GO:0009651
mitotic cell cycle checkpoint	0.0420322	AT1G77720	GO:0007093
anther dehiscence	0.0420322	AT1G17420	GO:0009901
basic amino acid transport	0.0420322	AT1G77380	GO:0015802
response to cadmium ion	0.0462538	AT3G12580,AT3G19170,AT5G59430	GO:0046686
negative regulation of mitotic cell cycle	0.0465946	AT1G77720	GO:0045930
sulfur compound metabolic process	0.0489886	AT1G12140,AT5G28510,AT5G67310	GO:0006790
cell cycle checkpoint	0.0511358	AT1G77720	GO:0000075
dehiscence	0.0533985	AT1G17420	GO:0009900
response to reactive oxygen species	0.0543878	AT1G66950,AT3G12580	GO:0000302
oxylipin biosynthetic process	0.0556559	AT1G17420	GO:0031408
inorganic ion transmembrane transport	0.0561676	AT3G22910,AT4G10310,AT5G01680	GO:0098660
response to stimulus	0.0561887	AT1G17420,AT1G32960,AT1G56600,AT1G66950,AT1G78280,AT2G20350,AT3G12580,AT3G19170,AT3G50970,AT3G51810,AT4G10310,AT4G17250,AT4G23220,AT4G27410,AT5G15960,AT5G28510,AT5G41360,AT5G59430,AT5G63770,AT5G67310	GO:0050896
transcription initiation from RNA polymerase II promoter	0.057908	AT5G41360	GO:0006367
G-protein coupled receptor signaling pathway	0.057908	AT5G63770	GO:0007186
S-glycoside metabolic process	0.057908	AT5G67310	GO:0016143
oxylipin metabolic process	0.057908	AT1G17420	GO:0031407
indole glucosinolate metabolic process	0.057908	AT5G67310	GO:0042343
response to external biotic stimulus	0.0617232	AT1G17420,AT1G32960,AT3G12580,AT3G50970,AT4G23220,AT5G67310	GO:0043207
response to other organism	0.0617232	AT1G17420,AT1G32960,AT3G12580,AT3G50970,AT4G23220,AT5G67310	GO:0051707
nucleotide-excision repair	0.0623966	AT5G41360	GO:0006289
jasmonic acid biosynthetic process	0.0623966	AT1G17420	GO:0009695
galactose metabolic process	0.064633	AT1G56600	GO:0006012
induced systemic resistance	0.064633	AT1G32960	GO:0009682
chromosome separation	0.064633	AT1G77720	GO:0051304
positive regulation of catalytic activity	0.0677281	AT2G44070,AT5G63770	GO:0043085
ethylene-activated signaling pathway	0.0697153	AT2G20350,AT5G59430	GO:0009873
response to biotic stimulus	0.0703855	AT1G17420,AT1G32960,AT3G12580,AT3G50970,AT4G23220,AT5G67310	GO:0009607
glycosinolate catabolic process	0.0713112	AT5G28510	GO:0019759
glucosinolate catabolic process	0.0713112	AT5G28510	GO:0019762
positive regulation of molecular function	0.07307	AT2G44070,AT5G63770	GO:0044093
jasmonic acid metabolic process	0.0735268	AT1G17420	GO:0009694
response to heat	0.0744265	AT3G12580,AT4G17250	GO:0009408
tetraterpenoid biosynthetic process	0.0779427	AT5G57030	GO:0016109
carotenoid biosynthetic process	0.0779427	AT5G57030	GO:0016117
seed development	0.0800863	AT1G24340,AT2G36640,AT3G51810,AT5G44310	GO:0048316
telomere maintenance	0.080143	AT5G59430	GO:0000723
telomere organization	0.080143	AT5G59430	GO:0032200
response to bacterium	0.0818298	AT1G32960,AT3G12580,AT4G23220	GO:0009617
anatomical structure homeostasis	0.0823381	AT5G59430	GO:0060249
protein N-linked glycosylation	0.0845281	AT5G14480	GO:0006487
response to wounding	0.0848541	AT1G17420,AT5G63770	GO:0009611
cellular response to ethylene stimulus	0.0848541	AT2G20350,AT5G59430	GO:0071369
response to light stimulus	0.0851483	AT1G17420,AT3G12580,AT5G15960,AT5G41360	GO:0009416
regulation of translational initiation	0.0888928	AT2G44070	GO:0006446
response to jasmonic acid	0.0891445	AT1G17420,AT5G59430	GO:0009753
mitotic cell cycle process	0.0920406	AT1G77720,AT5G48520	GO:1903047
fruit development	0.093213	AT1G24340,AT2G36640,AT3G51810,AT5G44310	GO:0010154
response to radiation	0.0953762	AT1G17420,AT3G12580,AT5G15960,AT5G41360	GO:0009314
tetraterpenoid metabolic process	0.0954018	AT5G57030	GO:0016108
carotenoid metabolic process	0.0954018	AT5G57030	GO:0016116
glycosinolate biosynthetic process	0.0954018	AT1G12140	GO:0019758
glucosinolate biosynthetic process	0.0954018	AT1G12140	GO:0019761
activation of protein kinase activity	0.0954018	AT5G63770	GO:0032147
negative regulation of cell cycle	0.0954018	AT1G77720	GO:0045786
response to oxidative stress	0.0955663	AT1G56600,AT1G66950,AT3G12580	GO:0006979
heat acclimation	0.0975613	AT4G17250	GO:0010286
sulfur compound catabolic process	0.0975613	AT5G28510	GO:0044273
calcium ion transmembrane transport	0.0997159	AT3G22910	GO:0070588
mitotic cell cycle	0.100892	AT1G77720,AT5G48520	GO:0000278
response to metal ion	0.101314	AT3G12580,AT3G19170,AT5G59430	GO:0010038
photosynthesis, light harvesting	0.101865	AT5G57030	GO:0009765
phosphorelay signal transduction system	0.106922	AT2G20350,AT5G59430	GO:0000160
cation transmembrane transport	0.107697	AT3G22910,AT4G10310,AT5G01680	GO:0098655
drug transmembrane transport	0.112538	AT1G66950	GO:0006855
ribosomal small subunit biogenesis	0.112538	AT1G10490	GO:0042274
positive regulation of protein kinase activity	0.112538	AT5G63770	GO:0045860
positive regulation of protein phosphorylation	0.114658	AT5G63770	GO:0001934
lipid oxidation	0.114658	AT1G17420	GO:0034440
tRNA modification	0.116772	AT1G10490	GO:0006400
positive regulation of kinase activity	0.116772	AT5G63770	GO:0033674
calcium ion transport	0.120987	AT3G22910	GO:0006816
positive regulation of phosphorylation	0.120987	AT5G63770	GO:0042327
drug transport	0.123087	AT1G66950	GO:0015893
positive regulation of phosphorus metabolic process	0.125182	AT5G63770	GO:0010562
response to drug	0.125182	AT1G66950	GO:0042493
positive regulation of phosphate metabolic process	0.125182	AT5G63770	GO:0045937
protein processing	0.127272	AT3G19170	GO:0016485
anther development	0.127272	AT1G17420	GO:0048653
DNA-templated transcription, initiation	0.129357	AT5G41360	GO:0006352
regulation of pH	0.131438	AT5G01680	GO:0006885
DNA geometric change	0.131438	AT5G41360	GO:0032392
DNA duplex unwinding	0.131438	AT5G41360	GO:0032508
response to hydrogen peroxide	0.133513	AT3G12580	GO:0042542
regulation of mitotic cell cycle	0.141767	AT1G77720	GO:0007346
hexose metabolic process	0.141767	AT1G56600	GO:0019318
protein folding	0.144937	AT2G21510,AT3G12580	GO:0006457
positive regulation of transferase activity	0.145865	AT5G63770	GO:0051347
response to UV-B	0.147907	AT5G41360	GO:0010224
protein maturation	0.147907	AT3G19170	GO:0051604
system development	0.15213	AT1G17420,AT1G24340,AT2G36640,AT3G51810,AT3G61590,AT5G44310,AT5G63770	GO:0048731
cation transport	0.152459	AT3G22910,AT4G10310,AT5G01680	GO:0006812
indole-containing compound metabolic process	0.156027	AT5G67310	GO:0042430
defense response	0.156906	AT1G17420,AT1G32960,AT3G50970,AT4G23220,AT5G63770,AT5G67310	GO:0006952
response to ethylene	0.159021	AT2G20350,AT5G59430	GO:0009723
response to external stimulus	0.163747	AT1G17420,AT1G32960,AT3G12580,AT3G50970,AT4G23220,AT5G67310	GO:0009605
microtubule cytoskeleton organization	0.164071	AT5G48520	GO:0000226
positive regulation of GTPase activity	0.164071	AT2G44070	GO:0043547
monovalent inorganic cation homeostasis	0.164071	AT5G01680	GO:0055067
positive regulation of protein modification process	0.166071	AT5G63770	GO:0031401
transmembrane transport	0.167054	AT1G66950,AT1G77380,AT3G22910,AT4G10310,AT5G01680	GO:0055085
regulation of GTPase activity	0.168065	AT2G44070	GO:0043087
intracellular signal transduction	0.168558	AT2G20350,AT5G59430,AT5G63770	GO:0035556
ion transport	0.169652	AT1G77380,AT3G22910,AT4G10310,AT5G01680	GO:0006811
amino acid transmembrane transport	0.170055	AT1G77380	GO:0003333
amino acid transport	0.172041	AT1G77380	GO:0006865
red or far-red light signaling pathway	0.172041	AT5G15960	GO:0010017
protein ubiquitination	0.175611	AT3G12580,AT3G61590,AT5G65920	GO:0016567
response to virus	0.175998	AT3G12580	GO:0009615
cellular response to red or far red light	0.175998	AT5G15960	GO:0071489
reproductive structure development	0.176628	AT1G17420,AT1G24340,AT2G36640,AT3G51810,AT5G44310	GO:0048608
reproductive system development	0.176628	AT1G17420,AT1G24340,AT2G36640,AT3G51810,AT5G44310	GO:0061458
multi-organism process	0.177108	AT1G17420,AT1G32960,AT3G12580,AT3G50970,AT4G23220,AT5G67310	GO:0051704
defense response to other organism	0.177646	AT1G32960,AT3G50970,AT4G23220,AT5G67310	GO:0098542
stamen development	0.179936	AT1G17420	GO:0048443
androecium development	0.179936	AT1G17420	GO:0048466
positive regulation of hydrolase activity	0.179936	AT2G44070	GO:0051345
rRNA modification	0.185809	AT1G10490	GO:0000154
tRNA processing	0.185809	AT1G10490	GO:0008033
cellular potassium ion transport	0.187758	AT4G10310	GO:0071804
potassium ion transmembrane transport	0.187758	AT4G10310	GO:0071805
protein modification by small protein conjugation	0.190574	AT3G12580,AT3G61590,AT5G65920	GO:0032446
monosaccharide metabolic process	0.193576	AT1G56600	GO:0005996
defense response to bacterium	0.199142	AT1G32960,AT4G23220	GO:0042742
organelle assembly	0.201271	AT5G48520	GO:0070925
organic acid transmembrane transport	0.205092	AT1G77380	GO:1903825
carboxylic acid transmembrane transport	0.205092	AT1G77380	GO:1905039
protein glycosylation	0.212679	AT5G14480	GO:0006486
macromolecule glycosylation	0.212679	AT5G14480	GO:0043413
glycoprotein biosynthetic process	0.214565	AT5G14480	GO:0009101
divalent metal ion transport	0.214565	AT3G22910	GO:0070838
monovalent inorganic cation transport	0.215721	AT4G10310,AT5G01680	GO:0015672
cell cycle process	0.221865	AT1G77720,AT5G48520	GO:0022402
chromosome segregation	0.222064	AT1G77720	GO:0007059
sulfur compound biosynthetic process	0.222064	AT1G12140	GO:0044272
organic acid transport	0.223928	AT1G77380	GO:0015849
negative regulation of translation	0.223928	AT2G44070	GO:0017148
negative regulation of cellular amide metabolic process	0.223928	AT2G44070	GO:0034249
single-organism process	0.226459	AT1G12140,AT1G17420,AT1G24340,AT1G56600,AT1G66950,AT1G77380,AT1G77720,AT1G78280,AT2G20350,AT2G36640,AT3G51810,AT3G61590,AT4G10310,AT4G27410,AT5G01680,AT5G09640,AT5G14480,AT5G15960,AT5G28510,AT5G44310,AT5G48520,AT5G52400,AT5G57030,AT5G59430,AT5G63770,AT5G67310	GO:0044699
glycoprotein metabolic process	0.227643	AT5G14480	GO:0009100
protein modification by small protein conjugation or removal	0.228379	AT3G12580,AT3G61590,AT5G65920	GO:0070647
single-organism biosynthetic process	0.229259	AT1G12140,AT1G17420,AT1G24340,AT1G56600,AT5G57030,AT5G67310	GO:0044711
ion transmembrane transport	0.230912	AT3G22910,AT4G10310,AT5G01680	GO:0034220
divalent inorganic cation transport	0.23502	AT3G22910	GO:0072511
response to UV	0.236853	AT5G41360	GO:0009411
lipid modification	0.240508	AT1G17420	GO:0030258
regulation of protein kinase activity	0.240508	AT5G63770	GO:0045859
glycosylation	0.240508	AT5G14480	GO:0070085
terpenoid biosynthetic process	0.242328	AT5G57030	GO:0016114
regulation of kinase activity	0.244145	AT5G63770	GO:0043549
regulation of protein phosphorylation	0.245957	AT5G63770	GO:0001932
positive regulation of cellular protein metabolic process	0.247765	AT5G63770	GO:0032270
DNA conformation change	0.253163	AT5G41360	GO:0071103
translational initiation	0.254955	AT2G44070	GO:0006413
carboxylic acid transport	0.254955	AT1G77380	GO:0046942
microtubule-based process	0.256741	AT5G48520	GO:0007017
positive regulation of protein metabolic process	0.256741	AT5G63770	GO:0051247
mitotic nuclear division	0.258524	AT5G48520	GO:0007067
positive regulation of macromolecule metabolic process	0.25988	AT4G27410,AT5G63770	GO:0010604
viral process	0.260303	AT3G12580	GO:0016032
regulation of phosphorylation	0.260303	AT5G63770	GO:0042325
cellular response to light stimulus	0.260303	AT5G15960	GO:0071482
terpenoid metabolic process	0.269133	AT5G57030	GO:0006721
protein autophosphorylation	0.269133	AT1G77720	GO:0046777
developmental process involved in reproduction	0.270746	AT1G17420,AT1G24340,AT2G36640,AT3G51810,AT5G44310	GO:0003006
positive regulation of cellular metabolic process	0.27231	AT4G27410,AT5G63770	GO:0031325
cellular response to radiation	0.272636	AT5G15960	GO:0071478
photosynthesis, light reaction	0.279594	AT5G57030	GO:0019684
transcription, DNA-templated	0.281173	AT2G20350,AT2G24120,AT2G37520,AT3G12580,AT3G19170,AT4G27410,AT5G41360,AT5G59430	GO:0006351
regulation of transferase activity	0.281323	AT5G63770	GO:0051338
multicellular organismal reproductive process	0.286486	AT1G17420	GO:0048609
nucleic acid-templated transcription	0.28807	AT2G20350,AT2G24120,AT2G37520,AT3G12580,AT3G19170,AT4G27410,AT5G41360,AT5G59430	GO:0097659
isoprenoid biosynthetic process	0.288199	AT5G57030	GO:0008299
oxidation-reduction process	0.288579	AT1G12140,AT1G17420,AT1G24340,AT5G52400,AT5G57030,AT5G67310	GO:0055114
organic anion transport	0.289908	AT1G77380	GO:0015711
symbiosis, encompassing mutualism through parasitism	0.293314	AT3G12580	GO:0044403
RNA biosynthetic process	0.29465	AT2G20350,AT2G24120,AT2G37520,AT3G12580,AT3G19170,AT4G27410,AT5G41360,AT5G59430	GO:0032774
response to gibberellin	0.295011	AT5G59430	GO:0009739
tRNA metabolic process	0.296704	AT1G10490	GO:0006399
interspecies interaction between organisms	0.296704	AT3G12580	GO:0044419
single organism reproductive process	0.297596	AT1G17420,AT1G24340,AT2G36640,AT3G51810,AT5G44310	GO:0044702
multicellular organism reproduction	0.298393	AT1G17420	GO:0032504
RNA metabolic process	0.29978	AT1G10490,AT1G27900,AT2G20350,AT2G24120,AT2G37520,AT3G12580,AT3G19170,AT4G27410,AT5G41360,AT5G59430	GO:0016070
hydrogen ion transmembrane transport	0.300078	AT5G01680	GO:1902600
multicellular organism development	0.302011	AT1G17420,AT1G24340,AT2G36640,AT3G51810,AT3G61590,AT4G27410,AT5G44310,AT5G63770	GO:0007275
positive regulation of metabolic process	0.302474	AT4G27410,AT5G63770	GO:0009893
multi-organism cellular process	0.30511	AT3G12580	GO:0044764
pigment biosynthetic process	0.30511	AT5G57030	GO:0046148
post-embryonic development	0.305706	AT1G17420,AT1G24340,AT2G36640,AT3G51810,AT5G44310	GO:0009791
phyllome development	0.312205	AT1G17420,AT5G63770	GO:0048827
regulation of catalytic activity	0.314854	AT2G44070,AT5G63770	GO:0050790
isoprenoid metabolic process	0.316714	AT5G57030	GO:0006720
regulation of hydrolase activity	0.323259	AT2G44070	GO:0051336
single-multicellular organism process	0.32589	AT1G17420,AT1G24340,AT2G36640,AT3G51810,AT3G61590,AT4G27410,AT5G44310,AT5G63770	GO:0044707
regulation of cellular protein metabolic process	0.329832	AT2G44070,AT5G63770	GO:0032268
regulation of primary metabolic process	0.332808	AT2G20350,AT2G37520,AT2G44070,AT3G12580,AT3G19170,AT4G27410,AT5G41360,AT5G59430,AT5G63770	GO:0080090
fatty acid biosynthetic process	0.332963	AT1G17420	GO:0006633
regulation of phosphate metabolic process	0.334567	AT5G63770	GO:0019220
regulation of phosphorus metabolic process	0.334567	AT5G63770	GO:0051174
single-organism transport	0.341766	AT1G66950,AT1G77380,AT4G10310,AT5G01680	GO:0044765
regulation of molecular function	0.343857	AT2G44070,AT5G63770	GO:0065009
floral whorl development	0.344112	AT1G17420	GO:0048438
regulation of cellular macromolecule biosynthetic process	0.344457	AT2G20350,AT2G37520,AT2G44070,AT3G12580,AT3G19170,AT4G27410,AT5G41360,AT5G59430	GO:2000112
cell cycle	0.349967	AT1G77720,AT5G48520	GO:0007049
regulation of macromolecule biosynthetic process	0.350565	AT2G20350,AT2G37520,AT2G44070,AT3G12580,AT3G19170,AT4G27410,AT5G41360,AT5G59430	GO:0010556
lipid biosynthetic process	0.355191	AT1G17420,AT5G57030	GO:0008610
regulation of cellular metabolic process	0.35806	AT2G20350,AT2G37520,AT2G44070,AT3G12580,AT3G19170,AT4G27410,AT5G41360,AT5G59430,AT5G63770	GO:0031323
pigment metabolic process	0.35818	AT5G57030	GO:0042440
single-organism localization	0.359497	AT1G66950,AT1G77380,AT4G10310,AT5G01680	GO:1902578
regulation of protein metabolic process	0.362135	AT2G44070,AT5G63770	GO:0051246
chromosome organization	0.362135	AT5G41360,AT5G59430	GO:0051276
regulation of macromolecule metabolic process	0.362791	AT2G20350,AT2G37520,AT2G44070,AT3G12580,AT3G19170,AT4G27410,AT5G41360,AT5G59430,AT5G63770	GO:0060255
negative regulation of cellular protein metabolic process	0.365867	AT2G44070	GO:0032269
cytoskeleton organization	0.367394	AT5G48520	GO:0007010
negative regulation of protein metabolic process	0.367394	AT2G44070	GO:0051248
regulation of cell cycle	0.367394	AT1G77720	GO:0051726
regulation of protein modification process	0.370437	AT5G63770	GO:0031399
cation homeostasis	0.373465	AT5G01680	GO:0055080
reproductive process	0.374148	AT1G17420,AT1G24340,AT2G36640,AT3G51810,AT5G44310	GO:0022414
cellular response to abiotic stimulus	0.374974	AT5G15960	GO:0071214
regulation of cellular biosynthetic process	0.375562	AT2G20350,AT2G37520,AT2G44070,AT3G12580,AT3G19170,AT4G27410,AT5G41360,AT5G59430	GO:0031326
reproduction	0.377087	AT1G17420,AT1G24340,AT2G36640,AT3G51810,AT5G44310	GO:0000003
regulation of nitrogen compound metabolic process	0.377882	AT2G20350,AT2G37520,AT2G44070,AT3G12580,AT3G19170,AT4G27410,AT5G41360,AT5G59430	GO:0051171
rRNA processing	0.377981	AT1G10490	GO:0006364
response to salicylic acid	0.377981	AT5G59430	GO:0009751
cell surface receptor signaling pathway	0.379479	AT1G78280	GO:0007166
rRNA metabolic process	0.380974	AT1G10490	GO:0016072
regulation of biosynthetic process	0.380978	AT2G20350,AT2G37520,AT2G44070,AT3G12580,AT3G19170,AT4G27410,AT5G41360,AT5G59430	GO:0009889
response to fungus	0.381096	AT1G17420,AT3G50970	GO:0009620
multicellular organismal process	0.384852	AT1G17420,AT1G24340,AT2G36640,AT3G51810,AT3G61590,AT4G27410,AT5G44310,AT5G63770	GO:0032501
homeostatic process	0.388791	AT5G01680,AT5G59430	GO:0042592
regulation of gene expression	0.392613	AT2G20350,AT2G37520,AT2G44070,AT3G12580,AT3G19170,AT4G27410,AT5G41360,AT5G59430	GO:0010468
DNA metabolic process	0.394748	AT5G41360,AT5G59430	GO:0006259
inorganic ion homeostasis	0.401535	AT5G01680	GO:0098771
response to red or far red light	0.405853	AT5G15960	GO:0009639
floral organ development	0.407286	AT1G17420	GO:0048437
positive regulation of cellular process	0.409114	AT4G27410,AT5G63770	GO:0048522
regulation of transcription, DNA-templated	0.410204	AT2G20350,AT2G37520,AT3G12580,AT3G19170,AT4G27410,AT5G41360,AT5G59430	GO:0006355
RNA splicing	0.411563	AT1G27900	GO:0008380
regulation of nucleic acid-templated transcription	0.414761	AT2G20350,AT2G37520,AT3G12580,AT3G19170,AT4G27410,AT5G41360,AT5G59430	GO:1903506
regulation of RNA biosynthetic process	0.414761	AT2G20350,AT2G37520,AT3G12580,AT3G19170,AT4G27410,AT5G41360,AT5G59430	GO:2001141
proteolysis	0.415538	AT1G32960,AT3G19170,AT5G09640	GO:0006508
nucleobase-containing compound biosynthetic process	0.416744	AT2G20350,AT2G24120,AT2G37520,AT3G12580,AT3G19170,AT4G27410,AT5G41360,AT5G59430	GO:0034654
ion homeostasis	0.421428	AT5G01680	GO:0050801
regulation of translation	0.424217	AT2G44070	GO:0006417
regulation of metabolic process	0.425022	AT2G20350,AT2G37520,AT2G44070,AT3G12580,AT3G19170,AT4G27410,AT5G41360,AT5G59430,AT5G63770	GO:0019222
regulation of cellular amide metabolic process	0.425606	AT2G44070	GO:0034248
regulation of RNA metabolic process	0.426363	AT2G20350,AT2G37520,AT3G12580,AT3G19170,AT4G27410,AT5G41360,AT5G59430	GO:0051252
single-organism carbohydrate metabolic process	0.429128	AT1G56600,AT5G14480	GO:0044723
anatomical structure development	0.429222	AT1G17420,AT1G24340,AT2G36640,AT3G51810,AT3G61590,AT4G27410,AT5G44310,AT5G63770	GO:0048856
RNA modification	0.433874	AT1G10490	GO:0009451
carbohydrate derivative metabolic process	0.438189	AT5G14480,AT5G67310	GO:1901135
nuclear division	0.447397	AT5G48520	GO:0000280
regulation of nucleobase-containing compound metabolic process	0.449539	AT2G20350,AT2G37520,AT3G12580,AT3G19170,AT4G27410,AT5G41360,AT5G59430	GO:0019219
negative regulation of cellular process	0.449615	AT1G77720,AT2G44070	GO:0048523
photosynthesis	0.451392	AT5G57030	GO:0015979
monocarboxylic acid biosynthetic process	0.452717	AT1G17420	GO:0072330
nucleic acid metabolic process	0.45313	AT1G10490,AT1G27900,AT2G20350,AT2G24120,AT2G37520,AT3G12580,AT3G19170,AT4G27410,AT5G41360,AT5G59430	GO:0090304
fatty acid metabolic process	0.454039	AT1G17420	GO:0006631
oxoacid metabolic process	0.457905	AT1G12140,AT1G17420,AT5G28510	GO:0043436
biosynthetic process	0.461264	AT1G12140,AT1G17420,AT1G24340,AT1G56600,AT2G20350,AT2G24120,AT2G37520,AT2G44070,AT3G12580,AT3G19170,AT4G27410,AT5G14480,AT5G41360,AT5G57030,AT5G59430,AT5G67310	GO:0009058
cellular lipid metabolic process	0.461719	AT1G17420,AT5G57030	GO:0044255
positive regulation of transcription, DNA-templated	0.472227	AT4G27410	GO:0045893
positive regulation of RNA biosynthetic process	0.473503	AT4G27410	GO:1902680
positive regulation of nucleic acid-templated transcription	0.473503	AT4G27410	GO:1903508
single-organism developmental process	0.479011	AT1G17420,AT1G24340,AT2G36640,AT3G51810,AT3G61590,AT4G27410,AT5G44310,AT5G63770	GO:0044767
signal transduction	0.480301	AT1G78280,AT2G20350,AT5G15960,AT5G59430,AT5G63770	GO:0007165
positive regulation of RNA metabolic process	0.481097	AT4G27410	GO:0051254
heterocycle biosynthetic process	0.482106	AT2G20350,AT2G24120,AT2G37520,AT3G12580,AT3G19170,AT4G27410,AT5G41360,AT5G59430	GO:0018130
hydrogen transport	0.483605	AT5G01680	GO:0006818
proton transport	0.483605	AT5G01680	GO:0015992
single organism signaling	0.485082	AT1G78280,AT2G20350,AT5G15960,AT5G59430,AT5G63770	GO:0044700
signaling	0.485559	AT1G78280,AT2G20350,AT5G15960,AT5G59430,AT5G63770	GO:0023052
organelle fission	0.491057	AT5G48520	GO:0048285
RNA processing	0.491711	AT1G10490,AT1G27900	GO:0006396
posttranscriptional regulation of gene expression	0.495966	AT2G44070	GO:0010608
ncRNA processing	0.502038	AT1G10490	GO:0034470
DNA repair	0.505647	AT5G41360	GO:0006281
anion transport	0.506844	AT1G77380	GO:0006820
positive regulation of macromolecule biosynthetic process	0.506844	AT4G27410	GO:0010557
positive regulation of nucleobase-containing compound metabolic process	0.506844	AT4G27410	GO:0045935
pollen development	0.508038	AT1G17420	GO:0009555
developmental process	0.512094	AT1G17420,AT1G24340,AT2G36640,AT3G51810,AT3G61590,AT4G27410,AT5G44310,AT5G63770	GO:0032502
positive regulation of gene expression	0.513968	AT4G27410	GO:0010628
mRNA processing	0.518662	AT1G27900	GO:0006397
organic acid metabolic process	0.519698	AT1G12140,AT1G17420,AT5G28510	GO:0006082
glycosyl compound metabolic process	0.520992	AT5G67310	GO:1901657
carbohydrate metabolic process	0.522098	AT1G56600,AT5G14480,AT5G28510	GO:0005975
aromatic compound biosynthetic process	0.526173	AT2G20350,AT2G24120,AT2G37520,AT3G12580,AT3G19170,AT4G27410,AT5G41360,AT5G59430	GO:0019438
macromolecule modification	0.526619	AT1G10490,AT1G77720,AT3G12580,AT3G61590,AT4G23220,AT5G14480,AT5G65920	GO:0043412
innate immune response	0.530203	AT1G32960	GO:0045087
cellular response to DNA damage stimulus	0.531343	AT5G41360	GO:0006974
positive regulation of cellular biosynthetic process	0.531343	AT4G27410	GO:0031328
positive regulation of nitrogen compound metabolic process	0.532479	AT4G27410	GO:0051173
cell division	0.533613	AT5G48520	GO:0051301
negative regulation of cellular macromolecule biosynthetic process	0.534744	AT2G44070	GO:2000113
carbohydrate biosynthetic process	0.535872	AT1G56600	GO:0016051
transcription from RNA polymerase II promoter	0.538121	AT5G41360	GO:0006366
positive regulation of biosynthetic process	0.539242	AT4G27410	GO:0009891
heterocycle metabolic process	0.539914	AT1G10490,AT1G27900,AT2G20350,AT2G24120,AT2G37520,AT3G12580,AT3G19170,AT4G27410,AT5G41360,AT5G59430,AT5G67310	GO:0046483
immune response	0.541474	AT1G32960	GO:0006955
carbohydrate derivative biosynthetic process	0.542587	AT5G14480	GO:1901137
regulation of cellular process	0.547101	AT1G77720,AT1G78280,AT2G20350,AT2G37520,AT2G44070,AT3G12580,AT3G19170,AT4G27410,AT5G15960,AT5G41360,AT5G59430,AT5G63770	GO:0050794
leaf development	0.552481	AT5G63770	GO:0048366
negative regulation of macromolecule biosynthetic process	0.554652	AT2G44070	GO:0010558
positive regulation of biological process	0.556467	AT4G27410,AT5G63770	GO:0048518
cellular protein modification process	0.556485	AT1G77720,AT3G12580,AT3G61590,AT4G23220,AT5G14480,AT5G65920	GO:0006464
protein modification process	0.556485	AT1G77720,AT3G12580,AT3G61590,AT4G23220,AT5G14480,AT5G65920	GO:0036211
single-organism organelle organization	0.557888	AT5G48520	GO:1902589
small molecule metabolic process	0.558501	AT1G12140,AT1G17420,AT1G56600,AT5G28510	GO:0044281
hormone-mediated signaling pathway	0.564949	AT2G20350,AT5G59430	GO:0009755
negative regulation of cellular biosynthetic process	0.567459	AT2G44070	GO:0031327
organic cyclic compound biosynthetic process	0.567667	AT2G20350,AT2G24120,AT2G37520,AT3G12580,AT3G19170,AT4G27410,AT5G41360,AT5G59430	GO:1901362
negative regulation of biosynthetic process	0.572688	AT2G44070	GO:0009890
response to organic cyclic compound	0.572688	AT5G59430	GO:0014070
negative regulation of nitrogen compound metabolic process	0.575796	AT2G44070	GO:0051172
immune system process	0.577856	AT1G32960	GO:0002376
ncRNA metabolic process	0.580928	AT1G10490	GO:0034660
ribosome biogenesis	0.581946	AT1G10490	GO:0042254
single-organism metabolic process	0.58767	AT1G12140,AT1G17420,AT1G24340,AT1G56600,AT5G09640,AT5G14480,AT5G28510,AT5G52400,AT5G57030,AT5G67310	GO:0044710
generation of precursor metabolites and energy	0.589012	AT5G57030	GO:0006091
cell communication	0.591422	AT1G78280,AT2G20350,AT5G15960,AT5G59430,AT5G63770	GO:0007154
cellular aromatic compound metabolic process	0.592897	AT1G10490,AT1G27900,AT2G20350,AT2G24120,AT2G37520,AT3G12580,AT3G19170,AT4G27410,AT5G41360,AT5G59430,AT5G67310	GO:0006725
nitrogen compound transport	0.594975	AT1G77380	GO:0071705
mRNA metabolic process	0.59596	AT1G27900	GO:0016071
nucleobase-containing compound metabolic process	0.596651	AT1G10490,AT1G27900,AT2G20350,AT2G24120,AT2G37520,AT3G12580,AT3G19170,AT4G27410,AT5G41360,AT5G59430	GO:0006139
chemical homeostasis	0.598903	AT5G01680	GO:0048878
methylation	0.602794	AT5G04370	GO:0032259
cellular response to hormone stimulus	0.603706	AT2G20350,AT5G59430	GO:0032870
cellular response to endogenous stimulus	0.606984	AT2G20350,AT5G59430	GO:0071495
shoot system development	0.608941	AT1G17420,AT5G63770	GO:0048367
animal organ development	0.611415	AT3G61590	GO:0048513
negative regulation of gene expression	0.619853	AT2G44070	GO:0010629
negative regulation of biological process	0.620535	AT1G77720,AT2G44070	GO:0048519
gametophyte development	0.623545	AT1G17420	GO:0048229
gene expression	0.627469	AT1G10490,AT1G27900,AT2G20350,AT2G24120,AT2G37520,AT2G44070,AT3G12580,AT3G19170,AT4G27410,AT5G41360,AT5G59430	GO:0010467
organic cyclic compound metabolic process	0.62778	AT1G10490,AT1G27900,AT2G20350,AT2G24120,AT2G37520,AT3G12580,AT3G19170,AT4G27410,AT5G41360,AT5G59430,AT5G67310	GO:1901360
response to auxin	0.631726	AT5G59430	GO:0009733
ribonucleoprotein complex biogenesis	0.636195	AT1G10490	GO:0022613
plant organ development	0.639291	AT1G17420,AT5G63770	GO:0099402
root development	0.662748	AT5G63770	GO:0048364
cellular response to stimulus	0.663649	AT1G78280,AT2G20350,AT5G15960,AT5G41360,AT5G59430,AT5G63770	GO:0051716
root system development	0.664394	AT5G63770	GO:0022622
cellular macromolecule biosynthetic process	0.667929	AT2G20350,AT2G24120,AT2G37520,AT2G44070,AT3G12580,AT3G19170,AT4G27410,AT5G14480,AT5G41360,AT5G59430	GO:0034645
negative regulation of cellular metabolic process	0.670095	AT2G44070	GO:0031324
cellular response to organic substance	0.685867	AT2G20350,AT5G59430	GO:0071310
carboxylic acid biosynthetic process	0.688934	AT1G17420	GO:0046394
lipid metabolic process	0.689161	AT1G17420,AT5G57030	GO:0006629
defense response to fungus	0.691214	AT3G50970	GO:0050832
macromolecule biosynthetic process	0.691486	AT2G20350,AT2G24120,AT2G37520,AT2G44070,AT3G12580,AT3G19170,AT4G27410,AT5G14480,AT5G41360,AT5G59430	GO:0009059
regulation of biological process	0.691654	AT1G77720,AT1G78280,AT2G20350,AT2G37520,AT2G44070,AT3G12580,AT3G19170,AT4G27410,AT5G15960,AT5G41360,AT5G59430,AT5G63770	GO:0050789
organelle organization	0.696255	AT5G41360,AT5G48520,AT5G59430	GO:0006996
flower development	0.700905	AT1G17420	GO:0009908
reproductive shoot system development	0.708873	AT1G17420	GO:0090567
cellular biosynthetic process	0.710245	AT1G12140,AT1G17420,AT2G20350,AT2G24120,AT2G37520,AT2G44070,AT3G12580,AT3G19170,AT4G27410,AT5G14480,AT5G41360,AT5G57030,AT5G59430	GO:0044249
negative regulation of macromolecule metabolic process	0.719405	AT2G44070	GO:0010605
monocarboxylic acid metabolic process	0.719405	AT1G17420	GO:0032787
protein metabolic process	0.721633	AT1G32960,AT1G77720,AT2G44070,AT3G12580,AT3G19170,AT3G61590,AT4G23220,AT5G09640,AT5G14480,AT5G65920	GO:0019538
organic acid biosynthetic process	0.725545	AT1G17420	GO:0016053
organic substance biosynthetic process	0.733556	AT1G17420,AT1G56600,AT2G20350,AT2G24120,AT2G37520,AT2G44070,AT3G12580,AT3G19170,AT4G27410,AT5G14480,AT5G41360,AT5G57030,AT5G59430	GO:1901576
phosphorylation	0.742554	AT1G77720,AT4G23220,AT5G63770	GO:0016310
negative regulation of metabolic process	0.742555	AT2G44070	GO:0009892
transport	0.744394	AT1G66950,AT1G77380,AT3G22910,AT4G10310,AT5G01680	GO:0006810
establishment of localization	0.749275	AT1G66950,AT1G77380,AT3G22910,AT4G10310,AT5G01680	GO:0051234
protein phosphorylation	0.749891	AT1G77720,AT4G23220	GO:0006468
cellular component biogenesis	0.751719	AT1G10490,AT5G48520	GO:0044085
cellular response to chemical stimulus	0.75892	AT2G20350,AT5G59430	GO:0070887
single-organism cellular process	0.761105	AT1G12140,AT1G17420,AT1G77720,AT1G78280,AT2G20350,AT4G10310,AT5G14480,AT5G15960,AT5G28510,AT5G48520,AT5G57030,AT5G59430,AT5G63770,AT5G67310	GO:0044763
single-organism catabolic process	0.762669	AT5G28510	GO:0044712
cellular component assembly	0.768455	AT5G48520	GO:0022607
localization	0.780456	AT1G66950,AT1G77380,AT3G22910,AT4G10310,AT5G01680	GO:0051179
small molecule biosynthetic process	0.78553	AT1G17420	GO:0044283
biological regulation	0.788981	AT1G77720,AT1G78280,AT2G20350,AT2G37520,AT2G44070,AT3G12580,AT3G19170,AT4G27410,AT5G01680,AT5G15960,AT5G41360,AT5G59430,AT5G63770	GO:0065007
growth	0.789733	AT1G17420	GO:0040007
cellular nitrogen compound biosynthetic process	0.815725	AT2G20350,AT2G24120,AT2G37520,AT2G44070,AT3G12580,AT3G19170,AT4G27410,AT5G41360,AT5G59430	GO:0044271
regulation of biological quality	0.817934	AT5G01680,AT5G59430	GO:0065008
cellular nitrogen compound metabolic process	0.820674	AT1G10490,AT1G27900,AT2G20350,AT2G24120,AT2G37520,AT2G44070,AT3G12580,AT3G19170,AT4G27410,AT5G41360,AT5G59430,AT5G67310	GO:0034641
macromolecule metabolic process	0.827415	AT1G10490,AT1G27900,AT1G32960,AT1G77720,AT2G20350,AT2G24120,AT2G37520,AT2G44070,AT3G12580,AT3G19170,AT3G61590,AT4G23220,AT4G27410,AT5G09640,AT5G14480,AT5G41360,AT5G59430,AT5G65920	GO:0043170
cellular macromolecule metabolic process	0.843283	AT1G10490,AT1G27900,AT1G77720,AT2G20350,AT2G24120,AT2G37520,AT2G44070,AT3G12580,AT3G19170,AT3G61590,AT4G23220,AT4G27410,AT5G09640,AT5G14480,AT5G41360,AT5G59430,AT5G65920	GO:0044260
organic substance metabolic process	0.859261	AT1G10490,AT1G12140,AT1G17420,AT1G27900,AT1G32960,AT1G56600,AT1G77720,AT2G20350,AT2G24120,AT2G37520,AT2G44070,AT3G12580,AT3G19170,AT3G61590,AT4G23220,AT4G27410,AT5G09640,AT5G14480,AT5G28510,AT5G41360,AT5G57030,AT5G59430,AT5G65920,AT5G67310	GO:0071704
primary metabolic process	0.862684	AT1G10490,AT1G17420,AT1G27900,AT1G32960,AT1G56600,AT1G77720,AT2G20350,AT2G24120,AT2G37520,AT2G44070,AT3G12580,AT3G19170,AT3G61590,AT4G23220,AT4G27410,AT5G09640,AT5G14480,AT5G28510,AT5G41360,AT5G57030,AT5G59430,AT5G65920	GO:0044238
cellular response to stress	0.865297	AT5G41360	GO:0033554
metabolic process	0.866505	AT1G10490,AT1G12140,AT1G17420,AT1G24340,AT1G27900,AT1G32960,AT1G56600,AT1G77720,AT2G20350,AT2G24120,AT2G37520,AT2G44070,AT3G12580,AT3G19170,AT3G61590,AT4G23220,AT4G27410,AT5G04370,AT5G09640,AT5G14480,AT5G28510,AT5G41360,AT5G52400,AT5G57030,AT5G59430,AT5G63770,AT5G65920,AT5G67310	GO:0008152
cellular metabolic process	0.886244	AT1G10490,AT1G12140,AT1G17420,AT1G27900,AT1G77720,AT2G20350,AT2G24120,AT2G37520,AT2G44070,AT3G12580,AT3G19170,AT3G61590,AT4G23220,AT4G27410,AT5G09640,AT5G14480,AT5G28510,AT5G41360,AT5G57030,AT5G59430,AT5G63770,AT5G65920,AT5G67310	GO:0044237
nitrogen compound metabolic process	0.895415	AT1G10490,AT1G27900,AT2G20350,AT2G24120,AT2G37520,AT2G44070,AT3G12580,AT3G19170,AT4G27410,AT5G41360,AT5G59430,AT5G67310	GO:0006807
carboxylic acid metabolic process	0.904989	AT1G17420	GO:0019752
cellular protein metabolic process	0.905179	AT1G77720,AT2G44070,AT3G12580,AT3G61590,AT4G23220,AT5G09640,AT5G14480,AT5G65920	GO:0044267
phosphate-containing compound metabolic process	0.910089	AT1G77720,AT4G23220,AT5G63770	GO:0006796
phosphorus metabolic process	0.912888	AT1G77720,AT4G23220,AT5G63770	GO:0006793
cellular catabolic process	0.922582	AT5G09640,AT5G28510	GO:0044248
cellular component organization or biogenesis	0.939024	AT1G10490,AT5G41360,AT5G48520,AT5G59430	GO:0071840
cellular component organization	0.958273	AT5G41360,AT5G48520,AT5G59430	GO:0016043
organic substance transport	0.962732	AT1G77380	GO:0071702
cellular process	0.964453	AT1G10490,AT1G12140,AT1G17420,AT1G27900,AT1G77720,AT1G78280,AT2G20350,AT2G21510,AT2G24120,AT2G37520,AT2G44070,AT3G12580,AT3G19170,AT3G61590,AT4G10310,AT4G23220,AT4G27410,AT5G09640,AT5G14480,AT5G15960,AT5G28510,AT5G41360,AT5G48520,AT5G57030,AT5G59430,AT5G63770,AT5G65920,AT5G67310	GO:0009987
catabolic process	0.973452	AT5G09640,AT5G28510	GO:0009056
translation	0.977878	AT2G44070	GO:0006412
peptide biosynthetic process	0.978672	AT2G44070	GO:0043043
amide biosynthetic process	0.979917	AT2G44070	GO:0043604
peptide metabolic process	0.982659	AT2G44070	GO:0006518
cellular amide metabolic process	0.984554	AT2G44070	GO:0043603
organonitrogen compound metabolic process	0.990943	AT2G44070,AT5G67310	GO:1901564
organonitrogen compound biosynthetic process	0.995395	AT2G44070	GO:1901566
