# Supplementary material for: Overexpression of the vascular brassinosteroid receptor BRL3 confers drought resistance without penalizing plant growth
Source: Nat Commun. 2018 Nov 8;9:4680. doi: 10.1038/s41467-018-06861-3 (PMC6224425; doi:10.1038/s41467-018-06861-3)
Supplement: Supplementary file 13 — Supplementary Data 11 [file 41467_2018_6861_MOESM13_ESM.xlsx]

## Sheet: Sheet1
Supplementary Data File 11: GO enrichment for Biological Process ontology on interaction-affected genes, being more upregulated upon drought in WT than BRL3ox
GO_Biological Process Category Name	p-value	Genes included in the category	GO_ID
secondary metabolic process	0.000103337	AT1G74090,AT2G25160,AT2G27010,AT2G40890,AT3G09220,AT3G20940,AT3G43800,AT4G11210,AT4G36220,AT5G36180,AT5G61420	GO:0019748
brassinosteroid mediated signaling pathway	0.000390317	AT2G43060,AT3G05800,AT4G15400,AT4G39400	GO:0009742
steroid hormone mediated signaling pathway	0.000390317	AT2G43060,AT3G05800,AT4G15400,AT4G39400	GO:0043401
response to steroid hormone	0.000390317	AT2G43060,AT3G05800,AT4G15400,AT4G39400	GO:0048545
cellular response to steroid hormone stimulus	0.000390317	AT2G43060,AT3G05800,AT4G15400,AT4G39400	GO:0071383
cellular response to brassinosteroid stimulus	0.000472043	AT2G43060,AT3G05800,AT4G15400,AT4G39400	GO:0071367
secondary metabolite biosynthetic process	0.000586831	AT1G74090,AT2G25160,AT2G27010,AT2G40890,AT3G20940,AT4G11210,AT4G36220,AT5G61420	GO:0044550
response to lipid	0.00132031	AT1G06180,AT1G23140,AT1G51800,AT2G36890,AT2G43060,AT3G05800,AT4G15400,AT4G17870,AT4G39260,AT4G39400,AT5G13910,AT5G61420	GO:0033993
response to brassinosteroid	0.0016147	AT2G43060,AT3G05800,AT4G15400,AT4G39400	GO:0009741
response to gibberellin	0.00165883	AT1G06180,AT2G36890,AT2G43060,AT5G13910,AT5G61420	GO:0009739
cellular response to lipid	0.0017319	AT1G23140,AT1G51800,AT2G43060,AT3G05800,AT4G15400,AT4G17870,AT4G39400,AT5G13910	GO:0071396
hemicellulose metabolic process	0.00241615	AT1G65310,AT2G15370,AT2G38320,AT5G57540	GO:0010410
inorganic anion transmembrane transport	0.00328808	AT3G27170,AT4G08620,AT5G43350	GO:0098661
xyloglucan metabolic process	0.00386716	AT1G65310,AT2G15370,AT5G57540	GO:0010411
response to organic cyclic compound	0.00465511	AT1G06180,AT2G36890,AT2G43060,AT3G05800,AT4G15400,AT4G39400,AT5G61420	GO:0014070
cell wall polysaccharide metabolic process	0.00491296	AT1G65310,AT2G15370,AT2G38320,AT5G57540	GO:0010383
detoxification of arsenic-containing substance	0.00584066	AT2G21045	GO:0071722
regulation of transcription from RNA polymerase II promoter	0.00664701	AT1G06180,AT2G36890,AT3G24050,AT4G01680,AT5G14340,AT5G61420	GO:0006357
cell wall biogenesis	0.00857469	AT1G62990,AT1G65310,AT2G15370,AT2G38320,AT5G57540	GO:0042546
transcription from RNA polymerase II promoter	0.0113644	AT1G06180,AT2G36890,AT3G24050,AT4G01680,AT5G14340,AT5G61420	GO:0006366
regulation of transcription, DNA-templated	0.0114314	AT1G06180,AT1G09250,AT1G29280,AT1G62990,AT1G69810,AT1G71692,AT2G36890,AT2G40970,AT2G43060,AT2G44940,AT2G45160,AT3G04060,AT3G04730,AT3G05800,AT3G09290,AT3G24050,AT4G01680,AT4G01720,AT4G23550,AT4G24060,AT5G05790,AT5G13910,AT5G14340,AT5G61420	GO:0006355
cell wall macromolecule metabolic process	0.0116072	AT1G65310,AT2G15370,AT2G38320,AT5G57540	GO:0044036
detection of brassinosteroid stimulus	0.0116475	AT4G39400	GO:0009729
positive regulation of telomerase activity	0.0116475	AT3G09290	GO:0051973
selenate transport	0.0116475	AT4G08620	GO:0080160
positive regulation of tetrapyrrole catabolic process	0.0116475	AT3G04060	GO:1901406
positive regulation of chlorophyll catabolic process	0.0116475	AT3G04060	GO:1903648
regulation of nucleic acid-templated transcription	0.0120227	AT1G06180,AT1G09250,AT1G29280,AT1G62990,AT1G69810,AT1G71692,AT2G36890,AT2G40970,AT2G43060,AT2G44940,AT2G45160,AT3G04060,AT3G04730,AT3G05800,AT3G09290,AT3G24050,AT4G01680,AT4G01720,AT4G23550,AT4G24060,AT5G05790,AT5G13910,AT5G14340,AT5G61420	GO:1903506
regulation of RNA biosynthetic process	0.0120227	AT1G06180,AT1G09250,AT1G29280,AT1G62990,AT1G69810,AT1G71692,AT2G36890,AT2G40970,AT2G43060,AT2G44940,AT2G45160,AT3G04060,AT3G04730,AT3G05800,AT3G09290,AT3G24050,AT4G01680,AT4G01720,AT4G23550,AT4G24060,AT5G05790,AT5G13910,AT5G14340,AT5G61420	GO:2001141
polysaccharide metabolic process	0.0127401	AT1G65310,AT2G15370,AT2G38320,AT5G04960,AT5G51490,AT5G51500,AT5G57540	GO:0005976
regulation of anion transmembrane transport	0.0132115	AT3G27170,AT5G24030	GO:1903959
regulation of RNA metabolic process	0.013641	AT1G06180,AT1G09250,AT1G29280,AT1G62990,AT1G69810,AT1G71692,AT2G36890,AT2G40970,AT2G43060,AT2G44940,AT2G45160,AT3G04060,AT3G04730,AT3G05800,AT3G09290,AT3G24050,AT4G01680,AT4G01720,AT4G23550,AT4G24060,AT5G05790,AT5G13910,AT5G14340,AT5G61420	GO:0051252
aging	0.0138233	AT2G21045,AT3G04060,AT3G11340,AT4G08040	GO:0007568
flavonoid metabolic process	0.0138233	AT1G49390,AT2G40890,AT3G11340,AT3G45070	GO:0009812
positive regulation of multicellular organismal process	0.0148369	AT3G04060,AT4G39400,AT5G13910	GO:0051240
transcription, DNA-templated	0.0151651	AT1G06180,AT1G09250,AT1G29280,AT1G62990,AT1G69810,AT1G71692,AT2G36890,AT2G40970,AT2G43060,AT2G44940,AT2G45160,AT3G04060,AT3G04730,AT3G05800,AT3G09290,AT3G24050,AT4G01680,AT4G01720,AT4G23550,AT4G24060,AT5G05790,AT5G13910,AT5G14340,AT5G61420	GO:0006351
nucleic acid-templated transcription	0.0164668	AT1G06180,AT1G09250,AT1G29280,AT1G62990,AT1G69810,AT1G71692,AT2G36890,AT2G40970,AT2G43060,AT2G44940,AT2G45160,AT3G04060,AT3G04730,AT3G05800,AT3G09290,AT3G24050,AT4G01680,AT4G01720,AT4G23550,AT4G24060,AT5G05790,AT5G13910,AT5G14340,AT5G61420	GO:0097659
hormone-mediated signaling pathway	0.0166596	AT1G23140,AT1G51800,AT2G43060,AT2G44940,AT3G04730,AT3G05800,AT4G15400,AT4G17870,AT4G39400,AT5G13910	GO:0009755
phenylpropanoid metabolic process	0.0172845	AT2G40890,AT3G09220,AT4G11210,AT4G36220	GO:0009698
regulation of nucleobase-containing compound metabolic process	0.0174082	AT1G06180,AT1G09250,AT1G29280,AT1G62990,AT1G69810,AT1G71692,AT2G36890,AT2G40970,AT2G43060,AT2G44940,AT2G45160,AT3G04060,AT3G04730,AT3G05800,AT3G09290,AT3G24050,AT4G01680,AT4G01720,AT4G23550,AT4G24060,AT5G05790,AT5G13910,AT5G14340,AT5G61420	GO:0019219
coumarin biosynthetic process	0.0174208	AT2G40890	GO:0009805
respiratory chain complex III assembly	0.0174208	AT5G57480	GO:0017062
mitochondrial respiratory chain complex III assembly	0.0174208	AT5G57480	GO:0034551
anther wall tapetum formation	0.0174208	AT4G39400	GO:0048656
anther wall tapetum cell differentiation	0.0174208	AT4G39400	GO:0048657
mitochondrial respiratory chain complex III biogenesis	0.0174208	AT5G57480	GO:0097033
arsenate ion transmembrane transport	0.0174208	AT5G43350	GO:1901684
positive regulation of DNA biosynthetic process	0.0174208	AT3G09290	GO:2000573
cellular response to organic cyclic compound	0.0176236	AT2G43060,AT3G05800,AT4G15400,AT4G39400	GO:0071407
RNA biosynthetic process	0.0177816	AT1G06180,AT1G09250,AT1G29280,AT1G62990,AT1G69810,AT1G71692,AT2G36890,AT2G40970,AT2G43060,AT2G44940,AT2G45160,AT3G04060,AT3G04730,AT3G05800,AT3G09290,AT3G24050,AT4G01680,AT4G01720,AT4G23550,AT4G24060,AT5G05790,AT5G13910,AT5G14340,AT5G61420	GO:0032774
lignin metabolic process	0.0181765	AT2G40890,AT3G09220,AT4G36220	GO:0009808
pectin catabolic process	0.0186849	AT5G04960,AT5G51490,AT5G51500	GO:0045490
positive regulation of developmental process	0.0192011	AT3G04060,AT4G39400,AT5G13910	GO:0051094
cell wall organization or biogenesis	0.0195665	AT1G29050,AT1G62990,AT1G65310,AT2G15370,AT2G38320,AT5G04960,AT5G51490,AT5G51500,AT5G57540	GO:0071554
anion transmembrane transport	0.0201136	AT3G27170,AT4G08620,AT5G24030,AT5G43350	GO:0098656
regulation of anion transport	0.0207164	AT3G27170,AT5G24030	GO:0044070
cellular response to oxygen-containing compound	0.0227848	AT1G23140,AT1G51800,AT2G43060,AT3G05800,AT4G15400,AT4G17870,AT4G39400,AT5G13910	GO:1901701
coumarin metabolic process	0.0231607	AT2G40890	GO:0009804
anther morphogenesis	0.0231607	AT4G39400	GO:0048654
anther wall tapetum morphogenesis	0.0231607	AT4G39400	GO:0048655
glycosinolate biosynthetic process	0.0249934	AT1G74090,AT5G61420	GO:0019758
glucosinolate biosynthetic process	0.0249934	AT1G74090,AT5G61420	GO:0019761
cellular response to hormone stimulus	0.025623	AT1G23140,AT1G51800,AT2G43060,AT2G44940,AT3G04730,AT3G05800,AT4G15400,AT4G17870,AT4G39400,AT5G13910	GO:0032870
cellular response to endogenous stimulus	0.0265488	AT1G23140,AT1G51800,AT2G43060,AT2G44940,AT3G04730,AT3G05800,AT4G15400,AT4G17870,AT4G39400,AT5G13910	GO:0071495
regulation of telomerase activity	0.0288674	AT3G09290	GO:0051972
hydrogen peroxide transmembrane transport	0.0288674	AT3G26520	GO:0080170
cell differentiation	0.0299399	AT1G06180,AT2G36890,AT2G45160,AT3G02240,AT3G24050,AT4G01680,AT4G39400,AT5G14340,AT5G61420	GO:0030154
regulation of cellular macromolecule biosynthetic process	0.0302955	AT1G06180,AT1G09250,AT1G29280,AT1G62990,AT1G69810,AT1G71692,AT2G36890,AT2G40970,AT2G43060,AT2G44940,AT2G45160,AT3G04060,AT3G04730,AT3G05800,AT3G09290,AT3G24050,AT4G01680,AT4G01720,AT4G23550,AT4G24060,AT5G05790,AT5G13910,AT5G14340,AT5G61420	GO:2000112
inorganic anion transport	0.0305055	AT3G27170,AT4G08620,AT5G43350	GO:0015698
regulation of macromolecule biosynthetic process	0.0321734	AT1G06180,AT1G09250,AT1G29280,AT1G62990,AT1G69810,AT1G71692,AT2G36890,AT2G40970,AT2G43060,AT2G44940,AT2G45160,AT3G04060,AT3G04730,AT3G05800,AT3G09290,AT3G24050,AT4G01680,AT4G01720,AT4G23550,AT4G24060,AT5G05790,AT5G13910,AT5G14340,AT5G61420	GO:0010556
aromatic compound biosynthetic process	0.0330639	AT1G06180,AT1G09250,AT1G29280,AT1G62990,AT1G69810,AT1G71692,AT2G36890,AT2G40890,AT2G40970,AT2G43060,AT2G44940,AT2G45160,AT3G04060,AT3G04730,AT3G05800,AT3G09290,AT3G24050,AT4G01680,AT4G01720,AT4G11210,AT4G23550,AT4G24060,AT4G36220,AT5G05790,AT5G13910,AT5G14340,AT5G61420	GO:0019438
detection of hormone stimulus	0.034541	AT4G39400	GO:0009720
detection of endogenous stimulus	0.034541	AT4G39400	GO:0009726
regulation of chlorophyll catabolic process	0.034541	AT3G04060	GO:0010271
stamen formation	0.034541	AT4G39400	GO:0048455
positive regulation of cofactor metabolic process	0.034541	AT3G04060	GO:0051194
positive regulation of tetrapyrrole metabolic process	0.034541	AT3G04060	GO:1901403
regulation of tetrapyrrole catabolic process	0.034541	AT3G04060	GO:1901404
regulation of DNA biosynthetic process	0.034541	AT3G09290	GO:2000278
response to endogenous stimulus	0.037897	AT1G06180,AT1G23140,AT1G51800,AT1G72430,AT2G36890,AT2G43060,AT2G44940,AT3G04730,AT3G05800,AT4G15400,AT4G17870,AT4G23550,AT4G39260,AT4G39400,AT5G13910,AT5G61420	GO:0009719
regulation of cellular biosynthetic process	0.0407383	AT1G06180,AT1G09250,AT1G29280,AT1G62990,AT1G69810,AT1G71692,AT2G36890,AT2G40970,AT2G43060,AT2G44940,AT2G45160,AT3G04060,AT3G04730,AT3G05800,AT3G09290,AT3G24050,AT4G01680,AT4G01720,AT4G23550,AT4G24060,AT5G05790,AT5G13910,AT5G14340,AT5G61420	GO:0031326
phenylpropanoid biosynthetic process	0.0414209	AT2G40890,AT4G11210,AT4G36220	GO:0009699
regulation of nitrogen compound metabolic process	0.0416082	AT1G06180,AT1G09250,AT1G29280,AT1G62990,AT1G69810,AT1G71692,AT2G36890,AT2G40970,AT2G43060,AT2G44940,AT2G45160,AT3G04060,AT3G04730,AT3G05800,AT3G09290,AT3G24050,AT4G01680,AT4G01720,AT4G23550,AT4G24060,AT5G05790,AT5G13910,AT5G14340,AT5G61420	GO:0051171
regulation of biosynthetic process	0.0427898	AT1G06180,AT1G09250,AT1G29280,AT1G62990,AT1G69810,AT1G71692,AT2G36890,AT2G40970,AT2G43060,AT2G44940,AT2G45160,AT3G04060,AT3G04730,AT3G05800,AT3G09290,AT3G24050,AT4G01680,AT4G01720,AT4G23550,AT4G24060,AT5G05790,AT5G13910,AT5G14340,AT5G61420	GO:0009889
external encapsulating structure organization	0.0428802	AT1G65310,AT2G15370,AT4G39400,AT5G04960,AT5G51490,AT5G51500,AT5G57540	GO:0045229
cellular response to sulfur starvation	0.0457901	AT5G61420	GO:0010438
positive regulation of leaf senescence	0.0457901	AT3G04060	GO:1900057
response to hormone	0.0461049	AT1G06180,AT1G23140,AT1G51800,AT1G72430,AT2G36890,AT2G43060,AT2G44940,AT3G04730,AT3G05800,AT4G15400,AT4G17870,AT4G39260,AT4G39400,AT5G13910,AT5G61420	GO:0009725
regulation of gene expression	0.0474465	AT1G06180,AT1G09250,AT1G29280,AT1G62990,AT1G69810,AT1G71692,AT2G36890,AT2G40970,AT2G43060,AT2G44940,AT2G45160,AT3G04060,AT3G04730,AT3G05800,AT3G09290,AT3G24050,AT4G01680,AT4G01720,AT4G23550,AT4G24060,AT5G05790,AT5G13910,AT5G14340,AT5G61420	GO:0010468
organic cyclic compound biosynthetic process	0.0478477	AT1G06180,AT1G09250,AT1G29280,AT1G62990,AT1G69810,AT1G71692,AT2G36890,AT2G40890,AT2G40970,AT2G43060,AT2G44940,AT2G45160,AT3G04060,AT3G04730,AT3G05800,AT3G09290,AT3G24050,AT4G01680,AT4G01720,AT4G11210,AT4G23550,AT4G24060,AT4G36220,AT5G05790,AT5G13910,AT5G14340,AT5G61420	GO:1901362
flavonoid biosynthetic process	0.0496486	AT1G49390,AT2G40890,AT3G11340	GO:0009813
oxidative photosynthetic carbon pathway	0.0513658	AT1G79870	GO:0009854
regulation of glucosinolate biosynthetic process	0.0513658	AT5G61420	GO:0010439
negative regulation of cell growth	0.0513658	AT1G02900	GO:0030308
pH reduction	0.0513658	AT1G72300	GO:0045851
stamen morphogenesis	0.0513658	AT4G39400	GO:0048448
pectin metabolic process	0.0540397	AT5G04960,AT5G51490,AT5G51500	GO:0045488
galacturonan metabolic process	0.0549397	AT5G04960,AT5G51490,AT5G51500	GO:0010393
cellular developmental process	0.0568948	AT1G06180,AT1G72300,AT2G36890,AT2G45160,AT3G02240,AT3G24050,AT4G01680,AT4G39400,AT5G14340,AT5G61420	GO:0048869
alternative mRNA splicing, via spliceosome	0.0569093	AT4G39260	GO:0000380
mitochondrial respiratory chain complex assembly	0.0569093	AT5G57480	GO:0033108
nucleobase-containing compound biosynthetic process	0.0582501	AT1G06180,AT1G09250,AT1G29280,AT1G62990,AT1G69810,AT1G71692,AT2G36890,AT2G40970,AT2G43060,AT2G44940,AT2G45160,AT3G04060,AT3G04730,AT3G05800,AT3G09290,AT3G24050,AT4G01680,AT4G01720,AT4G23550,AT4G24060,AT5G05790,AT5G13910,AT5G14340,AT5G61420	GO:0034654
response to UV-B	0.0584578	AT4G36220,AT4G39400	GO:0010224
cellular response to organic substance	0.0601418	AT1G23140,AT1G51800,AT2G43060,AT2G44940,AT3G04730,AT3G05800,AT4G15400,AT4G17870,AT4G39400,AT5G13910	GO:0071310
heterocycle biosynthetic process	0.0613101	AT1G06180,AT1G09250,AT1G29280,AT1G62990,AT1G69810,AT1G71692,AT2G36890,AT2G40890,AT2G40970,AT2G43060,AT2G44940,AT2G45160,AT3G04060,AT3G04730,AT3G05800,AT3G09290,AT3G24050,AT4G01680,AT4G01720,AT4G23550,AT4G24060,AT5G05790,AT5G13910,AT5G14340,AT5G61420	GO:0018130
cellular response to starvation	0.0623965	AT5G21040,AT5G43350,AT5G61420	GO:0009267
spermidine metabolic process	0.0624207	AT2G25150	GO:0008216
1-aminocyclopropane-1-carboxylate biosynthetic process	0.0624207	AT4G08040	GO:0042218
regulation of primary metabolic process	0.0628481	AT1G06180,AT1G09250,AT1G29280,AT1G62990,AT1G69810,AT1G71692,AT2G36890,AT2G40970,AT2G43060,AT2G44940,AT2G45160,AT3G04060,AT3G04730,AT3G05800,AT3G09290,AT3G24050,AT4G01680,AT4G01720,AT4G17870,AT4G23550,AT4G24060,AT5G05790,AT5G13910,AT5G14340,AT5G61420	GO:0080090
positive regulation of post-embryonic development	0.0631445	AT4G39400,AT5G13910	GO:0048582
cell wall modification	0.0633602	AT5G04960,AT5G51490,AT5G51500	GO:0042545
regulation of seedling development	0.0647342	AT4G39400,AT5G13910	GO:1900140
seedling development	0.0672841	AT1G09090,AT4G39400,AT5G13910	GO:0090351
polyamine biosynthetic process	0.0679002	AT2G25150	GO:0006596
1-aminocyclopropane-1-carboxylate metabolic process	0.0679002	AT4G08040	GO:0018871
fucosylation	0.0679002	AT2G15370	GO:0036065
chloride transmembrane transport	0.0679002	AT3G27170	GO:1902476
gibberellic acid mediated signaling pathway	0.0712257	AT2G43060,AT5G13910	GO:0009740
lignin biosynthetic process	0.0712257	AT2G40890,AT4G36220	GO:0009809
chemical homeostasis	0.0712774	AT1G72300,AT3G26520,AT4G35060,AT4G39400,AT5G24030	GO:0048878
cellular polysaccharide metabolic process	0.0712983	AT1G65310,AT2G15370,AT2G38320,AT5G57540	GO:0044264
cell communication	0.0716805	AT1G02900,AT1G23140,AT1G51800,AT1G72300,AT2G36890,AT2G43060,AT2G44940,AT3G04730,AT3G05800,AT3G14720,AT4G15400,AT4G17870,AT4G18430,AT4G39400,AT5G13910,AT5G21040,AT5G43350,AT5G61420	GO:0007154
gibberellin mediated signaling pathway	0.0728806	AT2G43060,AT5G13910	GO:0010476
regulation of ion transmembrane transport	0.0728806	AT3G27170,AT5G24030	GO:0034765
chloride transport	0.073348	AT3G27170	GO:0006821
alkaloid biosynthetic process	0.073348	AT2G41290	GO:0009821
fruit ripening	0.073348	AT4G08040	GO:0009835
anatomical structure maturation	0.073348	AT4G08040	GO:0071695
regulation of transmembrane transport	0.0745479	AT3G27170,AT5G24030	GO:0034762
glycosinolate metabolic process	0.0762275	AT1G74090,AT5G61420	GO:0019757
glucosinolate metabolic process	0.0762275	AT1G74090,AT5G61420	GO:0019760
cellular response to gibberellin stimulus	0.0762275	AT2G43060,AT5G13910	GO:0071370
polysaccharide catabolic process	0.0765077	AT5G04960,AT5G51490,AT5G51500	GO:0000272
regulation of cellular metabolic process	0.0775099	AT1G06180,AT1G09250,AT1G29280,AT1G62990,AT1G69810,AT1G71692,AT2G36890,AT2G40970,AT2G43060,AT2G44940,AT2G45160,AT3G04060,AT3G04730,AT3G05800,AT3G09290,AT3G24050,AT4G01680,AT4G01720,AT4G17870,AT4G23550,AT4G24060,AT5G05790,AT5G13910,AT5G14340,AT5G61420	GO:0031323
response to starvation	0.0775655	AT5G21040,AT5G43350,AT5G61420	GO:0042594
xyloglucan biosynthetic process	0.0787642	AT2G15370	GO:0009969
regulation of protein serine/threonine phosphatase activity	0.0787642	AT4G17870	GO:0080163
sulfate transmembrane transport	0.0787642	AT4G08620	GO:1902358
cellular response to nutrient levels	0.0797005	AT5G21040,AT5G43350,AT5G61420	GO:0031669
regulation of macromolecule metabolic process	0.080477	AT1G06180,AT1G09250,AT1G29280,AT1G62990,AT1G69810,AT1G71692,AT2G36890,AT2G40970,AT2G43060,AT2G44940,AT2G45160,AT3G04060,AT3G04730,AT3G05800,AT3G09290,AT3G24050,AT4G01680,AT4G01720,AT4G17870,AT4G23550,AT4G24060,AT5G05790,AT5G13910,AT5G14340,AT5G61420	GO:0060255
cell wall organization	0.0828851	AT1G65310,AT2G15370,AT5G04960,AT5G51490,AT5G51500,AT5G57540	GO:0071555
response to arsenic-containing substance	0.0841491	AT2G21045	GO:0046685
anther wall tapetum development	0.0841491	AT4G39400	GO:0048658
lignan metabolic process	0.0895028	AT4G11210	GO:0009806
lignan biosynthetic process	0.0895028	AT4G11210	GO:0009807
response to oxygen-containing compound	0.090925	AT1G06180,AT1G23140,AT1G51800,AT2G36890,AT2G43060,AT3G05800,AT4G15400,AT4G17870,AT4G23550,AT4G39260,AT4G39400,AT5G13910,AT5G61420	GO:1901700
anion transport	0.0935556	AT3G27170,AT4G08620,AT5G24030,AT5G43350	GO:0006820
sulfate transport	0.0948256	AT4G08620	GO:0008272
positive regulation of seed germination	0.0948256	AT5G13910	GO:0010030
protein sumoylation	0.0948256	AT5G55170	GO:0016925
phenylpropanoid catabolic process	0.0948256	AT3G09220	GO:0046271
lignin catabolic process	0.0948256	AT3G09220	GO:0046274
RNA metabolic process	0.0949963	AT1G06180,AT1G09250,AT1G29280,AT1G62990,AT1G69810,AT1G71692,AT2G36890,AT2G40970,AT2G43060,AT2G44940,AT2G45160,AT3G04060,AT3G04730,AT3G05800,AT3G09290,AT3G24050,AT4G01680,AT4G01720,AT4G23550,AT4G24060,AT4G24740,AT4G39260,AT5G05790,AT5G13910,AT5G14340,AT5G61420	GO:0016070
regulation of shoot system development	0.0965076	AT2G27550,AT3G04060,AT4G39400	GO:0048831
alkaloid metabolic process	0.100117	AT2G41290	GO:0009820
chlorophyll catabolic process	0.100117	AT3G04060	GO:0015996
response to organic substance	0.103337	AT1G06180,AT1G23140,AT1G51800,AT1G72430,AT2G36890,AT2G43060,AT2G44940,AT3G04730,AT3G05800,AT4G15400,AT4G17870,AT4G23550,AT4G39260,AT4G39400,AT5G13910,AT5G61420	GO:0010033
cellular carbohydrate metabolic process	0.104951	AT1G65310,AT2G15370,AT2G38320,AT5G57540,AT5G61420	GO:0044262
phosphate ion transmembrane transport	0.105379	AT5G43350	GO:0035435
pigment catabolic process	0.105379	AT3G04060	GO:0046149
root hair cell tip growth	0.105379	AT2G45160	GO:0048768
positive regulation of DNA metabolic process	0.105379	AT3G09290	GO:0051054
regulation of ion transport	0.108334	AT3G27170,AT5G24030	GO:0043269
response to salicylic acid	0.109674	AT1G06180,AT2G36890,AT5G61420	GO:0009751
response to nutrient levels	0.109674	AT5G21040,AT5G43350,AT5G61420	GO:0031667
cellular response to phosphate starvation	0.110211	AT5G21040,AT5G43350	GO:0016036
blue light signaling pathway	0.11061	AT2G36890	GO:0009785
intracellular receptor signaling pathway	0.11061	AT2G36890	GO:0030522
negative regulation of growth	0.11061	AT1G02900	GO:0045926
regulation of leaf senescence	0.11061	AT3G04060	GO:1900055
defense response	0.113967	AT1G09090,AT1G14960,AT1G51800,AT1G70690,AT1G70890,AT1G72300,AT3G11340,AT3G26520,AT4G11210,AT4G23550,AT4G39260,AT5G42500,AT5G61420	GO:0006952
leaf senescence	0.113989	AT3G04060,AT3G11340	GO:0010150
polyamine metabolic process	0.11581	AT2G25150	GO:0006595
cellular response to extracellular stimulus	0.115878	AT5G21040,AT5G43350,AT5G61420	GO:0031668
cellular response to external stimulus	0.120935	AT5G21040,AT5G43350,AT5G61420	GO:0071496
porphyrin-containing compound catabolic process	0.120981	AT3G04060	GO:0006787
tetrapyrrole catabolic process	0.120981	AT3G04060	GO:0033015
cofactor catabolic process	0.120981	AT3G04060	GO:0051187
regulation of secondary metabolite biosynthetic process	0.120981	AT5G61420	GO:1900376
regulation of secondary cell wall biogenesis	0.120981	AT1G62990	GO:2000652
organ senescence	0.121645	AT3G04060,AT3G11340	GO:0010260
cellular response to chemical stimulus	0.122029	AT1G23140,AT1G51800,AT2G43060,AT2G44940,AT3G04730,AT3G05800,AT4G15400,AT4G17870,AT4G39400,AT5G13910	GO:0070887
cellular response to acid chemical	0.123457	AT1G23140,AT1G51800,AT2G43060,AT4G17870,AT5G13910	GO:0071229
response to jasmonic acid	0.124781	AT1G06180,AT2G36890,AT5G61420	GO:0009753
sulfur compound biosynthetic process	0.12552	AT1G74090,AT5G61420	GO:0044272
cellular glucan metabolic process	0.126073	AT1G65310,AT2G15370,AT5G57540	GO:0006073
glucan metabolic process	0.126073	AT1G65310,AT2G15370,AT5G57540	GO:0044042
mucilage biosynthetic process	0.126121	AT1G62990	GO:0010192
regulation of metabolic process	0.126367	AT1G06180,AT1G09250,AT1G29280,AT1G62990,AT1G69810,AT1G71692,AT2G36890,AT2G40970,AT2G43060,AT2G44940,AT2G45160,AT3G04060,AT3G04730,AT3G05800,AT3G09290,AT3G24050,AT4G01680,AT4G01720,AT4G17870,AT4G23550,AT4G24060,AT5G05790,AT5G13910,AT5G14340,AT5G61420	GO:0019222
response to insect	0.131232	AT5G61420	GO:0009625
regulation of sulfur metabolic process	0.131232	AT5G61420	GO:0042762
regulation of chlorophyll metabolic process	0.131232	AT3G04060	GO:0090056
oxidation-reduction process	0.132227	AT1G04180,AT1G09090,AT1G23020,AT1G49390,AT1G66440,AT1G79870,AT2G21045,AT2G25160,AT2G27010,AT2G40890,AT3G09220,AT3G20940,AT4G36220,AT5G02350,AT5G54830	GO:0055114
carbohydrate metabolic process	0.134115	AT1G02000,AT1G65310,AT2G15370,AT2G38320,AT5G04960,AT5G20710,AT5G51490,AT5G51500,AT5G57540,AT5G61420	GO:0005975
positive regulation of cell proliferation	0.136313	AT3G02240	GO:0008284
nitrate transport	0.136313	AT3G27170	GO:0015706
response to UV	0.141301	AT4G36220,AT4G39400	GO:0009411
cellular response to blue light	0.141364	AT2G36890	GO:0071483
regulation of tetrapyrrole metabolic process	0.141364	AT3G04060	GO:1901401
signal transduction	0.141651	AT1G02900,AT1G23140,AT1G51800,AT1G72300,AT2G36890,AT2G43060,AT2G44940,AT3G04730,AT3G05800,AT3G14720,AT4G15400,AT4G17870,AT4G18430,AT4G39400,AT5G13910	GO:0007165
sulfur compound metabolic process	0.144343	AT1G74090,AT3G43800,AT5G54390,AT5G61420	GO:0006790
single organism signaling	0.146059	AT1G02900,AT1G23140,AT1G51800,AT1G72300,AT2G36890,AT2G43060,AT2G44940,AT3G04730,AT3G05800,AT3G14720,AT4G15400,AT4G17870,AT4G18430,AT4G39400,AT5G13910	GO:0044700
mucilage metabolic process	0.146387	AT1G62990	GO:0010191
pollen exine formation	0.146387	AT4G39400	GO:0010584
floral organ formation	0.146387	AT4G39400	GO:0048449
sulfur compound transport	0.146387	AT4G08620	GO:0072348
signaling	0.146504	AT1G02900,AT1G23140,AT1G51800,AT1G72300,AT2G36890,AT2G43060,AT2G44940,AT3G04730,AT3G05800,AT3G14720,AT4G15400,AT4G17870,AT4G18430,AT4G39400,AT5G13910	GO:0023052
abscisic acid-activated signaling pathway	0.148747	AT1G23140,AT1G51800,AT4G17870	GO:0009738
ion homeostasis	0.148747	AT1G72300,AT4G35060,AT5G24030	GO:0050801
induced systemic resistance	0.15138	AT5G61420	GO:0009682
calcium-mediated signaling	0.15138	AT1G02900	GO:0019722
regulation of carbohydrate biosynthetic process	0.15138	AT5G61420	GO:0043255
response to extracellular stimulus	0.151498	AT5G21040,AT5G43350,AT5G61420	GO:0009991
cytochrome complex assembly	0.156345	AT5G57480	GO:0017004
regulation of cofactor metabolic process	0.156345	AT3G04060	GO:0051193
brassinosteroid homeostasis	0.16128	AT4G39400	GO:0010268
regulation of phosphoprotein phosphatase activity	0.16128	AT4G17870	GO:0043666
negative regulation of cell death	0.16128	AT4G39400	GO:0060548
protein modification by small protein conjugation	0.1655	AT2G35910,AT3G62690,AT4G28890,AT5G52120,AT5G55170,AT5G56340	GO:0032446
peptidyl-tyrosine phosphorylation	0.166187	AT4G39400	GO:0018108
peptidyl-tyrosine modification	0.166187	AT4G39400	GO:0018212
inorganic ion transmembrane transport	0.166284	AT2G23790,AT3G27170,AT4G08620,AT5G43350	GO:0098660
regulation of biological process	0.16804	AT1G02900,AT1G06180,AT1G09250,AT1G23140,AT1G29280,AT1G51800,AT1G62990,AT1G69810,AT1G71692,AT1G72300,AT2G27550,AT2G36890,AT2G40970,AT2G43060,AT2G44940,AT2G45160,AT3G02240,AT3G04060,AT3G04730,AT3G05800,AT3G09290,AT3G14720,AT3G24050,AT3G27170,AT4G01680,AT4G01720,AT4G15400,AT4G17870,AT4G18430,AT4G23550,AT4G24060,AT4G39400,AT5G05790,AT5G13910,AT5G14340,AT5G24030,AT5G61420	GO:0050789
response to toxic substance	0.169764	AT1G09090,AT2G21045,AT3G43800	GO:0009636
detection of chemical stimulus	0.171066	AT4G39400	GO:0009593
ethylene metabolic process	0.171066	AT4G08040	GO:0009692
ethylene biosynthetic process	0.171066	AT4G08040	GO:0009693
regulation of cellular carbohydrate metabolic process	0.171066	AT5G61420	GO:0010675
regulation of phosphatase activity	0.171066	AT4G17870	GO:0010921
positive regulation of cellular catabolic process	0.171066	AT3G04060	GO:0031331
regulation of protein dephosphorylation	0.171066	AT4G17870	GO:0035304
cellular alkene metabolic process	0.171066	AT4G08040	GO:0043449
alkene biosynthetic process	0.171066	AT4G08040	GO:0043450
xylan biosynthetic process	0.171066	AT2G38320	GO:0045492
olefin metabolic process	0.171066	AT4G08040	GO:1900673
olefin biosynthetic process	0.171066	AT4G08040	GO:1900674
regulation of cell wall organization or biogenesis	0.171066	AT1G62990	GO:1903338
growth	0.17311	AT1G02900,AT1G71692,AT1G72300,AT2G43060,AT2G45160,AT4G39400	GO:0040007
regulation of cellular process	0.173901	AT1G02900,AT1G06180,AT1G09250,AT1G23140,AT1G29280,AT1G51800,AT1G62990,AT1G69810,AT1G71692,AT1G72300,AT2G36890,AT2G40970,AT2G43060,AT2G44940,AT2G45160,AT3G02240,AT3G04060,AT3G04730,AT3G05800,AT3G09290,AT3G14720,AT3G24050,AT4G01680,AT4G01720,AT4G15400,AT4G17870,AT4G18430,AT4G23550,AT4G24060,AT4G39400,AT5G05790,AT5G13910,AT5G14340,AT5G61420	GO:0050794
phosphate ion transport	0.175916	AT5G43350	GO:0006817
cellular response to abscisic acid stimulus	0.179855	AT1G23140,AT1G51800,AT4G17870	GO:0071215
cellular response to alcohol	0.179855	AT1G23140,AT1G51800,AT4G17870	GO:0097306
xylem development	0.180738	AT1G62990	GO:0010089
regulation of dephosphorylation	0.180738	AT4G17870	GO:0035303
regulation of growth	0.182768	AT1G02900,AT1G71692,AT2G43060	GO:0040008
positive regulation of catabolic process	0.185533	AT3G04060	GO:0009896
RNA-dependent DNA biosynthetic process	0.190299	AT3G09290	GO:0006278
second-messenger-mediated signaling	0.190299	AT1G02900	GO:0019932
phosphatidylinositol phosphorylation	0.190299	AT5G54390	GO:0046854
regulation of transport	0.192878	AT3G27170,AT5G24030	GO:0051049
pollen wall assembly	0.195038	AT4G39400	GO:0010208
cellular component assembly involved in morphogenesis	0.195038	AT4G39400	GO:0010927
extracellular matrix assembly	0.195038	AT4G39400	GO:0085029
carbohydrate catabolic process	0.197521	AT5G04960,AT5G51490,AT5G51500	GO:0016052
negative regulation of abscisic acid-activated signaling pathway	0.199749	AT1G51800	GO:0009788
negative regulation of response to alcohol	0.199749	AT1G51800	GO:1901420
regulation of flower development	0.203486	AT2G27550,AT4G39400	GO:0009909
positive regulation of flower development	0.204433	AT4G39400	GO:0009911
water homeostasis	0.204433	AT3G26520	GO:0030104
regulation of secondary metabolic process	0.204433	AT5G61420	GO:0043455
lipid phosphorylation	0.204433	AT5G54390	GO:0046834
amine biosynthetic process	0.20909	AT2G25150	GO:0009309
phytosteroid metabolic process	0.20909	AT4G15400	GO:0016128
brassinosteroid metabolic process	0.20909	AT4G15400	GO:0016131
cellular biogenic amine biosynthetic process	0.20909	AT2G25150	GO:0042401
seed germination	0.209884	AT1G09090,AT5G13910	GO:0009845
response to acid chemical	0.211988	AT1G06180,AT1G23140,AT1G51800,AT2G36890,AT2G43060,AT4G17870,AT4G39260,AT5G13910,AT5G61420	GO:0001101
cellular ion homeostasis	0.212021	AT4G35060,AT5G24030	GO:0006873
plant-type cell wall biogenesis	0.212021	AT1G62990,AT2G15370	GO:0009832
regulation of multicellular organismal development	0.213363	AT2G27550,AT3G04060,AT4G39400,AT5G13910	GO:2000026
aromatic compound catabolic process	0.216302	AT3G04060,AT3G09220	GO:0019439
regulation of leaf development	0.218323	AT3G04060	GO:2000024
hormone metabolic process	0.218445	AT1G04180,AT4G15400	GO:0042445
cell growth	0.219501	AT1G02900,AT1G72300,AT2G45160,AT4G39400	GO:0016049
protein modification by small protein conjugation or removal	0.219749	AT2G35910,AT3G62690,AT4G28890,AT5G52120,AT5G55170,AT5G56340	GO:0070647
response to chemical	0.221372	AT1G06180,AT1G09090,AT1G23140,AT1G51800,AT1G72430,AT2G21045,AT2G36890,AT2G41380,AT2G43060,AT2G44940,AT3G04730,AT3G05800,AT3G43800,AT4G15400,AT4G17870,AT4G23550,AT4G39260,AT4G39400,AT5G13910,AT5G61420	GO:0042221
floral organ morphogenesis	0.2229	AT4G39400	GO:0048444
post-embryonic organ morphogenesis	0.2229	AT4G39400	GO:0048563
organic cyclic compound catabolic process	0.227037	AT3G04060,AT3G09220	GO:1901361
vesicle docking involved in exocytosis	0.22745	AT1G72470	GO:0006904
regulation of cellular catabolic process	0.22745	AT3G04060	GO:0031329
xylan metabolic process	0.22745	AT2G38320	GO:0045491
lipid homeostasis	0.22745	AT4G39400	GO:0055088
calcium ion transmembrane transport	0.22745	AT2G23790	GO:0070588
response to abscisic acid	0.228454	AT1G23140,AT1G51800,AT2G36890,AT4G17870,AT4G39260	GO:0009737
unidimensional cell growth	0.229374	AT1G72300,AT2G45160,AT4G39400	GO:0009826
homeostatic process	0.231669	AT1G72300,AT3G26520,AT4G35060,AT4G39400,AT5G24030	GO:0042592
response to alcohol	0.231669	AT1G23140,AT1G51800,AT2G36890,AT4G17870,AT4G39260	GO:0097305
organic cyclic compound metabolic process	0.231892	AT1G02000,AT1G06180,AT1G09250,AT1G29280,AT1G62990,AT1G69810,AT1G71692,AT2G36890,AT2G40890,AT2G40970,AT2G43060,AT2G44940,AT2G45160,AT3G04060,AT3G04730,AT3G05800,AT3G09220,AT3G09290,AT3G24050,AT4G01680,AT4G01720,AT4G11210,AT4G15400,AT4G23550,AT4G24060,AT4G24740,AT4G36220,AT4G39260,AT5G05790,AT5G13910,AT5G14340,AT5G61420	GO:1901360
MAPK cascade	0.23647	AT3G14720	GO:0000165
regulation of carbohydrate metabolic process	0.23647	AT5G61420	GO:0006109
toxin catabolic process	0.23647	AT3G43800	GO:0009407
negative regulation of flower development	0.23647	AT2G27550	GO:0009910
secondary metabolite catabolic process	0.23647	AT3G43800	GO:0090487
water transport	0.240942	AT3G26520	GO:0006833
fluid transport	0.240942	AT3G26520	GO:0042044
regulation of localization	0.244291	AT3G27170,AT5G24030	GO:0032879
response to zinc ion	0.245387	AT4G39260	GO:0010043
cellular polysaccharide biosynthetic process	0.248614	AT2G15370,AT2G38320	GO:0033692
nucleic acid metabolic process	0.252194	AT1G06180,AT1G09250,AT1G29280,AT1G62990,AT1G69810,AT1G71692,AT2G36890,AT2G40970,AT2G43060,AT2G44940,AT2G45160,AT3G04060,AT3G04730,AT3G05800,AT3G09290,AT3G24050,AT4G01680,AT4G01720,AT4G23550,AT4G24060,AT4G24740,AT4G39260,AT5G05790,AT5G13910,AT5G14340,AT5G61420	GO:0090304
cell wall polysaccharide biosynthetic process	0.2542	AT2G38320	GO:0070592
cellular aromatic compound metabolic process	0.254606	AT1G02000,AT1G06180,AT1G09250,AT1G29280,AT1G62990,AT1G69810,AT1G71692,AT2G36890,AT2G40890,AT2G40970,AT2G43060,AT2G44940,AT2G45160,AT3G04060,AT3G04730,AT3G05800,AT3G09220,AT3G09290,AT3G24050,AT4G01680,AT4G01720,AT4G11210,AT4G23550,AT4G24060,AT4G24740,AT4G36220,AT4G39260,AT5G05790,AT5G13910,AT5G14340,AT5G61420	GO:0006725
detoxification	0.255104	AT1G09090,AT2G21045	GO:0098754
cell wall macromolecule biosynthetic process	0.258568	AT2G38320	GO:0044038
cellular component macromolecule biosynthetic process	0.258568	AT2G38320	GO:0070589
regulation of post-embryonic development	0.265274	AT2G27550,AT4G39400,AT5G13910	GO:0048580
intracellular signal transduction	0.268953	AT1G02900,AT2G44940,AT3G14720,AT4G18430,AT5G13910	GO:0035556
regulation of multicellular organismal process	0.271428	AT2G27550,AT3G04060,AT4G39400,AT5G13910	GO:0051239
calcium ion transport	0.271522	AT2G23790	GO:0006816
auxin biosynthetic process	0.271522	AT1G04180	GO:0009851
plasma membrane fusion	0.271522	AT1G72470	GO:0045026
cellular transition metal ion homeostasis	0.271522	AT4G35060	GO:0046916
vesicle fusion to plasma membrane	0.271522	AT1G72470	GO:0099500
vegetative to reproductive phase transition of meristem	0.274591	AT1G71692,AT2G27550	GO:0010228
positive regulation of reproductive process	0.27579	AT4G39400	GO:2000243
single-organism metabolic process	0.278671	AT1G04180,AT1G09090,AT1G23020,AT1G49390,AT1G66440,AT1G74090,AT1G79870,AT2G15370,AT2G21045,AT2G25160,AT2G27010,AT2G38320,AT2G40890,AT3G04060,AT3G09220,AT3G11340,AT3G14720,AT3G20940,AT3G43800,AT4G08040,AT4G11210,AT4G15400,AT4G36220,AT5G02350,AT5G36180,AT5G54390,AT5G54830,AT5G61420	GO:0044710
photorespiration	0.280033	AT1G79870	GO:0009853
root hair elongation	0.280033	AT2G45160	GO:0048767
positive regulation of nitrogen compound metabolic process	0.281108	AT3G04060,AT3G09290,AT3G24050	GO:0051173
ion transport	0.281963	AT1G23020,AT2G23790,AT3G27170,AT4G08620,AT4G35060,AT5G24030,AT5G43350	GO:0006811
protein ubiquitination	0.282435	AT2G35910,AT3G62690,AT4G28890,AT5G52120,AT5G56340	GO:0016567
protein peptidyl-prolyl isomerization	0.284251	AT3G55920	GO:0000413
anther development	0.284251	AT4G39400	GO:0048653
developmental growth involved in morphogenesis	0.284287	AT1G72300,AT2G45160,AT4G39400	GO:0060560
carbohydrate biosynthetic process	0.285877	AT2G15370,AT2G38320,AT5G61420	GO:0016051
biological regulation	0.287198	AT1G02900,AT1G04180,AT1G06180,AT1G09250,AT1G23140,AT1G29280,AT1G51800,AT1G62990,AT1G69810,AT1G71692,AT1G72300,AT2G27550,AT2G36890,AT2G40970,AT2G43060,AT2G44940,AT2G45160,AT3G02240,AT3G04060,AT3G04730,AT3G05800,AT3G09290,AT3G14720,AT3G24050,AT3G26520,AT3G27170,AT4G01680,AT4G01720,AT4G15400,AT4G17870,AT4G18430,AT4G23550,AT4G24060,AT4G35060,AT4G39400,AT5G05790,AT5G13910,AT5G14340,AT5G24030,AT5G61420	GO:0065007
ethylene-activated signaling pathway	0.287576	AT2G44940,AT5G13910	GO:0009873
cellular biogenic amine metabolic process	0.288445	AT2G25150	GO:0006576
cell-cell signaling	0.288445	AT1G02900	GO:0007267
nucleotide-sugar metabolic process	0.288445	AT1G02000	GO:0009225
toxin metabolic process	0.288445	AT3G43800	GO:0009404
extracellular matrix organization	0.288445	AT4G39400	GO:0030198
extracellular structure organization	0.288445	AT4G39400	GO:0043062
negative regulation of reproductive process	0.288445	AT2G27550	GO:2000242
protein polyubiquitination	0.292615	AT5G56340	GO:0000209
regulation of pH	0.292615	AT1G72300	GO:0006885
regulation of catabolic process	0.292615	AT3G04060	GO:0009894
glutathione metabolic process	0.296761	AT3G43800	GO:0006749
regulation of cell proliferation	0.296761	AT3G02240	GO:0042127
positive regulation of biological process	0.299464	AT3G02240,AT3G04060,AT3G09290,AT3G24050,AT4G39400,AT5G13910	GO:0048518
developmental maturation	0.309159	AT2G45160,AT4G08040	GO:0021700
leaf development	0.309812	AT3G04060,AT3G11340,AT4G39400	GO:0048366
phloem or xylem histogenesis	0.313103	AT1G62990	GO:0010087
metabolic process	0.315599	AT1G02000,AT1G04180,AT1G06180,AT1G09090,AT1G09250,AT1G23020,AT1G26970,AT1G29280,AT1G49390,AT1G51800,AT1G62990,AT1G65310,AT1G66440,AT1G69810,AT1G71692,AT1G72300,AT1G74090,AT1G79870,AT2G15370,AT2G21045,AT2G25150,AT2G25160,AT2G27010,AT2G35910,AT2G36890,AT2G38320,AT2G40890,AT2G40970,AT2G41290,AT2G43060,AT2G44940,AT2G45160,AT3G04060,AT3G04730,AT3G05800,AT3G09220,AT3G09290,AT3G11340,AT3G14720,AT3G20940…	GO:0008152
cation homeostasis	0.315612	AT1G72300,AT4G35060	GO:0055080
plant-type secondary cell wall biogenesis	0.31713	AT1G62990	GO:0009834
glucuronate metabolic process	0.31713	AT3G11340	GO:0019585
cellular amine metabolic process	0.31713	AT2G25150	GO:0044106
cellular glucuronidation	0.31713	AT3G11340	GO:0052695
flavonoid glucuronidation	0.31713	AT3G11340	GO:0052696
polysaccharide biosynthetic process	0.317761	AT2G15370,AT2G38320	GO:0000271
positive regulation of transferase activity	0.321133	AT3G09290	GO:0051347
cellular component biogenesis	0.322852	AT1G62990,AT1G65310,AT2G15370,AT2G38320,AT3G62690,AT4G39400,AT5G57480,AT5G57540	GO:0044085
regulation of cell death	0.325113	AT4G39400	GO:0010941
biosynthetic process	0.328913	AT1G04180,AT1G06180,AT1G09250,AT1G29280,AT1G49390,AT1G62990,AT1G69810,AT1G71692,AT1G74090,AT1G79870,AT2G15370,AT2G25150,AT2G25160,AT2G27010,AT2G36890,AT2G38320,AT2G40890,AT2G40970,AT2G41290,AT2G43060,AT2G44940,AT2G45160,AT3G04060,AT3G04730,AT3G05800,AT3G09290,AT3G11340,AT3G20940,AT3G24050,AT4G01680,AT4G01720,AT4G08040,AT4G11210,AT4G23550,AT4G24060,AT4G36220,AT5G05790,AT5G13910,AT5G14340,AT5G61420	GO:0009058
defense response to bacterium	0.329019	AT1G70690,AT3G26520,AT5G61420	GO:0042742
regulation of cell growth	0.32907	AT1G02900	GO:0001558
uronic acid metabolic process	0.32907	AT3G11340	GO:0006063
regulation of seed germination	0.32907	AT5G13910	GO:0010029
positive regulation of transcription from RNA polymerase II promoter	0.32907	AT3G24050	GO:0045944
cellular chemical homeostasis	0.332754	AT4G35060,AT5G24030	GO:0055082
cellular response to ethylene stimulus	0.334889	AT2G44940,AT5G13910	GO:0071369
peptidyl-amino acid modification	0.335424	AT3G55920,AT4G39400,AT5G55170	GO:0018193
vesicle docking	0.336915	AT1G72470	GO:0048278
regulation of abscisic acid-activated signaling pathway	0.340803	AT1G51800	GO:0009787
peptidyl-proline modification	0.340803	AT3G55920	GO:0018208
regulation of response to alcohol	0.340803	AT1G51800	GO:1901419
cellular response to stimulus	0.348198	AT1G02900,AT1G23140,AT1G51800,AT1G72300,AT2G36890,AT2G43060,AT2G44940,AT3G04730,AT3G05800,AT3G14720,AT4G15400,AT4G17870,AT4G18430,AT4G39400,AT5G13910,AT5G21040,AT5G43350,AT5G61420	GO:0051716
auxin metabolic process	0.348512	AT1G04180	GO:0009850
membrane docking	0.348512	AT1G72470	GO:0022406
cellular carbohydrate biosynthetic process	0.349776	AT2G15370,AT2G38320	GO:0034637
oligopeptide transport	0.352333	AT5G11570	GO:0006857
inorganic ion homeostasis	0.356124	AT1G72300,AT4G35060	GO:0098771
monovalent inorganic cation homeostasis	0.356131	AT1G72300	GO:0055067
peptide transport	0.359908	AT5G11570	GO:0015833
root hair cell development	0.359908	AT2G45160	GO:0080147
exocytosis	0.371107	AT1G72470	GO:0006887
phosphatidylinositol metabolic process	0.371107	AT5G54390	GO:0046488
nucleobase-containing compound metabolic process	0.373036	AT1G02000,AT1G06180,AT1G09250,AT1G29280,AT1G62990,AT1G69810,AT1G71692,AT2G36890,AT2G40970,AT2G43060,AT2G44940,AT2G45160,AT3G04060,AT3G04730,AT3G05800,AT3G09290,AT3G24050,AT4G01680,AT4G01720,AT4G23550,AT4G24060,AT4G24740,AT4G39260,AT5G05790,AT5G13910,AT5G14340,AT5G61420	GO:0006139
response to blue light	0.374797	AT2G36890	GO:0009637
regulation of DNA metabolic process	0.374797	AT3G09290	GO:0051052
negative regulation of signal transduction	0.378465	AT1G51800	GO:0009968
cellular protein modification process	0.383726	AT1G26970,AT1G51800,AT1G72300,AT2G15370,AT2G35910,AT3G14720,AT3G55920,AT3G62690,AT4G14780,AT4G17870,AT4G24740,AT4G28890,AT4G39400,AT5G52120,AT5G55170,AT5G56340	GO:0006464
protein modification process	0.383726	AT1G26970,AT1G51800,AT1G72300,AT2G15370,AT2G35910,AT3G14720,AT3G55920,AT3G62690,AT4G14780,AT4G17870,AT4G24740,AT4G28890,AT4G39400,AT5G52120,AT5G55170,AT5G56340	GO:0036211
chlorophyll metabolic process	0.385738	AT3G04060	GO:0015994
protein ubiquitination involved in ubiquitin-dependent protein catabolic process	0.385738	AT5G56340	GO:0042787
stamen development	0.385738	AT4G39400	GO:0048443
androecium development	0.385738	AT4G39400	GO:0048466
ion transmembrane transport	0.38646	AT2G23790,AT3G27170,AT4G08620,AT5G24030,AT5G43350	GO:0034220
negative regulation of cell communication	0.389342	AT1G51800	GO:0010648
negative regulation of signaling	0.389342	AT1G51800	GO:0023057
cell morphogenesis	0.391207	AT1G72300,AT2G45160,AT4G39400	GO:0000902
vesicle fusion	0.392926	AT1G72470	GO:0006906
organelle membrane fusion	0.396489	AT1G72470	GO:0090174
phosphorelay signal transduction system	0.397837	AT2G44940,AT5G13910	GO:0000160
signal transduction by protein phosphorylation	0.400031	AT3G14720	GO:0023014
transition metal ion homeostasis	0.400031	AT4G35060	GO:0055076
animal organ development	0.402254	AT3G04060,AT3G11340,AT4G39400	GO:0048513
amide transport	0.403553	AT5G11570	GO:0042886
single-organism membrane fusion	0.407054	AT1G72470	GO:0044801
plant-type cell wall organization or biogenesis	0.416213	AT1G62990,AT2G15370	GO:0071669
heterocycle metabolic process	0.416798	AT1G02000,AT1G06180,AT1G09250,AT1G29280,AT1G62990,AT1G69810,AT1G71692,AT2G36890,AT2G40890,AT2G40970,AT2G43060,AT2G44940,AT2G45160,AT3G04060,AT3G04730,AT3G05800,AT3G09290,AT3G24050,AT4G01680,AT4G01720,AT4G23550,AT4G24060,AT4G24740,AT4G39260,AT5G05790,AT5G13910,AT5G14340,AT5G61420	GO:0046483
regulation of reproductive process	0.422278	AT2G27550,AT4G39400	GO:2000241
developmental process	0.423051	AT1G02900,AT1G06180,AT1G09090,AT1G62990,AT1G71692,AT1G72300,AT2G21045,AT2G27550,AT2G36890,AT2G45160,AT3G02240,AT3G04060,AT3G11340,AT3G24050,AT4G01680,AT4G08040,AT4G39400,AT5G13910,AT5G14340,AT5G61420	GO:0032502
regulation of cellular component biogenesis	0.424256	AT1G62990	GO:0044087
cation transport	0.424848	AT2G23790,AT3G27170,AT4G35060,AT5G43350	GO:0006812
porphyrin-containing compound metabolic process	0.427637	AT3G04060	GO:0006778
cellular metabolic compound salvage	0.427637	AT1G79870	GO:0043094
negative regulation of post-embryonic development	0.427637	AT2G27550	GO:0048581
single-organism process	0.42913	AT1G02900,AT1G04180,AT1G06180,AT1G09090,AT1G23020,AT1G23140,AT1G49390,AT1G51800,AT1G66440,AT1G71692,AT1G72300,AT1G72470,AT1G74090,AT1G79870,AT2G15370,AT2G21045,AT2G25160,AT2G27010,AT2G27550,AT2G36890,AT2G38320,AT2G40890,AT2G43060,AT2G44940,AT2G45160,AT3G02240,AT3G04060,AT3G04730,AT3G05800,AT3G09220,AT3G11340,AT3G14720,AT3G20940,AT3G24050,AT3G26520,AT3G27170,AT3G43800,AT4G01680,AT4G08040,AT4G08620…	GO:0044699
plant organ development	0.430223	AT1G02900,AT1G71692,AT2G45160,AT3G04060,AT3G11340,AT4G39400	GO:0099402
tetrapyrrole metabolic process	0.430998	AT3G04060	GO:0033013
trichoblast maturation	0.430998	AT2G45160	GO:0048764
root hair cell differentiation	0.430998	AT2G45160	GO:0048765
cell maturation	0.43434	AT2G45160	GO:0048469
single-organism biosynthetic process	0.436767	AT1G74090,AT2G15370,AT2G25160,AT2G27010,AT2G38320,AT2G40890,AT3G20940,AT4G08040,AT4G11210,AT4G36220,AT5G61420	GO:0044711
protein glycosylation	0.444248	AT2G15370	GO:0006486
cellular metal ion homeostasis	0.444248	AT4G35060	GO:0006875
secretion by cell	0.444248	AT1G72470	GO:0032940
macromolecule glycosylation	0.444248	AT2G15370	GO:0043413
membrane fusion	0.444248	AT1G72470	GO:0061025
cellular component morphogenesis	0.444298	AT1G72300,AT2G45160,AT4G39400	GO:0032989
regulation of hormone levels	0.44621	AT1G04180,AT4G15400	GO:0010817
glycoprotein biosynthetic process	0.447513	AT2G15370	GO:0009101
divalent metal ion transport	0.447513	AT2G23790	GO:0070838
positive regulation of cellular process	0.448386	AT3G02240,AT3G04060,AT3G09290,AT3G24050	GO:0048522
trichoblast differentiation	0.450758	AT2G45160	GO:0010054
amine metabolic process	0.453985	AT2G25150	GO:0009308
secretion	0.457193	AT1G72470	GO:0046903
response to bacterium	0.459593	AT1G70690,AT3G26520,AT5G61420	GO:0009617
positive regulation of cellular metabolic process	0.459593	AT3G04060,AT3G09290,AT3G24050	GO:0031325
regulation of developmental process	0.460051	AT2G27550,AT3G04060,AT4G39400,AT5G13910	GO:0050793
detection of stimulus	0.466704	AT4G39400	GO:0051606
steroid metabolic process	0.469838	AT4G15400	GO:0008202
cell proliferation	0.469838	AT3G02240	GO:0008283
glycoprotein metabolic process	0.469838	AT2G15370	GO:0009100
protein phosphorylation	0.470614	AT1G26970,AT1G51800,AT1G72300,AT3G14720,AT4G14780,AT4G24740,AT4G39400	GO:0006468
single-organism developmental process	0.472531	AT1G02900,AT1G06180,AT1G09090,AT1G71692,AT1G72300,AT2G21045,AT2G27550,AT2G36890,AT2G45160,AT3G02240,AT3G04060,AT3G11340,AT3G24050,AT4G01680,AT4G08040,AT4G39400,AT5G13910,AT5G14340,AT5G61420	GO:0044767
developmental growth	0.474711	AT1G72300,AT2G45160,AT4G39400	GO:0048589
hormone biosynthetic process	0.479131	AT1G04180	GO:0042446
hydrogen transport	0.479161	AT3G27170,AT5G43350	GO:0006818
proton transport	0.479161	AT3G27170,AT5G43350	GO:0015992
divalent inorganic cation transport	0.482192	AT2G23790	GO:0072511
mitochondrion organization	0.485236	AT5G57480	GO:0007005
glucan biosynthetic process	0.485236	AT2G15370	GO:0009250
negative regulation of multicellular organismal process	0.485236	AT2G27550	GO:0051241
glycerophospholipid metabolic process	0.488262	AT5G54390	GO:0006650
root development	0.491122	AT1G02900,AT1G71692,AT2G45160	GO:0048364
cellular modified amino acid metabolic process	0.49127	AT3G43800	GO:0006575
lipid modification	0.49127	AT5G54390	GO:0030258
glycosylation	0.49127	AT2G15370	GO:0070085
root system development	0.494079	AT1G02900,AT1G71692,AT2G45160	GO:0022622
small GTPase mediated signal transduction	0.494261	AT4G18430	GO:0007264
response to transition metal nanoparticle	0.494261	AT4G39260	GO:1990267
root epidermal cell differentiation	0.497234	AT2G45160	GO:0010053
mRNA splicing, via spliceosome	0.506051	AT4G39260	GO:0000398
organelle fusion	0.506051	AT1G72470	GO:0048284
single-organism cellular process	0.506267	AT1G02900,AT1G06180,AT1G23140,AT1G51800,AT1G72300,AT1G72470,AT1G74090,AT2G15370,AT2G36890,AT2G38320,AT2G40890,AT2G43060,AT2G44940,AT2G45160,AT3G02240,AT3G04060,AT3G04730,AT3G05800,AT3G09220,AT3G11340,AT3G14720,AT3G24050,AT3G43800,AT4G01680,AT4G08040,AT4G11210,AT4G15400,AT4G17870,AT4G18430,AT4G35060,AT4G36220,AT4G39400,AT5G13910,AT5G14340,AT5G21040,AT5G24030,AT5G43350,AT5G54390,AT5G61420	GO:0044763
positive regulation of metabolic process	0.510196	AT3G04060,AT3G09290,AT3G24050	GO:0009893
negative regulation of cellular process	0.510814	AT1G02900,AT1G51800,AT1G62990,AT4G39400	GO:0048523
positive regulation of macromolecule biosynthetic process	0.514561	AT3G09290,AT3G24050	GO:0010557
positive regulation of nucleobase-containing compound metabolic process	0.514561	AT3G09290,AT3G24050	GO:0045935
negative regulation of developmental process	0.517569	AT2G27550	GO:0051093
circadian rhythm	0.523228	AT3G24050	GO:0007623
viral process	0.523228	AT1G70690	GO:0016032
cellular response to light stimulus	0.523228	AT2G36890	GO:0071482
protein complex assembly	0.523614	AT3G62690,AT5G57480	GO:0006461
response to ethylene	0.523614	AT2G44940,AT5G13910	GO:0009723
phyllome development	0.526046	AT3G04060,AT3G11340,AT4G39400	GO:0048827
response to karrikin	0.528821	AT3G43800	GO:0080167
cellular biosynthetic process	0.530134	AT1G04180,AT1G06180,AT1G09250,AT1G29280,AT1G62990,AT1G69810,AT1G71692,AT1G74090,AT1G79870,AT2G15370,AT2G25150,AT2G36890,AT2G38320,AT2G40890,AT2G40970,AT2G41290,AT2G43060,AT2G44940,AT2G45160,AT3G04060,AT3G04730,AT3G05800,AT3G09290,AT3G24050,AT4G01680,AT4G01720,AT4G08040,AT4G11210,AT4G23550,AT4G24060,AT4G36220,AT5G05790,AT5G13910,AT5G14340,AT5G61420	GO:0044249
mRNA processing	0.532555	AT4G24740,AT4G39260	GO:0006397
transmembrane receptor protein tyrosine kinase signaling pathway	0.534349	AT1G72300	GO:0007169
heterocycle catabolic process	0.534349	AT3G04060	GO:0046700
protein complex biogenesis	0.536099	AT3G62690,AT5G57480	GO:0070271
cellular cation homeostasis	0.537089	AT4G35060	GO:0030003
protein autophosphorylation	0.537089	AT4G24740	GO:0046777
response to chitin	0.539813	AT4G23550	GO:0010200
cation transmembrane transport	0.540214	AT2G23790,AT3G27170,AT5G43350	GO:0098655
RNA splicing, via transesterification reactions with bulged adenosine as nucleophile	0.542521	AT4G39260	GO:0000377
cellular nitrogen compound catabolic process	0.542521	AT3G04060	GO:0044270
cellular response to radiation	0.542521	AT2G36890	GO:0071478
defense response to fungus	0.543019	AT1G51800,AT3G11340,AT5G61420	GO:0050832
plant epidermal cell differentiation	0.545213	AT2G45160	GO:0090627
RNA splicing, via transesterification reactions	0.54789	AT4G39260	GO:0000375
innate immune response	0.550096	AT4G39260,AT5G61420	GO:0045087
positive regulation of cellular biosynthetic process	0.551825	AT3G09290,AT3G24050	GO:0031328
metal ion transport	0.553549	AT2G23790,AT4G35060	GO:0030001
peptidyl-lysine modification	0.555826	AT5G55170	GO:0018205
rhythmic process	0.555826	AT3G24050	GO:0048511
regulation of transferase activity	0.555826	AT3G09290	GO:0051338
inorganic cation transmembrane transport	0.556984	AT2G23790,AT3G27170	GO:0098662
shoot system development	0.560091	AT1G71692,AT2G27550,AT3G04060,AT3G11340,AT4G39400	GO:0048367
flower development	0.561014	AT1G71692,AT2G27550,AT4G39400	GO:0009908
enzyme linked receptor protein signaling pathway	0.56104	AT1G72300	GO:0007167
glycerolipid metabolic process	0.56104	AT5G54390	GO:0046486
positive regulation of biosynthetic process	0.563798	AT3G09290,AT3G24050	GO:0009891
metal ion homeostasis	0.566194	AT4G35060	GO:0055065
immune response	0.567177	AT4G39260,AT5G61420	GO:0006955
symbiosis, encompassing mutualism through parasitism	0.573812	AT1G70690	GO:0044403
reproductive shoot system development	0.575909	AT1G71692,AT2G27550,AT4G39400	GO:0090567
interspecies interaction between organisms	0.578817	AT1G70690	GO:0044419
negative regulation of biological process	0.578935	AT1G02900,AT1G51800,AT1G62990,AT2G27550,AT4G39400	GO:0048519
cellular macromolecule biosynthetic process	0.580462	AT1G06180,AT1G09250,AT1G29280,AT1G62990,AT1G69810,AT1G71692,AT2G15370,AT2G36890,AT2G38320,AT2G40970,AT2G43060,AT2G44940,AT2G45160,AT3G04060,AT3G04730,AT3G05800,AT3G09290,AT3G24050,AT4G01680,AT4G01720,AT4G23550,AT4G24060,AT5G05790,AT5G13910,AT5G14340,AT5G61420	GO:0034645
hydrogen ion transmembrane transport	0.583764	AT3G27170	GO:1902600
response to biotic stimulus	0.587558	AT1G14960,AT1G51800,AT1G70690,AT1G70890,AT3G11340,AT3G26520,AT5G61420	GO:0009607
phosphorylation	0.588947	AT1G26970,AT1G51800,AT1G72300,AT3G14720,AT4G14780,AT4G24740,AT4G39400,AT5G20050,AT5G54390	GO:0016310
multi-organism cellular process	0.591077	AT1G70690	GO:0044764
response to stimulus	0.592914	AT1G02900,AT1G06180,AT1G09090,AT1G14960,AT1G23140,AT1G51800,AT1G70690,AT1G70890,AT1G72300,AT1G72430,AT2G21045,AT2G36890,AT2G40970,AT2G41380,AT2G43060,AT2G44940,AT3G04730,AT3G05800,AT3G11340,AT3G14720,AT3G26520,AT3G43800,AT4G11210,AT4G15400,AT4G17870,AT4G18430,AT4G23550,AT4G36220,AT4G39260,AT4G39400,AT5G13910,AT5G21040,AT5G42500,AT5G43350,AT5G61420	GO:0050896
cell tip growth	0.593486	AT2G45160	GO:0009932
DNA biosynthetic process	0.593486	AT3G09290	GO:0071897
organonitrogen compound catabolic process	0.593486	AT3G04060	GO:1901565
protein complex subunit organization	0.599942	AT3G62690,AT5G57480	GO:0071822
proteasome-mediated ubiquitin-dependent protein catabolic process	0.600629	AT5G56340	GO:0043161
response to temperature stimulus	0.602186	AT1G09090,AT2G40970,AT4G39260	GO:0009266
proteasomal protein catabolic process	0.602983	AT5G56340	GO:0010498
negative regulation of response to stimulus	0.605322	AT1G51800	GO:0048585
macromolecule modification	0.606594	AT1G26970,AT1G51800,AT1G72300,AT2G15370,AT2G35910,AT3G14720,AT3G55920,AT3G62690,AT4G14780,AT4G17870,AT4G24740,AT4G28890,AT4G39400,AT5G52120,AT5G55170,AT5G56340	GO:0043412
response to organonitrogen compound	0.607648	AT4G23550	GO:0010243
cellular oxidant detoxification	0.607648	AT1G09090	GO:0098869
cellular detoxification	0.607648	AT1G09090	GO:1990748
cellular homeostasis	0.60784	AT4G35060,AT5G24030	GO:0019725
organic substance metabolic process	0.612968	AT1G02000,AT1G06180,AT1G09250,AT1G26970,AT1G29280,AT1G49390,AT1G51800,AT1G62990,AT1G65310,AT1G69810,AT1G71692,AT1G72300,AT1G74090,AT2G15370,AT2G25150,AT2G35910,AT2G36890,AT2G38320,AT2G40890,AT2G40970,AT2G41290,AT2G43060,AT2G44940,AT2G45160,AT3G04060,AT3G04730,AT3G05800,AT3G09220,AT3G09290,AT3G11340,AT3G14720,AT3G24050,AT3G43800,AT3G45070,AT3G45310,AT3G55920,AT3G62690,AT4G01680,AT4G01720,AT4G08040…	GO:0071704
macromolecule catabolic process	0.61417	AT5G04960,AT5G36180,AT5G51490,AT5G51500,AT5G56340	GO:0009057
carbohydrate transmembrane transport	0.614545	AT5G43350	GO:0034219
post-embryonic organ development	0.614545	AT4G39400	GO:0048569
regulation of hydrolase activity	0.616818	AT4G17870	GO:0051336
macromolecule biosynthetic process	0.620547	AT1G06180,AT1G09250,AT1G29280,AT1G62990,AT1G69810,AT1G71692,AT2G15370,AT2G36890,AT2G38320,AT2G40970,AT2G43060,AT2G44940,AT2G45160,AT3G04060,AT3G04730,AT3G05800,AT3G09290,AT3G24050,AT4G01680,AT4G01720,AT4G23550,AT4G24060,AT5G05790,AT5G13910,AT5G14340,AT5G61420	GO:0009059
post-embryonic morphogenesis	0.621322	AT4G39400	GO:0009886
immune system process	0.621762	AT4G39260,AT5G61420	GO:0002376
regulation of biological quality	0.623492	AT1G04180,AT1G72300,AT3G26520,AT4G15400,AT4G35060,AT4G39400,AT5G24030	GO:0065008
organ morphogenesis	0.625774	AT4G39400	GO:0009887
vesicle organization	0.625774	AT1G72470	GO:0016050
dephosphorylation	0.626318	AT4G17870,AT5G54390	GO:0016311
response to cold	0.630833	AT2G40970,AT4G39260	GO:0009409
response to fungus	0.631078	AT1G51800,AT3G11340,AT5G61420	GO:0009620
monovalent inorganic cation transport	0.632328	AT3G27170,AT5G43350	GO:0015672
regulation of phosphate metabolic process	0.632356	AT4G17870	GO:0019220
regulation of phosphorus metabolic process	0.632356	AT4G17870	GO:0051174
defense response to other organism	0.635727	AT1G51800,AT1G70690,AT3G11340,AT3G26520,AT5G61420	GO:0098542
transport	0.638602	AT1G01630,AT1G23020,AT1G70690,AT1G72470,AT2G23790,AT3G26520,AT3G27170,AT4G08620,AT4G18430,AT4G35060,AT5G11570,AT5G24030,AT5G43350,AT5G46900	GO:0006810
cellular nitrogen compound biosynthetic process	0.640279	AT1G06180,AT1G09250,AT1G29280,AT1G62990,AT1G69810,AT1G71692,AT2G25150,AT2G36890,AT2G40970,AT2G41290,AT2G43060,AT2G44940,AT2G45160,AT3G04060,AT3G04730,AT3G05800,AT3G09290,AT3G24050,AT4G01680,AT4G01720,AT4G23550,AT4G24060,AT5G05790,AT5G13910,AT5G14340,AT5G61420	GO:0044271
floral whorl development	0.645176	AT4G39400	GO:0048438
macromolecule metabolic process	0.646865	AT1G06180,AT1G09250,AT1G26970,AT1G29280,AT1G51800,AT1G62990,AT1G65310,AT1G69810,AT1G71692,AT1G72300,AT2G15370,AT2G35910,AT2G36890,AT2G38320,AT2G40970,AT2G43060,AT2G44940,AT2G45160,AT3G04060,AT3G04730,AT3G05800,AT3G09290,AT3G14720,AT3G24050,AT3G45310,AT3G55920,AT3G62690,AT4G01680,AT4G01720,AT4G14780,AT4G17870,AT4G23550,AT4G24060,AT4G24740,AT4G28890,AT4G39260,AT4G39400,AT5G04960,AT5G05790,AT5G13910…	GO:0043170
nitrogen compound transport	0.647026	AT3G27170,AT5G11570	GO:0071705
establishment of localization	0.647698	AT1G01630,AT1G23020,AT1G70690,AT1G72470,AT2G23790,AT3G26520,AT3G27170,AT4G08620,AT4G18430,AT4G35060,AT5G11570,AT5G24030,AT5G43350,AT5G46900	GO:0051234
mRNA metabolic process	0.648471	AT4G24740,AT4G39260	GO:0016071
lipid transport	0.649351	AT5G46900	GO:0006869
positive regulation of catalytic activity	0.65142	AT3G09290	GO:0043085
organic substance biosynthetic process	0.653386	AT1G06180,AT1G09250,AT1G29280,AT1G49390,AT1G62990,AT1G69810,AT1G71692,AT2G15370,AT2G25150,AT2G36890,AT2G38320,AT2G40890,AT2G40970,AT2G41290,AT2G43060,AT2G44940,AT2G45160,AT3G04060,AT3G04730,AT3G05800,AT3G09290,AT3G11340,AT3G24050,AT4G01680,AT4G01720,AT4G08040,AT4G11210,AT4G23550,AT4G24060,AT4G36220,AT5G05790,AT5G13910,AT5G14340,AT5G61420	GO:1901576
developmental cell growth	0.653476	AT2G45160	GO:0048588
anatomical structure formation involved in morphogenesis	0.657554	AT4G39400	GO:0048646
pigment metabolic process	0.663582	AT3G04060	GO:0042440
positive regulation of molecular function	0.667541	AT3G09290	GO:0044093
cell death	0.671455	AT4G39400	GO:0008219
response to heat	0.671455	AT1G09090	GO:0009408
single-organism catabolic process	0.677849	AT3G04060,AT3G09220,AT3G43800	GO:0044712
regulation of protein modification process	0.679146	AT4G17870	GO:0031399
phospholipid metabolic process	0.684797	AT5G54390	GO:0006644
cellular amino acid biosynthetic process	0.684797	AT4G08040	GO:0008652
cellular response to abiotic stimulus	0.684797	AT2G36890	GO:0071214
auxin-activated signaling pathway	0.686659	AT3G04730	GO:0009734
cellular macromolecule metabolic process	0.686951	AT1G06180,AT1G09250,AT1G26970,AT1G29280,AT1G51800,AT1G62990,AT1G65310,AT1G69810,AT1G71692,AT1G72300,AT2G15370,AT2G35910,AT2G36890,AT2G38320,AT2G40970,AT2G43060,AT2G44940,AT2G45160,AT3G04060,AT3G04730,AT3G05800,AT3G09290,AT3G14720,AT3G24050,AT3G55920,AT3G62690,AT4G01680,AT4G01720,AT4G14780,AT4G17870,AT4G23550,AT4G24060,AT4G24740,AT4G28890,AT4G39260,AT4G39400,AT5G05790,AT5G13910,AT5G14340,AT5G36180…	GO:0044260
cellular component assembly	0.688845	AT3G62690,AT4G39400,AT5G57480	GO:0022607
cell surface receptor signaling pathway	0.69035	AT1G72300	GO:0007166
single-organism membrane organization	0.692179	AT1G72470	GO:0044802
single-organism carbohydrate metabolic process	0.696376	AT2G15370,AT2G38320,AT5G61420	GO:0044723
lipid localization	0.697602	AT5G46900	GO:0010876
cellular process	0.69897	AT1G02000,AT1G02900,AT1G04180,AT1G06180,AT1G09090,AT1G09250,AT1G23140,AT1G26970,AT1G29050,AT1G29280,AT1G51800,AT1G62990,AT1G65310,AT1G69810,AT1G70690,AT1G71692,AT1G72300,AT1G72470,AT1G74090,AT1G79870,AT2G15370,AT2G25150,AT2G35910,AT2G36890,AT2G38320,AT2G40890,AT2G40970,AT2G41290,AT2G43060,AT2G44940,AT2G45160,AT3G02240,AT3G04060,AT3G04730,AT3G05800,AT3G09220,AT3G09290,AT3G11340,AT3G14720,AT3G24050…	GO:0009987
response to wounding	0.699389	AT1G72300	GO:0009611
negative regulation of catalytic activity	0.699389	AT4G17870	GO:0043086
response to auxin	0.699976	AT1G72430,AT3G04730	GO:0009733
positive regulation of macromolecule metabolic process	0.701244	AT3G09290,AT3G24050	GO:0010604
carbohydrate transport	0.702931	AT5G43350	GO:0008643
negative regulation of transcription, DNA-templated	0.704687	AT1G62990	GO:0045892
localization	0.705856	AT1G01630,AT1G23020,AT1G70690,AT1G72470,AT2G23790,AT3G26520,AT3G27170,AT4G08620,AT4G18430,AT4G35060,AT5G11570,AT5G24030,AT5G43350,AT5G46900	GO:0051179
cellular protein complex assembly	0.708167	AT5G57480	GO:0043623
cellular response to auxin stimulus	0.713312	AT3G04730	GO:0071365
organic hydroxy compound metabolic process	0.713312	AT4G15400	GO:1901615
regulation of defense response	0.716692	AT1G72300	GO:0031347
cell morphogenesis involved in differentiation	0.718367	AT2G45160	GO:0000904
negative regulation of molecular function	0.721688	AT4G17870	GO:0044092
gene expression	0.723139	AT1G06180,AT1G09250,AT1G29280,AT1G62990,AT1G69810,AT1G71692,AT2G36890,AT2G40970,AT2G43060,AT2G44940,AT2G45160,AT3G04060,AT3G04730,AT3G05800,AT3G09290,AT3G24050,AT4G01680,AT4G01720,AT4G23550,AT4G24060,AT4G24740,AT4G39260,AT5G05790,AT5G13910,AT5G14340,AT5G61420	GO:0010467
floral organ development	0.723333	AT4G39400	GO:0048437
organic substance catabolic process	0.723714	AT3G04060,AT3G09220,AT5G04960,AT5G36180,AT5G51490,AT5G51500,AT5G56340	GO:1901575
macromolecular complex assembly	0.728042	AT3G62690,AT5G57480	GO:0065003
RNA splicing	0.728213	AT4G39260	GO:0008380
transmembrane transport	0.733936	AT2G23790,AT3G26520,AT3G27170,AT4G08620,AT5G24030,AT5G43350	GO:0055085
negative regulation of RNA biosynthetic process	0.734587	AT1G62990	GO:1902679
negative regulation of nucleic acid-templated transcription	0.734587	AT1G62990	GO:1903507
single-organism transport	0.739659	AT1G72470,AT3G26520,AT3G27170,AT4G08620,AT5G43350,AT5G46900	GO:0044765
negative regulation of RNA metabolic process	0.740813	AT1G62990	GO:0051253
plant epidermis development	0.746894	AT2G45160	GO:0090558
root morphogenesis	0.749882	AT2G45160	GO:0010015
response to cytokinin	0.752834	AT4G39260	GO:0009735
protein dephosphorylation	0.754297	AT4G17870	GO:0006470
catabolic process	0.757768	AT3G04060,AT3G09220,AT3G43800,AT5G04960,AT5G36180,AT5G51490,AT5G51500,AT5G56340	GO:0009056
single-organism localization	0.761691	AT1G72470,AT3G26520,AT3G27170,AT4G08620,AT5G43350,AT5G46900	GO:1902578
response to metal ion	0.765481	AT2G41380,AT4G39260	GO:0010038
cellular component organization or biogenesis	0.767717	AT1G02900,AT1G62990,AT1G65310,AT1G72300,AT1G72470,AT2G15370,AT2G38320,AT2G45160,AT3G62690,AT4G39400,AT5G04960,AT5G51490,AT5G51500,AT5G57480,AT5G57540	GO:0071840
cellular component organization	0.768553	AT1G02900,AT1G65310,AT1G72300,AT1G72470,AT2G15370,AT2G45160,AT3G62690,AT4G39400,AT5G04960,AT5G51490,AT5G51500,AT5G57480,AT5G57540	GO:0016043
cellular metabolic process	0.769007	AT1G02000,AT1G04180,AT1G06180,AT1G09250,AT1G26970,AT1G29280,AT1G51800,AT1G62990,AT1G65310,AT1G69810,AT1G71692,AT1G72300,AT1G74090,AT1G79870,AT2G15370,AT2G25150,AT2G35910,AT2G36890,AT2G38320,AT2G40890,AT2G40970,AT2G41290,AT2G43060,AT2G44940,AT2G45160,AT3G04060,AT3G04730,AT3G05800,AT3G09220,AT3G09290,AT3G11340,AT3G14720,AT3G24050,AT3G43800,AT3G55920,AT3G62690,AT4G01680,AT4G01720,AT4G08040,AT4G11210…	GO:0044237
regulation of catalytic activity	0.771609	AT3G09290,AT4G17870	GO:0050790
regulation of signal transduction	0.773905	AT1G51800	GO:0009966
negative regulation of nucleobase-containing compound metabolic process	0.773905	AT1G62990	GO:0045934
regulation of signaling	0.779216	AT1G51800	GO:0023051
response to nitrogen compound	0.781826	AT4G23550	GO:1901698
regulation of cell communication	0.783119	AT1G51800	GO:0010646
response to light stimulus	0.783789	AT2G36890,AT4G36220,AT4G39400	GO:0009416
regulation of cellular component organization	0.786953	AT1G02900	GO:0051128
positive regulation of transcription, DNA-templated	0.791961	AT3G24050	GO:0045893
positive regulation of RNA biosynthetic process	0.793195	AT3G24050	GO:1902680
positive regulation of nucleic acid-templated transcription	0.793195	AT3G24050	GO:1903508
positive regulation of RNA metabolic process	0.800446	AT3G24050	GO:0051254
regulation of response to stress	0.80163	AT1G72300	GO:0080134
regulation of molecular function	0.802899	AT3G09290,AT4G17870	GO:0065009
response to radiation	0.806466	AT2G36890,AT4G36220,AT4G39400	GO:0009314
protein folding	0.810854	AT3G55920	GO:0006457
response to stress	0.810873	AT1G06180,AT1G09090,AT1G14960,AT1G51800,AT1G70690,AT1G70890,AT1G72300,AT2G40970,AT3G11340,AT3G26520,AT4G11210,AT4G23550,AT4G39260,AT5G21040,AT5G42500,AT5G43350,AT5G61420	GO:0006950
membrane organization	0.814202	AT1G72470	GO:0061024
response to external stimulus	0.817543	AT1G51800,AT1G70690,AT3G11340,AT3G26520,AT5G21040,AT5G43350,AT5G61420	GO:0009605
cell development	0.820724	AT2G45160	GO:0048468
pollen development	0.824945	AT4G39400	GO:0009555
positive regulation of gene expression	0.830083	AT3G24050	GO:0010628
regulation of response to stimulus	0.833452	AT1G51800,AT1G72300	GO:0048583
response to external biotic stimulus	0.83437	AT1G51800,AT1G70690,AT3G11340,AT3G26520,AT5G61420	GO:0043207
response to other organism	0.83437	AT1G51800,AT1G70690,AT3G11340,AT3G26520,AT5G61420	GO:0051707
response to salt stress	0.834976	AT1G06180,AT4G39260	GO:0009651
tissue development	0.836489	AT1G62990,AT2G45160	GO:0009888
phosphate-containing compound metabolic process	0.84388	AT1G26970,AT1G51800,AT1G72300,AT3G14720,AT4G14780,AT4G17870,AT4G24740,AT4G39400,AT5G20050,AT5G54390	GO:0006796
cell division	0.846462	AT2G45160	GO:0051301
negative regulation of cellular macromolecule biosynthetic process	0.847375	AT1G62990	GO:2000113
phosphorus metabolic process	0.850617	AT1G26970,AT1G51800,AT1G72300,AT3G14720,AT4G14780,AT4G17870,AT4G24740,AT4G39400,AT5G20050,AT5G54390	GO:0006793
carbohydrate derivative biosynthetic process	0.853618	AT2G15370	GO:1901137
negative regulation of macromolecule biosynthetic process	0.862922	AT1G62990	GO:0010558
cellular response to stress	0.864031	AT5G21040,AT5G43350,AT5G61420	GO:0033554
cellular catabolic process	0.864487	AT3G04060,AT3G09220,AT3G43800,AT5G36180,AT5G56340	GO:0044248
response to cadmium ion	0.86455	AT2G41380	GO:0046686
single-organism organelle organization	0.865356	AT1G72470	GO:1902589
oxoacid metabolic process	0.86696	AT1G74090,AT3G11340,AT4G08040,AT5G61420	GO:0043436
system development	0.867535	AT1G02900,AT1G71692,AT2G27550,AT2G45160,AT3G04060,AT3G11340,AT4G08040,AT4G39400	GO:0048731
negative regulation of cellular biosynthetic process	0.872405	AT1G62990	GO:0031327
response to osmotic stress	0.874086	AT1G06180,AT4G39260	GO:0006970
negative regulation of biosynthetic process	0.876161	AT1G62990	GO:0009890
negative regulation of nitrogen compound metabolic process	0.878362	AT1G62990	GO:0051172
cellular nitrogen compound metabolic process	0.880752	AT1G02000,AT1G06180,AT1G09250,AT1G29280,AT1G62990,AT1G69810,AT1G71692,AT2G25150,AT2G36890,AT2G40970,AT2G41290,AT2G43060,AT2G44940,AT2G45160,AT3G04060,AT3G04730,AT3G05800,AT3G09290,AT3G24050,AT3G43800,AT4G01680,AT4G01720,AT4G23550,AT4G24060,AT4G24740,AT4G39260,AT5G05790,AT5G13910,AT5G14340,AT5G61420	GO:0034641
carbohydrate derivative metabolic process	0.882167	AT1G02000,AT2G15370	GO:1901135
ubiquitin-dependent protein catabolic process	0.889464	AT5G56340	GO:0006511
cellular amino acid metabolic process	0.889464	AT4G08040	GO:0006520
anatomical structure morphogenesis	0.889825	AT1G72300,AT2G45160,AT4G39400	GO:0009653
response to abiotic stimulus	0.891634	AT1G06180,AT1G09090,AT2G36890,AT2G40970,AT3G43800,AT4G36220,AT4G39260,AT4G39400	GO:0009628
modification-dependent protein catabolic process	0.892723	AT5G56340	GO:0019941
cellular macromolecular complex assembly	0.895261	AT5G57480	GO:0034622
modification-dependent macromolecule catabolic process	0.895886	AT5G56340	GO:0043632
methylation	0.896508	AT5G38100	GO:0032259
vesicle-mediated transport	0.903107	AT1G72470	GO:0016192
cofactor metabolic process	0.903686	AT3G04060	GO:0051186
negative regulation of gene expression	0.907088	AT1G62990	GO:0010629
organic acid metabolic process	0.908944	AT1G74090,AT3G11340,AT4G08040,AT5G61420	GO:0006082
gametophyte development	0.909289	AT4G39400	GO:0048229
anatomical structure development	0.913854	AT1G02900,AT1G09090,AT1G62990,AT1G71692,AT1G72300,AT2G27550,AT2G36890,AT2G45160,AT3G04060,AT3G11340,AT4G08040,AT4G39400,AT5G13910	GO:0048856
RNA processing	0.914653	AT4G24740,AT4G39260	GO:0006396
proteolysis involved in cellular protein catabolic process	0.920982	AT5G36180,AT5G56340	GO:0051603
cellular protein catabolic process	0.925139	AT5G36180,AT5G56340	GO:0044257
multicellular organism development	0.927662	AT1G02900,AT1G09090,AT1G71692,AT2G27550,AT2G36890,AT2G45160,AT3G04060,AT3G11340,AT4G08040,AT4G39400,AT5G13910	GO:0007275
proteolysis	0.930632	AT3G45310,AT5G36180,AT5G56340	GO:0006508
nitrogen compound metabolic process	0.932679	AT1G02000,AT1G06180,AT1G09250,AT1G29280,AT1G62990,AT1G69810,AT1G71692,AT2G25150,AT2G36890,AT2G40970,AT2G41290,AT2G43060,AT2G44940,AT2G45160,AT3G04060,AT3G04730,AT3G05800,AT3G09290,AT3G24050,AT3G43800,AT4G01680,AT4G01720,AT4G08040,AT4G23550,AT4G24060,AT4G24740,AT4G39260,AT5G05790,AT5G13910,AT5G14340,AT5G61420	GO:0006807
negative regulation of cellular metabolic process	0.934412	AT1G62990	GO:0031324
protein catabolic process	0.934805	AT5G36180,AT5G56340	GO:0030163
primary metabolic process	0.939804	AT1G02000,AT1G06180,AT1G09250,AT1G26970,AT1G29280,AT1G51800,AT1G62990,AT1G65310,AT1G69810,AT1G71692,AT1G72300,AT2G15370,AT2G35910,AT2G36890,AT2G38320,AT2G40970,AT2G43060,AT2G44940,AT2G45160,AT3G04060,AT3G04730,AT3G05800,AT3G09290,AT3G14720,AT3G24050,AT3G45310,AT3G55920,AT3G62690,AT4G01680,AT4G01720,AT4G08040,AT4G14780,AT4G15400,AT4G17870,AT4G23550,AT4G24060,AT4G24740,AT4G28890,AT4G39260,AT4G39400…	GO:0044238
single-multicellular organism process	0.940162	AT1G02900,AT1G09090,AT1G71692,AT2G27550,AT2G36890,AT2G45160,AT3G04060,AT3G11340,AT4G08040,AT4G39400,AT5G13910	GO:0044707
reproductive structure development	0.941301	AT1G71692,AT2G27550,AT4G08040,AT4G39400	GO:0048608
reproductive system development	0.941301	AT1G71692,AT2G27550,AT4G08040,AT4G39400	GO:0061458
carboxylic acid biosynthetic process	0.943234	AT4G08040	GO:0046394
regulation of cellular protein metabolic process	0.946874	AT4G17870	GO:0032268
macromolecular complex subunit organization	0.947473	AT3G62690,AT5G57480	GO:0043933
post-embryonic development	0.953597	AT1G09090,AT1G71692,AT2G27550,AT4G39400,AT5G13910	GO:0009791
cellular macromolecule catabolic process	0.953755	AT5G36180,AT5G56340	GO:0044265
negative regulation of macromolecule metabolic process	0.955935	AT1G62990	GO:0010605
monocarboxylic acid metabolic process	0.955935	AT3G11340	GO:0032787
organic substance transport	0.956275	AT4G18430,AT5G11570,AT5G43350,AT5G46900	GO:0071702
regulation of protein metabolic process	0.957503	AT4G17870	GO:0051246
organic acid biosynthetic process	0.958266	AT4G08040	GO:0016053
multi-organism process	0.962692	AT1G51800,AT1G70690,AT3G11340,AT3G26520,AT5G61420	GO:0051704
multicellular organismal process	0.96296	AT1G02900,AT1G09090,AT1G71692,AT2G27550,AT2G36890,AT2G45160,AT3G04060,AT3G11340,AT4G08040,AT4G39400,AT5G13910	GO:0032501
negative regulation of metabolic process	0.964337	AT1G62990	GO:0009892
organophosphate metabolic process	0.964337	AT5G54390	GO:0019637
DNA metabolic process	0.966227	AT3G09290	GO:0006259
response to inorganic substance	0.969412	AT2G41380,AT4G39260	GO:0010035
developmental process involved in reproduction	0.976515	AT1G71692,AT2G27550,AT4G08040,AT4G39400	GO:0003006
small molecule biosynthetic process	0.97723	AT4G08040	GO:0044283
protein transport	0.978179	AT4G18430	GO:0015031
carboxylic acid metabolic process	0.97854	AT3G11340,AT4G08040	GO:0019752
establishment of protein localization	0.978961	AT4G18430	GO:0045184
cellular lipid metabolic process	0.979341	AT5G54390	GO:0044255
macromolecule localization	0.980063	AT4G18430,AT5G46900	GO:0033036
lipid metabolic process	0.981286	AT4G15400,AT5G54390	GO:0006629
single organism reproductive process	0.981789	AT1G71692,AT2G27550,AT4G08040,AT4G39400	GO:0044702
protein localization	0.984484	AT4G18430	GO:0008104
cellular protein metabolic process	0.98628	AT1G26970,AT1G51800,AT1G72300,AT2G15370,AT2G35910,AT3G14720,AT3G55920,AT3G62690,AT4G14780,AT4G17870,AT4G24740,AT4G28890,AT4G39400,AT5G36180,AT5G52120,AT5G55170,AT5G56340	GO:0044267
fruit development	0.987001	AT4G08040	GO:0010154
small molecule metabolic process	0.989242	AT1G74090,AT3G11340,AT4G08040,AT5G61420	GO:0044281
protein metabolic process	0.990166	AT1G26970,AT1G51800,AT1G72300,AT2G15370,AT2G35910,AT3G14720,AT3G45310,AT3G55920,AT3G62690,AT4G14780,AT4G17870,AT4G24740,AT4G28890,AT4G39400,AT5G36180,AT5G52120,AT5G55170,AT5G56340	GO:0019538
reproductive process	0.991202	AT1G71692,AT2G27550,AT4G08040,AT4G39400	GO:0022414
reproduction	0.991447	AT1G71692,AT2G27550,AT4G08040,AT4G39400	GO:0000003
organelle organization	0.998775	AT1G72470,AT5G57480	GO:0006996
organonitrogen compound metabolic process	0.999717	AT2G25150,AT2G41290,AT3G04060,AT3G43800,AT4G08040	GO:1901564
organonitrogen compound biosynthetic process	0.999793	AT2G25150,AT2G41290,AT4G08040	GO:1901566
peptide metabolic process	0.999953	AT3G43800	GO:0006518
cellular amide metabolic process	0.999965	AT3G43800	GO:0043603
