# Supplementary material for: Overexpression of the vascular brassinosteroid receptor BRL3 confers drought resistance without penalizing plant growth
Source: Nat Commun. 2018 Nov 8;9:4680. doi: 10.1038/s41467-018-06861-3 (PMC6224425; doi:10.1038/s41467-018-06861-3)
Supplement: Supplementary file 14 — Supplementary Data 12 [file 41467_2018_6861_MOESM14_ESM.xlsx]

## Sheet: Hoja1
Supplementary Data File 12: Deregulated genes in quad vs. Col-0 WT at basal control conditions
Systematic_Name	logFC	adj.P.Val	Gene_Name	Gene_Description
AT4G19690	4.91		IRT1	iron-regulated transporter 1
AT4G31940	3.94		CYP82C4	cytochrome P450, family 82, subfamily C, polypeptide 4
AT5G45890	3.47		SAG12	senescence-associated gene 12
AT1G01580	3.45		FRO2	ferric reduction oxidase 2
AT5G56080	3.42		NAS2	nicotianamine synthase 2
AT5G01740	3.16		AT5G01740	Nuclear transport factor 2 (NTF2) family protein
AT1G73120	3.07		AT1G73120	F-box/RNI superfamily protein
AT4G28395	2.97		A7	Bifunctional inhibitor/lipid-transfer protein/seed storage 2S albumin superfamily protein
AT5G57785	2.94		AT5G57785	hypothetical protein
AT5G26730	2.71		AT5G26730	Fasciclin-like arabinogalactan family protein
AT4G18190	2.64		PUP6	purine permease 6
AT1G47980	2.59		AT1G47980	desiccation-like protein
AT4G08040	2.58		ACS11	1-aminocyclopropane-1-carboxylate synthase 11
AT5G03570	2.57		IREG2	iron regulated 2
AT1G02340	2.53		HFR1	basic helix-loop-helix (bHLH) DNA-binding superfamily protein
AT1G52120	2.52		AT1G52120	Mannose-binding lectin superfamily protein
AT1G20150	2.45		AT1G20150	Subtilisin-like serine endopeptidase family protein
AT3G12900	2.39		AT3G12900	2-oxoglutarate (2OG) and Fe(II)-dependent oxygenase superfamily protein
AT4G01680	2.37		MYB55	myb domain protein 55
AT5G23990	2.33		FRO5	ferric reduction oxidase 5
AT3G48130	2.3		RSU1	pseudogene of breast basic conserved 1
AT3G30180	2.28		BR6OX2	brassinosteroid-6-oxidase 2
AT2G41415	2.27		AT2G41415	maternally expressed family protein
AT1G02813	2.26		AT1G02813	pectinesterase (Protein of unknown function, DUF538)
AT3G60140	2.26		DIN2	Glycosyl hydrolase superfamily protein
AT4G31380	2.14		FLP1	flowering-promoting factor-like protein
AT1G28650	2.12		AT1G28650	GDSL-like Lipase/Acylhydrolase superfamily protein
AT2G04190	2.04		AT2G04190	TRAF-like family protein
AT3G57620	2.04		AT3G57620	glyoxal oxidase-related protein
AT5G45070	2		PP2-A8	phloem protein 2-A8
AT4G07820	1.98		AT4G07820	CAP (Cysteine-rich secretory proteins, Antigen 5, and Pathogenesis-related 1 protein) superfamily protein
AT5G39520	1.96		AT5G39520	hypothetical protein (DUF1997)
AT1G29100	1.94		AT1G29100	Heavy metal transport/detoxification superfamily protein
AT4G19680	1.94		IRT2	iron regulated transporter 2
AT5G14650	1.92		AT5G14650	Pectin lyase-like superfamily protein
AT1G36060	1.91		AT1G36060	Integrase-type DNA-binding superfamily protein
AT3G11980	1.91		MS2	Jojoba acyl CoA reductase-related male sterility protein
AT3G43630	1.91		AT3G43630	Vacuolar iron transporter (VIT) family protein
AT1G19250	1.85		FMO1	flavin-dependent monooxygenase 1
AT3G01420	1.85		DOX1	Peroxidase superfamily protein
AT5G38970	1.85		BR6OX1	brassinosteroid-6-oxidase 1
AT4G26050	1.83		PIRL8	plant intracellular ras group-related LRR 8
AT5G49770	1.82		AT5G49770	Leucine-rich repeat protein kinase family protein
AT2G45360	1.81		AT2G45360	ankyrin repeat/KH domain protein (DUF1442)
AT5G59260	1.79		AT5G59260	Concanavalin A-like lectin protein kinase family protein
AT1G24260	1.78		SEP3	K-box region and MADS-box transcription factor family protein
AT2G44010	1.78		AT2G44010	hypothetical protein
AT2G31770	1.76		ARI9	RING/U-box superfamily protein
AT3G07450	1.73		AT3G07450	Bifunctional inhibitor/lipid-transfer protein/seed storage 2S albumin superfamily protein
AT2G05540	1.72		AT2G05540	Glycine-rich protein family
AT2G42430	1.72		LBD16	lateral organ boundaries-domain 16
AT3G25930	1.72		AT3G25930	Adenine nucleotide alpha hydrolases-like superfamily protein
AT4G14130	1.72		XTH15	xyloglucan endotransglucosylase/hydrolase 15
AT3G53480	1.71		ABCG37	pleiotropic drug resistance 9
AT1G68150	1.69		WRKY9	WRKY DNA-binding protein 9
AT5G19700	1.65		AT5G19700	MATE efflux family protein
AT5G04950	1.64		NAS1	nicotianamine synthase 1
AT1G48260	1.62		CIPK17	CBL-interacting protein kinase 17
AT2G31945	1.62		AT2G31945	transmembrane protein
AT3G13610	1.62		AT3G13610	2-oxoglutarate (2OG) and Fe(II)-dependent oxygenase superfamily protein
AT3G52130	1.62		AT3G52130	Bifunctional inhibitor/lipid-transfer protein/seed storage 2S albumin superfamily protein
AT5G62320	1.61		MYB99	myb domain protein 99
AT4G02270	1.6		RHS13	root hair specific 13
AT3G25950	1.59		AT3G25950	TRAM, LAG1 and CLN8 (TLC) lipid-sensing domain containing protein
AT3G50660	1.59		DWF4	Cytochrome P450 superfamily protein
AT5G43350	1.58		PHT1;1	phosphate transporter 1;1
AT5G45080	1.58		PP2-A6	phloem protein 2-A6
AT3G46330	1.57		MEE39	Leucine-rich repeat protein kinase family protein
AT5G04730	1.56		AT5G04730	Ankyrin-repeat containing protein
AT5G52170	1.55		HDG7	homeodomain GLABROUS 7
AT2G22320	1.52		AT2G22320	hypothetical protein
AT5G02350	1.51		AT5G02350	Cysteine/Histidine-rich C1 domain family protein
AT5G57780	1.51		P1R1	transcription factor
AT5G62350	-1.5		AT5G62350	Plant invertase/pectin methylesterase inhibitor superfamily protein
AT2G02990	-1.51		RNS1	ribonuclease 1
AT5G25810	-1.51		tny	Integrase-type DNA-binding superfamily protein
AT1G63055	-1.52		AT1G63055	transmembrane protein
AT3G53830	-1.52		AT3G53830	Regulator of chromosome condensation (RCC1) family protein
AT4G25480	-1.52		DREB1A	dehydration response element B1A
AT1G15010	-1.53		AT1G15010	mediator of RNA polymerase II transcription subunit
AT1G28480	-1.53		GRX480	Thioredoxin superfamily protein
AT5G17220	-1.53		GSTF12	glutathione S-transferase phi 12
AT5G51990	-1.53		CBF4	C-repeat-binding factor 4
AT5G65870	-1.53		PSK5	phytosulfokine 5 precursor
AT1G12950	-1.54		RSH2	root hair specific 2
AT1G65390	-1.54		PP2-A5	phloem protein 2 A5
AT2G29350	-1.54		SAG13	senescence-associated gene 13
AT1G71000	-1.55		AT1G71000	Chaperone DnaJ-domain superfamily protein
AT5G54160	-1.55		OMT1	O-methyltransferase 1
AT3G47500	-1.56		CDF3	cycling DOF factor 3
AT4G22470	-1.57		AT4G22470	protease inhibitor/seed storage/lipid transfer protein (LTP) family protein
AT5G59305	-1.57		AT5G59305	CLAVATA 3/ESR (CLE)-like protein
AT3G49570	-1.58		LSU3	response to low sulfur 3
AT4G27560	-1.58		AT4G27560	UDP-Glycosyltransferase superfamily protein
AT1G24070	-1.59		CSLA10	cellulose synthase-like A10
AT2G22200	-1.59		AT2G22200	Integrase-type DNA-binding superfamily protein
AT3G23770	-1.59		AT3G23770	O-Glycosyl hydrolases family 17 protein
AT3G62740	-1.6		BGLU7	beta glucosidase 7
AT5G67210	-1.6		IRX15-L	IRREGULAR XYLEM protein (DUF579)
AT4G16740	-1.61		TPS03	terpene synthase 03
AT4G38850	-1.61		SAUR15	SAUR-like auxin-responsive protein family
AT5G50720	-1.61		HVA22E	HVA22 homologue E
AT2G34600	-1.62		JAZ7	jasmonate-zim-domain protein 7
AT2G36590	-1.62		ProT3	proline transporter 3
AT4G21850	-1.62		MSRB9	methionine sulfoxide reductase B9
AT5G18030	-1.62		AT5G18030	SAUR-like auxin-responsive protein family
AT5G52310	-1.62		LTI78	low-temperature-responsive protein 78 (LTI78) / desiccation-responsive protein 29A (RD29A)
AT2G42540	-1.63		COR15A	cold-regulated 15a
AT5G06570	-1.63		AT5G06570	alpha/beta-Hydrolases superfamily protein
AT5G20230	-1.63		BCB	blue-copper-binding protein
AT5G40390	-1.63		SIP1	Raffinose synthase family protein
AT1G20450	-1.64		ERD10	Dehydrin family protein
AT4G12410	-1.64		AT4G12410	SAUR-like auxin-responsive protein family
AT4G27590	-1.64		AT4G27590	Heavy metal transport/detoxification superfamily protein
AT5G01380	-1.64		AT5G01380	Homeodomain-like superfamily protein
AT5G35940	-1.64		AT5G35940	Mannose-binding lectin superfamily protein
AT5G42650	-1.64		AOS	allene oxide synthase
AT1G21550	-1.65		AT1G21550	Calcium-binding EF-hand family protein
AT3G28600	-1.65		AT3G28600	P-loop containing nucleoside triphosphate hydrolases superfamily protein
AT5G56880	-1.65		AT5G56880	hypothetical protein
AT1G72500	-1.66		AT1G72500	inter alpha-trypsin inhibitor, heavy chain-like protein
AT2G14610	-1.66		PR1	pathogenesis-related protein 1
AT3G02480	-1.66		AT3G02480	Late embryogenesis abundant protein (LEA) family protein
AT3G25795	-1.66		AT3G25795
AT4G34710	-1.66		ADC2	arginine decarboxylase 2
AT1G10770	-1.68		AT1G10770	Plant invertase/pectin methylesterase inhibitor superfamily protein
AT1G26390	-1.68		AT1G26390	FAD-binding Berberine family protein
AT1G62975	-1.68		AT1G62975	basic helix-loop-helix (bHLH) DNA-binding superfamily protein
AT3G50970	-1.68		LTI30	dehydrin family protein
AT4G20970	-1.68		AT4G20970	basic helix-loop-helix (bHLH) DNA-binding superfamily protein
AT5G64170	-1.68		AT5G64170	dentin sialophosphoprotein-like protein
AT1G75830	-1.69		LCR67	low-molecular-weight cysteine-rich 67
AT2G47780	-1.69		AT2G47780	Rubber elongation factor protein (REF)
AT2G30770	-1.71		CYP71A13	cytochrome P450 family 71 polypeptide
AT4G22620	-1.71		AT4G22620	SAUR-like auxin-responsive protein family
AT4G22880	-1.71		LDOX	leucoanthocyanidin dioxygenase
AT5G05600	-1.71		AT5G05600	2-oxoglutarate (2OG) and Fe(II)-dependent oxygenase superfamily protein
AT1G74430	-1.72		MYB95	myb domain protein 95
AT4G36010	-1.72		AT4G36010	Pathogenesis-related thaumatin superfamily protein
AT5G56840	-1.73		AT5G56840	myb-like transcription factor family protein
AT3G43270	-1.74		AT3G43270	Plant invertase/pectin methylesterase inhibitor superfamily
AT4G35160	-1.74		AT4G35160	O-methyltransferase family protein
AT5G23270	-1.74		STP11	sugar transporter 11
AT1G61610	-1.75		AT1G61610	S-locus lectin protein kinase family protein
AT1G80120	-1.75		AT1G80120	LURP-one-like protein (DUF567)
AT2G39420	-1.76		AT2G39420	alpha/beta-Hydrolases superfamily protein
AT5G52400	-1.76		CYP715A1	cytochrome P450, family 715, subfamily A, polypeptide 1
AT3G03830	-1.77		SAUR28	SAUR-like auxin-responsive protein family
AT3G50280	-1.77		AT3G50280	HXXXD-type acyl-transferase family protein
AT4G00430	-1.77		PIP1;4	plasma membrane intrinsic protein 1;4
AT5G54060	-1.77		UF3GT	UDP-glucose:flavonoid 3-o-glucosyltransferase
AT1G53903	-1.78		AT1G53903	linoleate 9S-lipoxygenase-4 protein, putative (DUF581)
AT1G60190	-1.78		PUB19	ARM repeat superfamily protein
AT2G42360	-1.78		AT2G42360	RING/U-box superfamily protein
AT2G42560	-1.78		AT2G42560	late embryogenesis abundant domain-containing protein / LEA domain-containing protein
AT5G06760	-1.78		LEA4-5	Late Embryogenesis Abundant 4-5
AT5G42800	-1.78		DFR	dihydroflavonol 4-reductase
AT1G16850	-1.79		AT1G16850	transmembrane protein
AT1G22770	-1.79		GI	gigantea protein (GI)
AT1G53885	-1.79		AT1G53885	linoleate 9S-lipoxygenase-4 protein, putative (DUF581)
AT2G12940	-1.8		UNE4	Basic-leucine zipper (bZIP) transcription factor family protein
AT4G33430	-1.8		BAK1	BRI1-associated receptor kinase
AT5G18020	-1.8		SAUR20	SAUR-like auxin-responsive protein family
AT2G32510	-1.82		MAPKKK17	mitogen-activated protein kinase kinase kinase 17
AT4G23215	-1.82		AT4G23215	pseudogene of cysteine-rich RECEPTOR-like kinase
AT4G27310	-1.82		BBX28	B-box type zinc finger family protein
AT5G48850	-1.82		ATSDI1	Tetratricopeptide repeat (TPR)-like superfamily protein
AT3G53600	-1.83		AT3G53600	C2H2-type zinc finger family protein
AT4G17470	-1.83		AT4G17470	alpha/beta-Hydrolases superfamily protein
AT2G05580	-1.84		AT2G05580	Glycine-rich protein family
AT5G19110	-1.84		AT5G19110	Eukaryotic aspartyl protease family protein
AT1G26945	-1.85		KDR	basic helix-loop-helix (bHLH) DNA-binding superfamily protein
AT1G52690	-1.85		LEA7	Late embryogenesis abundant protein (LEA) family protein
AT2G22880	-1.86		AT2G22880	VQ motif-containing protein
AT2G41800	-1.87		AT2G41800	imidazolonepropionase (Protein of unknown function, DUF642)
AT5G05220	-1.87		AT5G05220	hypothetical protein
AT5G12020	-1.87		HSP17.6II	17.6 kDa class II heat shock protein
AT2G34930	-1.88		AT2G34930	disease resistance family protein / LRR family protein
AT3G48450	-1.88		AT3G48450	RPM1-interacting protein 4 (RIN4) family protein
AT5G59310	-1.88		LTP4	lipid transfer protein 4
AT1G02400	-1.91		GA2OX6	gibberellin 2-oxidase 6
AT5G54300	-1.92		AT5G54300	cotton fiber-like protein (DUF761)
AT1G68290	-1.93		ENDO2	endonuclease 2
AT2G24850	-1.93		TAT3	tyrosine aminotransferase 3
AT3G25770	-1.93		AOC2	allene oxide cyclase 2
AT3G49580	-1.93		LSU1	response to low sulfur 1
AT5G55050	-1.94		AT5G55050	GDSL-like Lipase/Acylhydrolase superfamily protein
AT2G17840	-1.95		ERD7	Senescence/dehydration-associated protein-like protein
AT5G44050	-1.95		AT5G44050	MATE efflux family protein
AT1G64160	-1.96		DIR5	Disease resistance-responsive (dirigent-like protein) family protein
AT2G17660	-1.96		AT2G17660	RPM1-interacting protein 4 (RIN4) family protein
AT4G24960	-1.96		HVA22D	HVA22 homologue D
AT3G50770	-1.97		CML41	calmodulin-like 41
AT5G24770	-1.97		VSP2	vegetative storage protein 2
AT1G30135	-1.98		JAZ8	jasmonate-zim-domain protein 8
AT4G05100	-1.98		MYB74	myb domain protein 74
AT4G01360	-1.99		BPS3	BPS1-like protein
AT4G10390	-1.99		AT4G10390	Protein kinase superfamily protein
AT4G25420	-1.99		GA20OX1	2-oxoglutarate (2OG) and Fe(II)-dependent oxygenase superfamily protein
AT2G06050	-2		OPR3	oxophytodienoate-reductase 3
AT3G21500	-2		DXPS1	1-deoxy-D-xylulose 5-phosphate synthase 1
AT1G76650	-2.01		CML38	calmodulin-like 38
AT4G33070	-2.01		AT4G33070	Thiamine pyrophosphate dependent pyruvate decarboxylase family protein
AT5G18050	-2.01		SAUR22	SAUR-like auxin-responsive protein family
AT1G52040	-2.02		MBP1	myrosinase-binding protein 1
AT1G54020	-2.05		AT1G54020	GDSL-like Lipase/Acylhydrolase superfamily protein
AT1G53480	-2.06		MRD1	mto 1 responding down 1
AT4G34410	-2.06		RRTF1	redox responsive transcription factor 1
AT5G06980	-2.06		AT5G06980	hypothetical protein
AT5G28237	-2.06		AT5G28237	Pyridoxal-5'-phosphate-dependent enzyme family protein
AT5G45630	-2.07		AT5G45630	senescence regulator (Protein of unknown function, DUF584)
AT1G22810	-2.08		AT1G22810	Integrase-type DNA-binding superfamily protein
AT1G51090	-2.08		AT1G51090	Heavy metal transport/detoxification superfamily protein
AT3G48520	-2.09		CYP94B3	cytochrome P450, family 94, subfamily B, polypeptide 3
AT1G09950	-2.1		RAS1	RESPONSE TO ABA AND SALT 1
AT5G24420	-2.1		PGL5	6-phosphogluconolactonase 5
AT1G14250	-2.12		AT1G14250	GDA1/CD39 nucleoside phosphatase family protein
AT1G16370	-2.12		OCT6	organic cation/carnitine transporter 6
AT4G08170	-2.12		AT4G08170	Inositol 1,3,4-trisphosphate 5/6-kinase family protein
AT5G24780	-2.12		VSP1	vegetative storage protein 1
AT2G44578	-2.14		AT2G44578	RING/U-box superfamily protein
AT3G21230	-2.14		4CL5	4-coumarate:CoA ligase 5
AT2G24560	-2.15		AT2G24560	GDSL-like Lipase/Acylhydrolase family protein
AT5G64750	-2.18		35520	Integrase-type DNA-binding superfamily protein
AT1G56650	-2.21		PAP1	production of anthocyanin pigment 1
AT1G67856	-2.22		AT1G67856	RING/U-box superfamily protein
AT2G44810	-2.24		DAD1	alpha/beta-Hydrolases superfamily protein
AT5G15960	-2.24		KIN1	stress-responsive protein (KIN1) / stress-induced protein (KIN1)
AT1G50960	-2.25		GA2OX7	gibberellin 2-oxidase 7
AT1G17380	-2.29		JAZ5	jasmonate-zim-domain protein 5
AT2G22760	-2.29		AT2G22760	basic helix-loop-helix (bHLH) DNA-binding superfamily protein
AT1G10370	-2.3		ERD9	Glutathione S-transferase family protein
AT2G37180	-2.34		RD28	Aquaporin-like superfamily protein
AT1G05800	-2.36		DGL	alpha/beta-Hydrolases superfamily protein
AT2G43510	-2.36		TI1	trypsin inhibitor protein 1
AT3G11170	-2.36		FAD7	fatty acid desaturase 7
AT1G47510	-2.39		5PTASE11	inositol polyphosphate 5-phosphatase 11
AT3G27809	-2.39		AT3G27809	hypothetical protein
AT2G05100	-2.4		LHCB2.1	photosystem II light harvesting complex protein 2.1
AT4G38410	-2.44		AT4G38410	Dehydrin family protein
AT1G43160	-2.46		RAP2.6	related to AP2 6
AT5G59580	-2.47		UGT76E1	UDP-glucosyl transferase 76E1
AT1G66060	-2.51		AT1G66060	hypothetical protein (DUF577)
AT1G65890	-2.53		AAE12	acyl activating enzyme 12
AT1G72520	-2.54		LOX4	PLAT/LH2 domain-containing lipoxygenase family protein
AT3G27415	-2.54		AT3G27415	hypothetical protein
AT4G33905	-2.56		AT4G33905	Peroxisomal membrane 22 kDa (Mpv17/PMP22) family protein
AT2G36640	-2.59		ECP63	embryonic cell protein 63
AT2G44240	-2.59		AT2G44240	NEP-interacting protein (DUF239)
AT5G47240	-2.59		NUDT8	nudix hydrolase homolog 8
AT4G36110	-2.62		SAUR9	SAUR-like auxin-responsive protein family
AT1G63030	-2.64		ddf2	Integrase-type DNA-binding superfamily protein
AT2G30830	-2.66		AT2G30830	2-oxoglutarate (2OG) and Fe(II)-dependent oxygenase superfamily protein
AT4G36950	-2.67		MAPKKK21	mitogen-activated protein kinase kinase kinase 21
AT4G37990	-2.67		ELI3-2	cinnamyl alcohol dehydrogenase 8
AT5G45820	-2.67		CIPK20	CBL-interacting protein kinase 20
AT5G13220	-2.69		JAZ10	jasmonate-zim-domain protein 10
AT1G55610	-2.73		BRL1	BRI1 like
AT2G20880	-2.73		ERF53	Integrase-type DNA-binding superfamily protein
AT1G66370	-2.74		MYB113	myb domain protein 113
AT4G28140	-2.74		AT4G28140	Integrase-type DNA-binding superfamily protein
AT1G32910	-2.77		AT1G32910	HXXXD-type acyl-transferase family protein
AT5G62360	-2.8		AT5G62360	Plant invertase/pectin methylesterase inhibitor superfamily protein
AT2G29440	-2.82		GSTU6	glutathione S-transferase tau 6
AT3G22275	-2.86		AT3G22275	jasmonate ZIM-domain protein
AT3G25780	-2.91		AOC3	allene oxide cyclase 3
AT3G09940	-2.92		MDHAR	monodehydroascorbate reductase
AT4G12490	-2.92		AT4G12490	Bifunctional inhibitor/lipid-transfer protein/seed storage 2S albumin superfamily protein
AT4G12500	-2.95		AT4G12500	Bifunctional inhibitor/lipid-transfer protein/seed storage 2S albumin superfamily protein
AT5G24080	-2.96		AT5G24080	Protein kinase superfamily protein
AT1G70640	-2.98		AT1G70640	octicosapeptide/Phox/Bem1p (PB1) domain-containing protein
AT3G25760	-2.98		AOC1	allene oxide cyclase 1
AT3G43250	-3.05		AT3G43250	coiled-coil protein (DUF572)
AT1G17420	-3.06		LOX3	lipoxygenase 3
AT2G39330	-3.12		JAL23	jacalin-related lectin 23
AT5G38120	-3.23		4CL8	AMP-dependent synthetase and ligase family protein
AT5G38130	-3.23		AT5G38130	HXXXD-type acyl-transferase family protein
AT4G12480	-3.27		EARLI1	Bifunctional inhibitor/lipid-transfer protein/seed storage 2S albumin superfamily protein
AT3G44860	-3.28		FAMT	farnesoic acid carboxyl-O-methyltransferase
AT4G21830	-3.29		MSRB7	methionine sulfoxide reductase B7
AT1G12610	-3.3		DDF1	Integrase-type DNA-binding superfamily protein
AT3G25180	-3.39		CYP82G1	cytochrome P450, family 82, subfamily G, polypeptide 1
AT4G11911	-3.44		AT4G11911	STAY-GREEN-like protein
AT1G09350	-3.46		GolS3	galactinol synthase 3
AT1G61120	-3.51		TPS04	terpene synthase 04
AT2G39030	-3.61		NATA1	Acyl-CoA N-acyltransferases (NAT) superfamily protein
AT4G16590	-3.61		CSLA01	cellulose synthase-like A01
AT1G70130	-3.64		AT1G70130	Concanavalin A-like lectin protein kinase family protein
AT1G51780	-3.69		ILL5	IAA-amino acid hydrolase ILR1-like 5
AT5G63450	-3.7		CYP94B1	cytochrome P450, family 94, subfamily B, polypeptide 1
AT3G11480	-3.71		BSMT1	S-adenosyl-L-methionine-dependent methyltransferases superfamily protein
AT1G76640	-3.76		AT1G76640	Calcium-binding EF-hand family protein
AT1G73325	-3.85		AT1G73325	Kunitz family trypsin and protease inhibitor protein
AT5G03090	-4.09		AT5G03090	Mto 1 responding down protein
AT4G15210	-4.29		BAM5	beta-amylase 5
