# Supplementary material for: Overexpression of the vascular brassinosteroid receptor BRL3 confers drought resistance without penalizing plant growth
Source: Nat Commun. 2018 Nov 8;9:4680. doi: 10.1038/s41467-018-06861-3 (PMC6224425; doi:10.1038/s41467-018-06861-3)
Supplement: Supplementary file 15 — Supplementary Data 13 [file 41467_2018_6861_MOESM15_ESM.xlsx]

## Sheet: Hoja1
Supplementary Data File 13: Deregulated genes in quad vs. Col-0 WT at 2 days of drought
SystematicName	logFC	adj.P.Val	Gene Symbol	Gene Brief Description
AT1G47980	4.26641	4.04859e-25	AT1G47980	desiccation-like protein
AT1G20150	3.20035	2.12601e-12	AT1G20150	Subtilisin-like serine endopeptidase family protein
AT5G13380	3.16933	2.01859e-12	AT5G13380	Auxin-responsive GH3 family protein
AT3G50580	3.00155	0.000118884	AT3G50580	transmembrane protein
AT2G28680	2.99403	7.30682e-15	AT2G28680	RmlC-like cupins superfamily protein
AT3G52160	2.94442	3.67591e-14	KCS15	3-ketoacyl-CoA synthase 15
AT4G28395	2.88202	1.30323e-16	A7	Bifunctional inhibitor/lipid-transfer protein/seed storage 2S albumin superfamily protein
AT4G18190	2.87216	3.71834e-12	PUP6	purine permease 6
AT3G63095	2.82792	9.78596e-20	AT3G63095	Tetratricopeptide repeat (TPR)-like superfamily protein
AT2G19070	2.78986	7.6132e-14	SHT	spermidine hydroxycinnamoyl transferase
AT3G16670	2.72549	1.90799e-19	AT3G16670	Pollen Ole e 1 allergen and extensin family protein
AT3G30180	2.67283	8.05884e-20	BR6OX2	brassinosteroid-6-oxidase 2
AT2G41415	2.6535	2.05057e-11	AT2G41415	maternally expressed family protein
AT1G12940	2.57838	2.87565e-09	NRT2.5	nitrate transporter2.5
AT3G59930	2.52329	2.53643e-19	AT3G59930	defensin-like protein
AT4G08040	2.50565	1.38447e-16	ACS11	1-aminocyclopropane-1-carboxylate synthase 11
AT5G33355	2.4918	3.3407e-19	AT5G33355	Defensin-like (DEFL) family protein
AT3G03760	2.48173	3.54382e-08	LBD20	LOB domain-containing protein 20
AT5G14980	2.30423	0.000123536	AT5G14980	alpha/beta-Hydrolases superfamily protein
AT1G02813	2.2728	5.10213e-07	AT1G02813	pectinesterase (Protein of unknown function, DUF538)
AT1G71160	2.23617	1.55767e-13	KCS7	3-ketoacyl-CoA synthase 7
AT1G19250	2.2283	1.30406e-09	FMO1	flavin-dependent monooxygenase 1
AT2G41260	2.22019	1.45933e-13	M17	glycine-rich protein / late embryogenesis abundant protein (M17)
AT5G57785	2.15876	2.76046e-16	AT5G57785	hypothetical protein
AT2G05540	2.09069	2.64045e-16	AT2G05540	Glycine-rich protein family
AT5G07230	2.08272	2.09508e-07	AT5G07230	Bifunctional inhibitor/lipid-transfer protein/seed storage 2S albumin superfamily protein
AT1G56360	2.06954	7.43958e-09	PAP6	purple acid phosphatase 6
AT1G67990	2.05907	2.13343e-11	TSM1	S-adenosyl-L-methionine-dependent methyltransferases superfamily protein
AT5G24540	2.01396	6.92612e-11	BGLU31	beta glucosidase 31
AT3G16660	1.9996	2.17795e-16	AT3G16660	Pollen Ole e 1 allergen and extensin family protein
AT5G41890	1.98207	1.99874e-10	AT5G41890	GDSL-like Lipase/Acylhydrolase superfamily protein
AT1G13230	1.97769	2.16102e-09	AT1G13230	Leucine-rich repeat (LRR) family protein
AT1G76470	1.96046	6.13012e-06	AT1G76470	NAD(P)-binding Rossmann-fold superfamily protein
AT2G24850	1.91599	8.02945e-16	TAT3	tyrosine aminotransferase 3
AT2G32460	1.91059	3.72619e-05	MYB101	myb domain protein 101
AT3G51590	1.89306	1.18155e-10	LTP12	lipid transfer protein 12
AT3G05730	1.87649	2.28972e-14	AT3G05730	defensin-like protein
AT1G06280	1.8752	1.08376e-05	LBD2	LOB domain-containing protein 2
AT5G54010	1.86263	3.5406e-05	AT5G54010	UDP-Glycosyltransferase superfamily protein
AT1G74540	1.85025	3.12397e-10	CYP98A8	cytochrome P450, family 98, subfamily A, polypeptide 8
AT4G16270	1.83618	2.31161e-13	AT4G16270	peroxidase superfamily protein
AT3G49620	1.82521	4.02394e-15	DIN11	2-oxoglutarate (2OG) and Fe(II)-dependent oxygenase superfamily protein
AT1G67980	1.80892	4.25329e-15	CCOAMT	caffeoyl-CoA 3-O-methyltransferase
AT1G01280	1.79247	6.92714e-09	CYP703A2	cytochrome P450, family 703, subfamily A, polypeptide 2
AT1G13140	1.78863	1.13899e-08	CYP86C3	cytochrome P450, family 86, subfamily C, polypeptide 3
AT4G29250	1.78278	4.09165e-06	AT4G29250	HXXXD-type acyl-transferase family protein
AT3G54070	1.75929	5.92723e-12	AT3G54070	LOW protein: ankyrin repeat protein
AT5G62320	1.7566	1.10387e-05	MYB99	myb domain protein 99
AT2G26400	1.75058	6.7944e-07	ARD3	acireductone dioxygenase 3
AT5G22530	1.74909	1.35508e-10	AT5G22530	hypothetical protein
AT4G28397	1.7424	0.000102469	AT4G28397	non-specific lipid-transfer-like protein
AT2G05380	1.73561	0.0186334	GRP3S	glycine-rich protein 3 short isoform
AT1G07340	1.72722	0.00148185	STP2	sugar transporter 2
AT1G68875	1.71981	8.64402e-11	AT1G68875	hypothetical protein
AT5G59260	1.71436	4.10546e-06	AT5G59260	Concanavalin A-like lectin protein kinase family protein
AT1G08065	1.71339	0.000336394	ACA5	alpha carbonic anhydrase 5
AT5G39180	1.7119	8.31472e-08	AT5G39180	RmlC-like cupins superfamily protein
AT1G61070	1.70511	7.72422e-13	LCR66	low-molecular-weight cysteine-rich 66
AT5G26730	1.70045	4.89541e-10	AT5G26730	Fasciclin-like arabinogalactan family protein
AT1G61110	1.70032	3.27159e-06	NAC025	NAC domain containing protein 25
AT2G16910	1.69647	1.47128e-06	AMS	basic helix-loop-helix (bHLH) DNA-binding superfamily protein
AT5G61160	1.69293	6.19264e-13	AACT1	anthocyanin 5-aromatic acyltransferase 1
AT3G42960	1.68977	1.95854e-12	ATA1	TAPETUM 1
AT5G40260	1.68671	1.78492e-06	SWEET8	Nodulin MtN3 family protein
AT4G37390	1.68576	4.72432e-08	BRU6	Auxin-responsive GH3 family protein
AT2G22030	1.67845	0.000371428	AT2G22030	Galactose oxidase/kelch repeat superfamily protein
AT1G30720	1.64923	2.28596e-13	AT1G30720	FAD-binding Berberine family protein
AT3G11980	1.63841	7.12672e-06	MS2	Jojoba acyl CoA reductase-related male sterility protein
AT3G13220	1.63698	1.13899e-08	ABCG26	ABC-2 type transporter family protein
AT5G21150	1.63413	5.30173e-12	2009-08-01	Argonaute family protein
AT4G36350	1.62879	0.000123668	PAP25	purple acid phosphatase 25
AT1G75050	1.62088	1.05955e-11	AT1G75050	Pathogenesis-related thaumatin superfamily protein
AT2G18660	1.61995	2.4474e-11	PNP-A	plant natriuretic peptide A
AT3G26830	1.61826	9.70342e-14	PAD3	Cytochrome P450 superfamily protein
AT1G58340	1.61258	1.79458e-13	ZF14	MATE efflux family protein
AT5G16960	1.60967	9.19894e-07	AT5G16960	Zinc-binding dehydrogenase family protein
AT1G52100	1.60498	2.10623e-08	AT1G52100	Mannose-binding lectin superfamily protein
AT3G45300	1.59094	1.74609e-06	IVD	isovaleryl-CoA-dehydrogenase
AT3G22275	1.5868	5.20715e-05	AT3G22275	jasmonate ZIM-domain protein
AT1G73890	1.58499	5.56268e-06	AT1G73890	Bifunctional inhibitor/lipid-transfer protein/seed storage 2S albumin superfamily protein
AT2G36190	1.58269	1.57603e-05	cwINV4	cell wall invertase 4
AT1G74150	1.56647	1.16614e-09	AT1G74150	Galactose oxidase/kelch repeat superfamily protein
AT1G33430	1.55521	5.33441e-11	AT1G33430	Galactosyltransferase family protein
AT1G15040	1.55265	1.53606e-08	GAT1_2.1	Class I glutamine amidotransferase-like superfamily protein
AT3G57620	1.55098	0.00169248	AT3G57620	glyoxal oxidase-related protein
AT4G23140	1.5508	7.01888e-12	CRK6	cysteine-rich RLK (RECEPTOR-like protein kinase) 6
AT4G23160	1.54467	3.9716e-12	CRK8	cysteine-rich RECEPTOR-like kinase
AT5G50790	1.53707	5.01033e-13	SWEET10	Nodulin MtN3 family protein
AT5G24820	1.51484	1.68738e-09	AT5G24820	Eukaryotic aspartyl protease family protein
AT2G32680	1.50766	1.12112e-11	RLP23	receptor like protein 23
AT2G04070	1.50451	6.5432e-08	AT2G04070	MATE efflux family protein
AT3G24020	-1.50264	1.98013e-10	AT3G24020	Disease resistance-responsive (dirigent-like protein) family protein
AT2G43510	-1.50466	6.90438e-13	TI1	trypsin inhibitor protein 1
AT5G24030	-1.50513	8.27845e-13	SLAH3	SLAC1 homologue 3
AT4G02090	-1.50607	4.40641e-08	AT4G02090	multidrug resistance protein ABC transporter family protein
AT5G51520	-1.50989	0.000638997	AT5G51520	Plant invertase/pectin methylesterase inhibitor superfamily protein
AT4G36610	-1.51075	3.50482e-10	AT4G36610	alpha/beta-Hydrolases superfamily protein
AT5G10770	-1.51091	3.71494e-12	AT5G10770	Eukaryotic aspartyl protease family protein
AT5G09480	-1.51193	2.91547e-11	AT5G09480	hydroxyproline-rich glycoprotein family protein
AT5G01330	-1.5122	8.19601e-06	PDC3	pyruvate decarboxylase-3
AT3G46370	-1.51576	6.43126e-11	AT3G46370	Leucine-rich repeat protein kinase family protein
AT1G73480	-1.5168	5.39889e-13	AT1G73480	alpha/beta-Hydrolases superfamily protein
AT4G37150	-1.52232	7.80221e-11	MES9	methyl esterase 9
AT3G29410	-1.52749	3.6807e-10	AT3G29410	Terpenoid cyclases/Protein prenyltransferases superfamily protein
AT3G13610	-1.53028	4.32039e-13	AT3G13610	2-oxoglutarate (2OG) and Fe(II)-dependent oxygenase superfamily protein
AT3G27950	-1.53293	4.40959e-05	AT3G27950	GDSL-like Lipase/Acylhydrolase superfamily protein
AT1G69570	-1.54301	1.71453e-12	AT1G69570	Dof-type zinc finger DNA-binding family protein
AT1G76690	-1.54386	2.61598e-13	OPR2	12-oxophytodienoate reductase 2
AT1G11655	-1.54495	0.000951407	AT1G11655	hypothetical protein
AT4G13800	-1.54549	1.25594e-08	AT4G13800	magnesium transporter NIPA (DUF803)
AT1G52660	-1.54584	0.010138	AT1G52660	P-loop containing nucleoside triphosphate hydrolases superfamily protein
AT5G05030	-1.54619	0.038394	AT5G05030	NEP-interacting protein, putative (DUF239)
AT4G24000	-1.5478	0.000944859	CSLG2	cellulose synthase like G2
AT4G12500	-1.5484	1.17583e-10	AT4G12500	Bifunctional inhibitor/lipid-transfer protein/seed storage 2S albumin superfamily protein
AT1G35310	-1.55378	6.48248e-07	MLP168	MLP-like protein 168
AT2G38380	-1.55819	3.01873e-13	AT2G38380	Peroxidase superfamily protein
AT1G62540	-1.56038	1.87126e-12	FMO GS-OX2	flavin-monooxygenase glucosinolate S-oxygenase 2
AT5G01300	-1.56467	3.90371e-07	AT5G01300	PEBP (phosphatidylethanolamine-binding protein) family protein
AT3G44450	-1.56484	2.07917e-13	AT3G44450	hypothetical protein
AT2G28860	-1.56528	2.46216e-05	CYP710A4	cytochrome P450, family 710, subfamily A, polypeptide 4
AT1G50580	-1.56554	0.00126392	AT1G50580	UDP-Glycosyltransferase superfamily protein
AT3G52790	-1.56744	1.38805e-07	AT3G52790	peptidoglycan-binding LysM domain-containing protein
AT4G28140	-1.57021	5.71236e-13	AT4G28140	Integrase-type DNA-binding superfamily protein
AT1G01250	-1.57067	3.92716e-10	AT1G01250	Integrase-type DNA-binding superfamily protein
AT5G05900	-1.57371	0.000237526	AT5G05900	UDP-Glycosyltransferase superfamily protein
AT3G05920	-1.57638	0.00554164	AT3G05920	Heavy metal transport/detoxification superfamily protein
AT5G53820	-1.57983	6.36744e-09	AT5G53820	Late embryogenesis abundant protein (LEA) family protein
AT4G38410	-1.58761	9.75075e-07	AT4G38410	Dehydrin family protein
AT5G15850	-1.59061	7.79437e-13	COL1	CONSTANS-like 1
AT2G19590	-1.594	0.000493748	ACO1	ACC oxidase 1
AT5G04970	-1.59405	0.00115744	AT5G04970	Plant invertase/pectin methylesterase inhibitor superfamily
AT5G13580	-1.59507	1.68788e-11	ABCG6	ABC-2 type transporter family protein
AT1G27740	-1.59676	0.000438585	RSL4	root hair defective 6-like 4
AT4G01140	-1.60493	4.53411e-06	AT4G01140	transmembrane protein, putative (DUF1191)
AT1G12080	-1.60767	2.55767e-13	AT1G12080	Vacuolar calcium-binding protein-like protein
AT3G61400	-1.60899	5.22137e-05	AT3G61400	2-oxoglutarate (2OG) and Fe(II)-dependent oxygenase superfamily protein
AT5G13900	-1.60961	9.81501e-10	AT5G13900	Bifunctional inhibitor/lipid-transfer protein/seed storage 2S albumin superfamily protein
AT3G27690	-1.6117	2.00558e-12	LHCB2.3	photosystem II light harvesting complex protein 2.3
AT1G71000	-1.61304	4.05471e-07	AT1G71000	Chaperone DnaJ-domain superfamily protein
AT5G62430	-1.61791	1.62806e-13	CDF1	cycling DOF factor 1
AT1G05700	-1.61822	8.51344e-07	AT1G05700	Leucine-rich repeat transmembrane protein kinase protein
AT4G33720	-1.62319	2.05159e-08	AT4G33720	CAP (Cysteine-rich secretory proteins, Antigen 5, and Pathogenesis-related 1 protein) superfamily protein
AT4G25470	-1.63018	1.69181e-12	CBF2	C-repeat/DRE binding factor 2
AT1G13650	-1.6323	1.73453e-12	AT1G13650	hypothetical protein
AT1G29430	-1.63567	1.18166e-13	AT1G29430	SAUR-like auxin-responsive protein family
AT3G29250	-1.6357	1.69344e-13	SDR4	NAD(P)-binding Rossmann-fold superfamily protein
AT5G05270	-1.63626	9.49203e-14	CHIL	Chalcone-flavanone isomerase family protein
AT5G27780	-1.63704	1.61469e-13	SAUR75	SAUR-like auxin-responsive protein family
AT3G11550	-1.63944	0.000141889	CASP2	Uncharacterized protein family (UPF0497)
AT4G28410	-1.63947	0.000113613	AT4G28410	Tyrosine transaminase family protein
AT1G12040	-1.64161	7.19872e-05	LRX1	leucine-rich repeat/extensin 1
AT1G54540	-1.64519	4.31724e-11	AT1G54540	Late embryogenesis abundant (LEA) hydroxyproline-rich glycoprotein family
AT1G35720	-1.64936	7.19022e-14	ANNAT1	annexin 1
AT2G19900	-1.64955	2.2218e-05	NADP-ME1	NADP-malic enzyme 1
AT2G46640	-1.65239	4.28676e-14	AT2G46640	NAD-dependent protein deacetylase HST1-like protein
AT1G10370	-1.65248	1.60547e-13	ERD9	Glutathione S-transferase family protein
AT3G21180	-1.65407	0.000441108	ACA9	autoinhibited Ca(2 )-ATPase 9
AT5G52570	-1.65486	2.71929e-10	BETA-OHASE 2	beta-carotene hydroxylase 2
AT1G60190	-1.66063	6.19264e-13	PUB19	ARM repeat superfamily protein
AT5G37940	-1.665	5.26021e-14	AT5G37940	Zinc-binding dehydrogenase family protein
AT2G44110	-1.66738	0.0127623	MLO15	Seven transmembrane MLO family protein
AT4G02330	-1.67134	7.4251e-14	ATPMEPCRB	Plant invertase/pectin methylesterase inhibitor superfamily
AT2G23410	-1.68122	4.01625e-07	CPT	cis-prenyltransferase
AT5G58010	-1.68706	3.068e-05	LRL3	LJRHL1-like 3
AT1G49030	-1.69181	9.68638e-08	AT1G49030	PLAC8 family protein
AT3G48340	-1.69583	1.57729e-11	CEP2	Cysteine proteinases superfamily protein
AT3G62730	-1.70084	7.19424e-10	AT3G62730	desiccation-like protein
AT3G23175	-1.70143	2.13848e-09	AT3G23175	HR-like lesion-inducing protein-like protein
AT4G28790	-1.70169	7.35306e-06	AT4G28790	basic helix-loop-helix (bHLH) DNA-binding superfamily protein
AT1G05260	-1.70401	2.91455e-14	RCI3	Peroxidase superfamily protein
AT5G45070	-1.70695	1.42548e-09	PP2-A8	phloem protein 2-A8
AT1G62333	-1.7075	3.69014e-08	AT1G62333	hypothetical protein
AT5G43211	-1.70795	0.0107358	AT5G43211	hypothetical protein
AT3G04420	-1.70962	0.00399748	NAC048	NAC domain containing protein 48
AT1G08590	-1.71303	4.66184e-11	AT1G08590	Leucine-rich receptor-like protein kinase family protein
AT5G52020	-1.7245	2.06715e-06	AT5G52020	Integrase-type DNA-binding superfamily protein
AT5G43150	-1.72677	2.99461e-14	AT5G43150	elongation factor
AT4G22210	-1.72818	1.64529e-11	LCR85	low-molecular-weight cysteine-rich 85
AT4G36110	-1.72836	1.0454e-13	SAUR9	SAUR-like auxin-responsive protein family
AT5G26310	-1.72844	6.70277e-13	UGT72E3	UDP-Glycosyltransferase superfamily protein
AT2G30660	-1.72926	6.3389e-06	AT2G30660	ATP-dependent caseinolytic (Clp) protease/crotonase family protein
AT1G63030	-1.72991	2.7932e-05	ddf2	Integrase-type DNA-binding superfamily protein
AT3G24750	-1.73145	5.57375e-06	AT3G24750	hypothetical protein
AT2G26695	-1.73483	1.43022e-10	AT2G26695	Ran BP2/NZF zinc finger-like superfamily protein
AT5G47990	-1.74054	3.32751e-07	CYP705A5	cytochrome P450, family 705, subfamily A, polypeptide 5
AT1G64360	-1.74087	1.6572e-14	AT1G64360	hypothetical protein
AT4G26320	-1.74316	7.43451e-14	AGP13	arabinogalactan protein 13
AT1G57750	-1.74582	1.58491e-09	CYP96A15	cytochrome P450, family 96, subfamily A, polypeptide 15
AT1G65310	-1.7477	6.71552e-11	XTH17	xyloglucan endotransglucosylase/hydrolase 17
AT1G02820	-1.75085	2.22165e-14	LEA3	Late embryogenesis abundant 3 (LEA3) family protein
AT2G47540	-1.75137	9.84356e-07	AT2G47540	Pollen Ole e 1 allergen and extensin family protein
AT2G34390	-1.75452	8.33558e-07	NIP2;1	NOD26-like intrinsic protein 2;1
AT3G23470	-1.75554	1.20916e-05	AT3G23470	Cyclopropane-fatty-acyl-phospholipid synthase
AT5G24120	-1.75663	2.84761e-14	SIGE	sigma factor E
AT3G56980	-1.76047	1.86911e-13	bHLH39	basic helix-loop-helix (bHLH) DNA-binding superfamily protein
AT2G39530	-1.76277	6.1687e-06	AT2G39530	Uncharacterized protein family (UPF0497)
AT5G14340	-1.76818	0.000470969	MYB40	myb domain protein 40
AT1G80130	-1.76945	3.67391e-10	AT1G80130	Tetratricopeptide repeat (TPR)-like superfamily protein
AT2G22470	-1.77414	6.86789e-15	AGP2	arabinogalactan protein 2
AT1G13590	-1.77426	3.68512e-10	PSK1	phytosulfokine 1 precursor
AT3G18450	-1.77588	0.000195236	AT3G18450	PLAC8 family protein
AT3G46270	-1.77593	1.26168e-05	AT3G46270	receptor protein kinase-like protein
AT5G24140	-1.77696	8.36165e-05	SQP2	squalene monooxygenase 2
AT5G23020	-1.77747	6.7243e-15	IMS2	2-isopropylmalate synthase 2
AT1G19900	-1.77934	0.000221336	AT1G19900	glyoxal oxidase-related protein
AT2G23000	-1.78208	1.10106e-13	scpl10	serine carboxypeptidase-like 10
AT2G48080	-1.78532	1.16951e-11	AT2G48080	oxidoreductase, 2OG-Fe(II) oxygenase family protein
AT2G47550	-1.79195	2.27246e-09	AT2G47550	Plant invertase/pectin methylesterase inhibitor superfamily
AT5G09470	-1.79332	9.09219e-09	2003-12-01	dicarboxylate carrier 3
AT3G49960	-1.79439	9.26455e-08	AT3G49960	Peroxidase superfamily protein
AT1G52680	-1.80038	3.00735e-05	AT1G52680	late embryogenesis abundant protein-related / LEA protein-like protein
AT1G51470	-1.81477	8.86618e-06	BGLU35	beta glucosidase 35
AT2G34655	-1.81801	3.97279e-15	AT2G34655	hypothetical protein
AT4G30290	-1.83112	1.92707e-12	XTH19	xyloglucan endotransglucosylase/hydrolase 19
AT5G48850	-1.83267	6.77666e-15	ATSDI1	Tetratricopeptide repeat (TPR)-like superfamily protein
AT3G49580	-1.83418	1.18001e-14	LSU1	response to low sulfur 1
AT3G50610	-1.83664	9.32454e-07	AT3G50610	DNA-directed RNA polymerase II subunit RPB1-like protein
AT1G08090	-1.84024	1.23845e-14	NRT2:1	nitrate transporter 2:1
AT4G15290	-1.84073	2.68473e-05	ATCSLB05	Cellulose synthase family protein
AT2G05100	-1.84315	9.83475e-14	LHCB2.1	photosystem II light harvesting complex protein 2.1
AT1G71690	-1.84492	7.93491e-12	AT1G71690	glucuronoxylan 4-O-methyltransferase-like protein (DUF579)
AT2G43890	-1.85401	1.51041e-05	AT2G43890	Pectin lyase-like superfamily protein
AT2G33380	-1.85512	2.99961e-15	RD20	Caleosin-related family protein
AT1G65300	-1.85804	1.15383e-12	AGL38	AGAMOUS-like 38
AT5G66815	-1.86048	5.93234e-06	AT5G66815	transmembrane protein
AT3G56275	-1.86381	1.7618e-13	AT3G56275	pseudogene of expressed protein
AT5G59305	-1.86946	5.53287e-10	AT5G59305	CLAVATA 3/ESR (CLE)-like protein
AT4G22020	-1.87322	0.00149321	AT4G22020	pseudogene of hypothetical protein%2C similar to uncharacterized glycine-rich protein (GI:7269047) %7BArabidopsis thaliana%7D
AT1G52060	-1.87499	6.26802e-05	AT1G52060	Mannose-binding lectin superfamily protein
AT4G27310	-1.87586	3.88352e-14	BBX28	B-box type zinc finger family protein
AT1G72416	-1.88219	5.11957e-12	AT1G72416	Chaperone DnaJ-domain superfamily protein
AT3G27150	-1.88647	1.49434e-12	AT3G27150	Galactose oxidase/kelch repeat superfamily protein
AT5G04950	-1.88782	1.30525e-15	NAS1	nicotianamine synthase 1
AT5G24770	-1.88884	3.19362e-14	VSP2	vegetative storage protein 2
AT4G22810	-1.89257	8.41973e-10	AT4G22810	Putative AT-hook DNA-binding family protein
AT5G38000	-1.89706	2.02863e-15	AT5G38000	Zinc-binding dehydrogenase family protein
AT5G09530	-1.89776	8.54221e-15	PELPK1	hydroxyproline-rich glycoprotein family protein
AT3G44970	-1.89819	1.09365e-07	AT3G44970	Cytochrome P450 superfamily protein
AT4G21760	-1.89908	1.54349e-14	BGLU47	beta-glucosidase 47
AT5G65870	-1.8991	1.20508e-15	PSK5	phytosulfokine 5 precursor
AT4G36700	-1.901	1.15558e-07	AT4G36700	RmlC-like cupins superfamily protein
AT3G48520	-1.90157	2.74497e-08	CYP94B3	cytochrome P450, family 94, subfamily B, polypeptide 3
AT4G19170	-1.90266	5.47342e-11	NCED4	nine-cis-epoxycarotenoid dioxygenase 4
AT1G73040	-1.90812	5.98011e-13	AT1G73040	Mannose-binding lectin superfamily protein
AT1G48930	-1.91404	0.00020886	GH9C1	glycosyl hydrolase 9C1
AT4G19030	-1.91424	7.391e-14	NLM1	NOD26-like major intrinsic protein 1
AT3G29635	-1.91619	5.48251e-05	AT3G29635	HXXXD-type acyl-transferase family protein
AT1G66390	-1.92309	4.64058e-05	MYB90	myb domain protein 90
AT5G10580	-1.92547	3.95235e-14	AT5G10580	plant/protein (Protein of unknown function, DUF599)
AT3G21500	-1.93119	2.46809e-05	DXPS1	1-deoxy-D-xylulose 5-phosphate synthase 1
AT5G14565	-1.93589	5.68419e-16	MIR398C
AT3G55580	-1.93648	6.29527e-11	AT3G55580	Regulator of chromosome condensation (RCC1) family protein
AT2G46670	-1.93853	6.80415e-14	AT2G46670	CCT motif family protein
AT1G17180	-1.93888	8.2965e-14	GSTU25	glutathione S-transferase TAU 25
AT1G14390	-1.94293	0.0414549	AT1G14390	Leucine-rich repeat protein kinase family protein
AT1G14220	-1.94407	1.5739e-07	AT1G14220	Ribonuclease T2 family protein
AT4G22212	-1.94467	8.43445e-16	AT4G22212	defensin-like protein
AT4G19750	-1.94689	7.29416e-05	AT4G19750	Glycosyl hydrolase family protein with chitinase insertion domain-containing protein
AT5G09978	-1.94758	6.14642e-12	PEP7	elicitor peptide 7 precursor
AT3G51680	-1.95022	1.12046e-06	SDR2	NAD(P)-binding Rossmann-fold superfamily protein
AT1G57590	-1.95646	3.88666e-11	AT1G57590	Pectinacetylesterase family protein
AT5G56840	-1.9583	4.08507e-12	AT5G56840	myb-like transcription factor family protein
AT3G54580	-1.9601	0.000111834	AT3G54580	Proline-rich extensin-like family protein
AT3G01260	-1.96213	9.53835e-12	AT3G01260	Galactose mutarotase-like superfamily protein
AT2G39430	-1.96872	8.77986e-13	AT2G39430	Disease resistance-responsive (dirigent-like protein) family protein
AT5G19520	-1.9719	3.10536e-11	MSL9	mechanosensitive channel of small conductance-like 9
AT3G47720	-1.97404	5.53753e-06	SRO4	similar to RCD one 4
AT4G25220	-1.97408	1.2065e-06	G3Pp2	root hair specific 15
AT5G06760	-1.97666	2.02708e-15	LEA4-5	Late Embryogenesis Abundant 4-5
AT5G54370	-1.97755	6.45164e-06	AT5G54370	Late embryogenesis abundant (LEA) protein-like protein
AT1G01580	-1.9782	6.62788e-16	FRO2	ferric reduction oxidase 2
AT4G33430	-1.98623	3.51539e-16	BAK1	BRI1-associated receptor kinase
AT1G54000	-1.9864	4.68546e-13	GLL22	GDSL-like Lipase/Acylhydrolase superfamily protein
AT1G29920	-1.99048	4.11827e-14	CAB2	chlorophyll A/B-binding protein 2
AT4G31970	-1.9913	3.97912e-13	CYP82C2	cytochrome P450, family 82, subfamily C, polypeptide 2
AT1G70260	-1.99481	8.02945e-16	UMAMIT36	nodulin MtN21 /EamA-like transporter family protein
AT3G24240	-1.99773	1.98149e-11	AT3G24240	Leucine-rich repeat receptor-like protein kinase family protein
AT2G41810	-2.00886	1.16951e-11	AT2G41810	imidazolonepropionase (Protein of unknown function, DUF642)
AT1G56160	-2.01199	0.000216412	MYB72	myb domain protein 72
AT3G25930	-2.01199	8.96542e-15	AT3G25930	Adenine nucleotide alpha hydrolases-like superfamily protein
AT1G05660	-2.01228	0.000295405	AT1G05660	Pectin lyase-like superfamily protein
AT4G11290	-2.01273	1.04763e-15	AT4G11290	Peroxidase superfamily protein
AT4G20210	-2.01558	7.7705e-08	AT4G20210	Terpenoid cyclases/Protein prenyltransferases superfamily protein
AT5G13170	-2.01774	0.0297327	SAG29	senescence-associated gene 29
AT2G41970	-2.0186	9.40809e-05	AT2G41970	Protein kinase superfamily protein
AT5G53048	-2.01874	5.08692e-12	AT5G53048	Natural antisense transcript overlaps with AT5G53050
AT2G47520	-2.02167	4.59409e-13	ERF71	Integrase-type DNA-binding superfamily protein
AT3G12320	-2.03465	3.81922e-14	AT3G12320	hypothetical protein
AT2G24400	-2.03465	2.01753e-05	AT2G24400	SAUR-like auxin-responsive protein family
AT4G22666	-2.03679	4.00681e-06	AT4G22666	Bifunctional inhibitor/lipid-transfer protein/seed storage 2S albumin superfamily protein
AT2G28850	-2.03688	6.84416e-09	CYP710A3	cytochrome P450, family 710, subfamily A, polypeptide 3
AT1G43800	-2.03793	2.46123e-16	FTM1	Plant stearoyl-acyl-carrier-protein desaturase family protein
AT1G77330	-2.04999	3.76912e-16	AT1G77330	2-oxoglutarate (2OG) and Fe(II)-dependent oxygenase superfamily protein
AT3G50640	-2.05102	2.14736e-09	AT3G50640	hypothetical protein
AT4G19690	-2.05299	4.81962e-13	IRT1	iron-regulated transporter 1
AT4G31470	-2.05641	6.97174e-09	AT4G31470	CAP (Cysteine-rich secretory proteins, Antigen 5, and Pathogenesis-related 1 protein) superfamily protein
AT2G15300	-2.07793	6.2828e-06	AT2G15300	Leucine-rich repeat protein kinase family protein
AT3G22620	-2.08212	8.28548e-17	AT3G22620	Bifunctional inhibitor/lipid-transfer protein/seed storage 2S albumin superfamily protein
AT1G03790	-2.08595	9.80394e-07	SOM	Zinc finger C-x8-C-x5-C-x3-H type family protein
AT1G01060	-2.08968	8.82554e-08	LHY	Homeodomain-like superfamily protein
AT2G29870	-2.09934	2.924e-09	AT2G29870	Aquaporin-like superfamily protein
AT1G63450	-2.10353	2.93964e-06	RHS8	root hair specific 8
AT1G32900	-2.10401	5.55304e-17	GBSS1	UDP-Glycosyltransferase superfamily protein
AT5G45830	-2.10813	1.94822e-08	DOG1	delay of germination 1
AT4G22230	-2.11998	3.69421e-14	AT4G22230	defensin-like protein
AT3G29430	-2.12182	4.15941e-05	AT3G29430	Terpenoid synthases superfamily protein
AT3G02380	-2.12865	1.25803e-07	COL2	CONSTANS-like 2
AT3G21340	-2.13129	0.000748485	AT3G21340	Leucine-rich repeat protein kinase family protein
AT1G06260	-2.13488	5.17764e-09	AT1G06260	Cysteine proteinases superfamily protein
AT5G26260	-2.14116	1.76826e-16	AT5G26260	TRAF-like family protein
AT1G66470	-2.14593	0.00010513	RHD6	ROOT HAIR DEFECTIVE6
AT1G59730	-2.14765	3.36087e-10	TH7	thioredoxin H-type 7
AT1G54890	-2.14934	1.59834e-11	AT1G54890	Late embryogenesis abundant (LEA) protein-like protein
AT1G30750	-2.15196	3.06521e-10	AT1G30750	TPRXL
AT1G53480	-2.15283	7.19022e-14	MRD1	mto 1 responding down 1
AT2G27550	-2.16251	7.53723e-14	ATC	centroradiali
AT3G46900	-2.16967	1.0919e-15	COPT2	copper transporter 2
AT1G03940	-2.176	2.45623e-09	AT1G03940	HXXXD-type acyl-transferase family protein
AT3G19350	-2.18691	3.37288e-14	MPC	maternally expressed pab C-terminal
AT2G47770	-2.18735	8.25246e-09	TSPO	TSPO(outer membrane tryptophan-rich sensory protein)-like protein
AT2G23630	-2.1912	1.03438e-06	sks16	SKU5 similar 16
AT5G03545	-2.19744	4.98009e-09	AT5G03545	expressed in response to phosphate starvation protein
AT4G40090	-2.20224	4.60014e-14	AGP3	arabinogalactan protein 3
AT5G24100	-2.20679	2.82395e-06	AT5G24100	Leucine-rich repeat protein kinase family protein
AT4G33560	-2.2181	7.30682e-15	AT4G33560	Wound-responsive family protein
AT3G54890	-2.22253	2.20295e-14	LHCA1	chlorophyll a-b binding protein 6
AT5G24410	-2.22541	1.35892e-09	PGL4	6-phosphogluconolactonase 4
AT3G28550	-2.23029	1.25964e-12	AT3G28550	Proline-rich extensin-like family protein
AT4G30320	-2.2316	1.82519e-09	AT4G30320	CAP (Cysteine-rich secretory proteins, Antigen 5, and Pathogenesis-related 1 protein) superfamily protein
AT5G42500	-2.23483	5.47678e-11	AT5G42500	Disease resistance-responsive (dirigent-like protein) family protein
AT1G70720	-2.24715	8.88617e-08	AT1G70720	Plant invertase/pectin methylesterase inhibitor superfamily protein
AT5G23830	-2.24948	1.55873e-16	AT5G23830	MD-2-related lipid recognition domain-containing protein
AT5G39890	-2.25379	1.17154e-12	AT5G39890	2-aminoethanethiol dioxygenase, putative (DUF1637)
AT2G39030	-2.26301	1.09096e-17	NATA1	Acyl-CoA N-acyltransferases (NAT) superfamily protein
AT2G02990	-2.26947	5.65375e-14	RNS1	ribonuclease 1
AT5G05500	-2.27099	2.25074e-10	MOP10	Pollen Ole e 1 allergen and extensin family protein
AT1G77120	-2.27493	3.24556e-17	ADH1	alcohol dehydrogenase 1
AT5G25110	-2.27685	6.78412e-17	CIPK25	CBL-interacting protein kinase 25
AT3G09925	-2.27689	3.54546e-10	AT3G09925	Pollen Ole e 1 allergen and extensin family protein
AT3G25795	-2.27832	3.23878e-10	AT3G25795
AT1G16730	-2.28363	5.66078e-17	UP6	hypothetical protein
AT3G22570	-2.28541	4.37885e-06	AT3G22570	Bifunctional inhibitor/lipid-transfer protein/seed storage 2S albumin superfamily protein
AT1G09090	-2.28921	0.0332425	RBOHB	respiratory burst oxidase-like protein
AT4G00680	-2.29031	8.2965e-14	ADF8	actin depolymerizing factor 8
AT3G28270	-2.29823	8.00396e-12	AT3G28270	transmembrane protein, putative (DUF677)
AT1G75910	-2.30134	3.49451e-11	EXL4	extracellular lipase 4
AT5G52390	-2.30373	6.41503e-14	AT5G52390	PAR1 protein
AT2G36640	-2.31103	0.00929209	ECP63	embryonic cell protein 63
AT1G65330	-2.31276	3.95366e-09	PHE1	MADS-box transcription factor family protein
AT4G18510	-2.33931	6.96691e-13	CLE2	CLAVATA3/ESR-related 2
AT3G62680	-2.3606	1.26344e-07	PRP3	proline-rich protein 3
AT5G45890	-2.36819	5.33954e-18	SAG12	senescence-associated gene 12
AT1G70640	-2.36936	1.53726e-12	AT1G70640	octicosapeptide/Phox/Bem1p (PB1) domain-containing protein
AT1G55610	-2.39398	1.65253e-14	BRL1	BRI1 like
AT4G09820	-2.39636	3.55531e-13	TT8	basic helix-loop-helix (bHLH) DNA-binding superfamily protein
AT5G49270	-2.40009	1.0182e-11	SHV2	COBRA-like extracellular glycosyl-phosphatidyl inositol-anchored protein family
AT3G56970	-2.40337	3.24922e-17	bHLH38	basic helix-loop-helix (bHLH) DNA-binding superfamily protein
AT1G62280	-2.40742	6.34717e-09	SLAH1	SLAC1 homologue 1
AT5G24080	-2.4132	3.28468e-08	AT5G24080	Protein kinase superfamily protein
AT1G12610	-2.41428	1.54882e-07	DDF1	Integrase-type DNA-binding superfamily protein
AT4G11210	-2.41815	3.21255e-11	AT4G11210	Disease resistance-responsive (dirigent-like protein) family protein
AT3G08860	-2.43949	2.09681e-16	PYD4	PYRIMIDINE 4
AT2G39510	-2.43994	2.41545e-15	UMAMIT14	nodulin MtN21 /EamA-like transporter family protein
AT2G41800	-2.45112	9.9621e-15	AT2G41800	imidazolonepropionase (Protein of unknown function, DUF642)
AT3G01190	-2.47843	7.84657e-12	AT3G01190	Peroxidase superfamily protein
AT5G23220	-2.4891	3.67638e-12	NIC3	nicotinamidase 3
AT5G48070	-2.48925	4.29035e-17	XTH20	xyloglucan endotransglucosylase/hydrolase 20
AT5G19890	-2.50537	1.903e-17	AT5G19890	Peroxidase superfamily protein
AT5G40590	-2.51623	9.23652e-13	AT5G40590	Cysteine/Histidine-rich C1 domain family protein
AT2G32300	-2.5349	7.30682e-15	UCC1	uclacyanin 1
AT1G09950	-2.53569	1.10469e-17	RAS1	RESPONSE TO ABA AND SALT 1
AT4G12480	-2.55287	2.34302e-19	EARLI1	Bifunctional inhibitor/lipid-transfer protein/seed storage 2S albumin superfamily protein
AT5G53250	-2.57088	8.58784e-18	AGP22	arabinogalactan protein 22
AT5G52300	-2.57545	0.0151323	LTI65	CAP160 protein
AT5G10040	-2.58451	7.98568e-10	AT5G10040	transmembrane protein
AT1G34510	-2.58774	1.17528e-08	AT1G34510	Peroxidase superfamily protein
AT5G10130	-2.5886	3.06941e-07	AT5G10130	Pollen Ole e 1 allergen and extensin family protein
AT1G47600	-2.5941	4.06815e-07	BGLU34	beta glucosidase 34
AT5G50800	-2.59742	4.81173e-18	SWEET13	Nodulin MtN3 family protein
AT3G29590	-2.60418	1.39411e-14	AT5MAT	HXXXD-type acyl-transferase family protein
AT3G49845	-2.60482	5.01026e-10	WIH3	cysteine-rich TM module stress tolerance protein
AT3G55230	-2.60747	1.0458e-13	AT3G55230	Disease resistance-responsive (dirigent-like protein) family protein
AT5G35660	-2.61121	2.36035e-08	AT5G35660	Glycine-rich protein family
AT1G62710	-2.6179	4.75683e-19	BETA-VPE	beta vacuolar processing enzyme
AT1G27140	-2.6205	2.17395e-09	GSTU14	glutathione S-transferase tau 14
AT1G66280	-2.62779	8.60242e-19	BGLU22	Glycosyl hydrolase superfamily protein
AT3G43190	-2.63712	1.3277e-18	SUS4	sucrose synthase 4
AT4G29690	-2.6378	6.88595e-18	AT4G29690	Alkaline-phosphatase-like family protein
AT2G25980	-2.63832	3.76912e-16	AT2G25980	Mannose-binding lectin superfamily protein
AT5G67400	-2.64404	1.9156e-07	RHS19	root hair specific 19
AT2G44240	-2.64532	6.57716e-12	AT2G44240	NEP-interacting protein (DUF239)
AT5G13930	-2.66154	3.88298e-19	TT4	Chalcone and stilbene synthase family protein
AT4G33550	-2.6644	3.27471e-18	AT4G33550	Bifunctional inhibitor/lipid-transfer protein/seed storage 2S albumin superfamily protein
AT1G30870	-2.6652	2.89716e-09	AT1G30870	Peroxidase superfamily protein
AT2G03720	-2.66672	6.44466e-09	MRH6	Adenine nucleotide alpha hydrolases-like superfamily protein
AT4G25790	-2.66904	2.4474e-11	AT4G25790	CAP (Cysteine-rich secretory proteins, Antigen 5, and Pathogenesis-related 1 protein) superfamily protein
AT1G14960	-2.66957	2.72024e-05	AT1G14960	Polyketide cyclase/dehydrase and lipid transport superfamily protein
AT4G31940	-2.69301	1.95314e-12	CYP82C4	cytochrome P450, family 82, subfamily C, polypeptide 4
AT1G52050	-2.69431	6.89721e-10	AT1G52050	Mannose-binding lectin superfamily protein
AT4G33880	-2.69564	3.05497e-07	RSL2	ROOT HAIR DEFECTIVE 6-LIKE 2
AT1G13420	-2.70538	7.17364e-19	ST4B	sulfotransferase 4B
AT2G18800	-2.72109	8.53407e-10	XTH21	xyloglucan endotransglucosylase/hydrolase 21
AT3G13784	-2.75391	1.18624e-16	CWINV5	cell wall invertase 5
AT5G60520	-2.7693	3.93535e-14	AT5G60520	Late embryogenesis abundant (LEA) protein-like protein
AT5G60530	-2.78052	1.91781e-15	AT5G60530	late embryogenesis abundant protein-related / LEA protein-like protein
AT5G42590	-2.78183	6.52585e-11	CYP71A16	cytochrome P450, family 71, subfamily A, polypeptide 16
AT1G74500	-2.78586	4.54566e-07	BS1	activation-tagged BRI1(brassinosteroid-insensitive 1)-suppressor 1
AT1G66060	-2.78712	4.68023e-16	AT1G66060	hypothetical protein (DUF577)
AT5G15960	-2.79221	1.85688e-12	KIN1	stress-responsive protein (KIN1) / stress-induced protein (KIN1)
AT2G42540	-2.80182	1.42734e-19	COR15A	cold-regulated 15a
AT5G59330	-2.80265	4.86419e-14	AT5G59330	Bifunctional inhibitor/lipid-transfer protein/seed storage 2S albumin superfamily protein
AT4G15390	-2.80352	7.17364e-19	AT4G15390	HXXXD-type acyl-transferase family protein
AT5G35940	-2.82707	1.1285e-14	AT5G35940	Mannose-binding lectin superfamily protein
AT2G27370	-2.82856	1.35393e-14	CASP3	Uncharacterized protein family (UPF0497)
AT4G14090	-2.831	1.04724e-19	AT4G14090	UDP-Glycosyltransferase superfamily protein
AT4G33120	-2.86281	3.67414e-14	AT4G33120	S-adenosyl-L-methionine-dependent methyltransferases superfamily protein
AT3G23800	-2.88169	1.75734e-14	SBP3	selenium-binding protein 3
AT5G04960	-2.89057	3.16977e-09	AT5G04960	Plant invertase/pectin methylesterase inhibitor superfamily
AT5G06980	-2.89803	1.5656e-20	AT5G06980	hypothetical protein
AT4G22870	-2.97562	1.47408e-16	AT4G22870	2-oxoglutarate (2OG) and Fe(II)-dependent oxygenase superfamily protein
AT5G45820	-3.01878	3.68651e-17	CIPK20	CBL-interacting protein kinase 20
AT5G57530	-3.025	1.06823e-10	XTH12	xyloglucan endotransglucosylase/hydrolase 12
AT2G43880	-3.03645	1.92707e-12	AT2G43880	Pectin lyase-like superfamily protein
AT5G42180	-3.03653	3.3407e-19	PER64	Peroxidase superfamily protein
AT5G59320	-3.03869	3.1737e-18	LTP3	lipid transfer protein 3
AT3G20940	-3.05718	4.86419e-14	CYP705A30	cytochrome P450, family 705, subfamily A, polypeptide 30
AT1G56650	-3.06625	5.09397e-18	PAP1	production of anthocyanin pigment 1
AT3G50970	-3.0748	7.62514e-22	LTI30	dehydrin family protein
AT5G07990	-3.08402	1.09142e-20	TT7	Cytochrome P450 superfamily protein
AT2G25160	-3.09163	0.0410203	CYP82F1	cytochrome P450, family 82, subfamily F, polypeptide 1
AT5G55410	-3.09443	1.84996e-17	AT5G55410	Bifunctional inhibitor/lipid-transfer protein/seed storage 2S albumin superfamily protein
AT5G19470	-3.12724	3.0823e-11	NUDT24	nudix hydrolase homolog 24
AT1G05240	-3.15456	7.24076e-14	AT1G05240	Peroxidase superfamily protein
AT1G49570	-3.15651	1.89405e-19	AT1G49570	Peroxidase superfamily protein
AT3G05950	-3.15896	1.55025e-15	AT3G05950	RmlC-like cupins superfamily protein
AT2G15780	-3.17857	7.28713e-20	AT2G15780	Cupredoxin superfamily protein
AT1G69880	-3.23018	4.84834e-22	TH8	thioredoxin H-type 8
AT1G01750	-3.24861	7.68854e-13	ADF11	actin depolymerizing factor 11
AT5G17820	-3.2541	0.0341074	AT5G17820	Peroxidase superfamily protein
AT5G57625	-3.26004	5.37276e-14	AT5G57625	CAP (Cysteine-rich secretory proteins, Antigen 5, and Pathogenesis-related 1 protein) superfamily protein
AT4G25820	-3.26558	6.0499e-09	XTH14	xyloglucan endotransglucosylase/hydrolase 14
AT1G12560	-3.27955	7.24076e-14	EXPA7	expansin A7
AT1G16850	-3.29069	9.7128e-23	AT1G16850	transmembrane protein
AT4G01985	-3.31124	1.11069e-10	AT4G01985	hypothetical protein
AT4G22214	-3.35194	1.34132e-20	AT4G22214	Defensin-like (DEFL) family protein
AT1G23720	-3.37414	2.56244e-15	AT1G23720	Proline-rich extensin-like family protein
AT3G12900	-3.41352	7.04494e-18	AT3G12900	2-oxoglutarate (2OG) and Fe(II)-dependent oxygenase superfamily protein
AT3G02480	-3.41925	1.11405e-20	AT3G02480	Late embryogenesis abundant protein (LEA) family protein
AT4G21830	-3.46386	7.38008e-19	MSRB7	methionine sulfoxide reductase B7
AT1G12805	-3.48884	1.8825e-20	AT1G12805	nucleotide binding protein
AT5G15500	-3.48936	1.60227e-22	AT5G15500	Ankyrin repeat family protein
AT4G01390	-3.49653	0.000197982	AT4G01390	TRAF-like family protein
AT1G03495	-3.51348	1.05966e-21	AT1G03495	HXXXD-type acyl-transferase family protein
AT2G46830	-3.51462	4.85403e-22	CCA1	circadian clock associated 1
AT4G25250	-3.53482	3.81911e-08	AT4G25250	Plant invertase/pectin methylesterase inhibitor superfamily protein
AT2G42560	-3.5565	8.49725e-11	AT2G42560	late embryogenesis abundant domain-containing protein / LEA domain-containing protein
AT5G03090	-3.56926	5.63415e-20	AT5G03090	Mto 1 responding down protein
AT2G36100	-3.57003	1.12652e-18	CASP1	Uncharacterized protein family (UPF0497)
AT3G25050	-3.59036	1.6103e-16	XTH3	xyloglucan endotransglucosylase/hydrolase 3
AT4G15210	-3.66032	5.2823e-21	BAM5	beta-amylase 5
AT1G05250	-3.68045	5.73176e-15	AT1G05250	Peroxidase superfamily protein
AT2G37870	-3.70157	1.65772e-23	AT2G37870	Bifunctional inhibitor/lipid-transfer protein/seed storage 2S albumin superfamily protein
AT3G59370	-3.72141	9.7128e-23	AT3G59370	Vacuolar calcium-binding protein-like protein
AT1G09350	-3.72394	6.79483e-22	GolS3	galactinol synthase 3
AT5G17220	-3.87788	8.01797e-25	GSTF12	glutathione S-transferase phi 12
AT5G47450	-3.88392	5.73571e-19	TIP2;3	tonoplast intrinsic protein 2;3
AT5G46900	-3.92598	3.94307e-10	AT5G46900	Bifunctional inhibitor/lipid-transfer protein/seed storage 2S albumin superfamily protein
AT1G52070	-3.97701	3.40392e-16	AT1G52070	Mannose-binding lectin superfamily protein
AT1G52690	-4.01178	5.49527e-25	LEA7	Late embryogenesis abundant protein (LEA) family protein
AT4G12510	-4.01992	1.07811e-19	AT4G12510	Bifunctional inhibitor/lipid-transfer protein/seed storage 2S albumin superfamily protein
AT4G02270	-4.07563	8.50829e-14	RHS13	root hair specific 13
AT4G12520	-4.086	2.91148e-21	AT4G12520	Bifunctional inhibitor/lipid-transfer protein/seed storage 2S albumin superfamily protein
AT5G54060	-4.12045	5.14657e-19	UF3GT	UDP-glucose:flavonoid 3-o-glucosyltransferase
AT5G59310	-4.19072	1.22017e-25	LTP4	lipid transfer protein 4
AT5G42800	-4.34091	5.81138e-26	DFR	dihydroflavonol 4-reductase
AT4G22880	-4.41572	5.81138e-26	LDOX	leucoanthocyanidin dioxygenase
AT4G30170	-4.47498	1.26477e-22	AT4G30170	Peroxidase family protein
AT5G46890	-4.48551	5.73571e-19	AT5G46890	Bifunctional inhibitor/lipid-transfer protein/seed storage 2S albumin superfamily protein
AT4G33070	-4.56922	1.60485e-25	AT4G33070	Thiamine pyrophosphate dependent pyruvate decarboxylase family protein
AT4G26010	-4.61259	2.1805e-22	AT4G26010	Peroxidase superfamily protein
AT5G04120	-4.97946	4.42171e-24	AT5G04120	Phosphoglycerate mutase family protein
AT1G66270	-5.07615	5.81138e-26	BGLU21	Glycosyl hydrolase superfamily protein
