# Supplementary material for: Overexpression of the vascular brassinosteroid receptor BRL3 confers drought resistance without penalizing plant growth
Source: Nat Commun. 2018 Nov 8;9:4680. doi: 10.1038/s41467-018-06861-3 (PMC6224425; doi:10.1038/s41467-018-06861-3)
Supplement: Supplementary file 16 — Supplementary Data 14 [file 41467_2018_6861_MOESM16_ESM.xlsx]

## Sheet: Hoja1
Supplementary Data File 14: Deregulated genes in quad vs. Col-0 WT at 4 days of drought
SystematicName	logFC	adj.P.Val	Gene Symbol	Gene Brief Description
AT4G33720	3.16059	4.60799e-14	AT4G33720	CAP (Cysteine-rich secretory proteins, Antigen 5, and Pathogenesis-related 1 protein) superfamily protein
AT1G26250	3.08541	5.53949e-14	AT1G26250	Proline-rich extensin-like family protein
AT3G05950	3.07886	3.19284e-14	AT3G05950	RmlC-like cupins superfamily protein
AT4G21840	2.90227	2.21839e-14	MSRB8	methionine sulfoxide reductase B8
AT1G35140	2.8798	2.21839e-14	PHI-1	Phosphate-responsive 1 family protein
AT3G49340	2.87596	5.62262e-14	AT3G49340	Cysteine proteinases superfamily protein
AT5G24110	2.83487	6.0283e-13	WRKY30	WRKY DNA-binding protein 30
AT3G16670	2.82689	8.15138e-08	AT3G16670	Pollen Ole e 1 allergen and extensin family protein
AT4G07820	2.81027	9.28103e-12	AT4G07820	CAP (Cysteine-rich secretory proteins, Antigen 5, and Pathogenesis-related 1 protein) superfamily protein
AT2G18660	2.78231	1.27336e-11	PNP-A	plant natriuretic peptide A
AT1G58225	2.72292	1.82519e-12	AT1G58225	hypothetical protein
AT1G75040	2.704	1.21725e-13	PR5	pathogenesis-related protein 5
AT1G67980	2.64939	4.60799e-14	CCOAMT	caffeoyl-CoA 3-O-methyltransferase
AT4G08040	2.55289	1.00255e-13	ACS11	1-aminocyclopropane-1-carboxylate synthase 11
AT4G23310	2.49676	5.34965e-12	CRK23	cysteine-rich RLK (RECEPTOR-like protein kinase) 23
AT2G14510	2.44008	0.0412065	AT2G14510	Leucine-rich repeat protein kinase family protein
AT4G23150	2.40309	7.54785e-13	CRK7	cysteine-rich RLK (RECEPTOR-like protein kinase) 7
AT3G57240	2.38724	2.09481e-12	BG3	beta-1,3-glucanase 3
AT1G12940	2.3809	2.52634e-07	NRT2.5	nitrate transporter2.5
AT5G64000	2.35781	1.17262e-12	SAL2	Inositol monophosphatase family protein
AT4G23140	2.33622	6.98372e-12	CRK6	cysteine-rich RLK (RECEPTOR-like protein kinase) 6
AT3G53150	2.31447	1.89071e-07	UGT73D1	UDP-glucosyl transferase 73D1
AT5G24540	2.30047	9.47697e-10	BGLU31	beta glucosidase 31
AT4G23160	2.29435	4.91101e-11	CRK8	cysteine-rich RECEPTOR-like kinase
AT5G44585	2.28642	9.29857e-11	AT5G44585	hypothetical protein
AT1G09080	2.26173	2.63703e-12	BIP3	Heat shock protein 70 (Hsp 70) family protein
AT3G59930	2.22918	2.05586e-12	AT3G59930	defensin-like protein
AT3G04717	2.22616	3.96181e-10	AT3G04717	pseudogene of pathogenesis-related 4
AT1G53990	2.2195	0.00192549	GLIP3	GDSL-motif lipase 3
AT2G32680	2.19312	7.85303e-12	RLP23	receptor like protein 23
AT5G33355	2.19223	5.34965e-12	AT5G33355	Defensin-like (DEFL) family protein
AT5G43520	2.18807	1.36973e-10	AT5G43520	Cysteine/Histidine-rich C1 domain family protein
AT5G57785	2.18748	2.25999e-12	AT5G57785	hypothetical protein
AT1G75050	2.17791	7.34227e-12	AT1G75050	Pathogenesis-related thaumatin superfamily protein
AT1G67150	2.14677	4.12767e-09	AT1G67150	transmembrane protein, putative (DUF247)
AT5G39150	2.14566	3.28207e-09	AT5G39150	RmlC-like cupins superfamily protein
AT3G48650	2.13105	3.73958e-12	AT3G48650	pseudogene of pectinesterase%2C putative (DUF677)
AT3G57260	2.124	3.73958e-12	BGL2	beta-1,3-glucanase 2
AT4G04500	2.08492	1.06615e-08	CRK37	cysteine-rich RLK (RECEPTOR-like protein kinase) 37
AT1G13470	2.06367	4.51102e-12	AT1G13470	hypothetical protein (DUF1262)
AT5G39180	2.05152	2.2452e-09	AT5G39180	RmlC-like cupins superfamily protein
AT5G09290	2.04821	2.23832e-11	AT5G09290	Inositol monophosphatase family protein
AT5G39110	2.03893	5.54943e-11	AT5G39110	RmlC-like cupins superfamily protein
AT1G72060	2.03098	2.16635e-06	AT1G72060	serine-type endopeptidase inhibitor
AT5G57560	2.0303	1.23841e-11	TCH4	Xyloglucan endotransglucosylase/hydrolase family protein
AT5G22380	2.01517	9.99759e-11	NAC090	NAC domain containing protein 90
AT1G49860	1.9974	2.62788e-10	GSTF14	glutathione S-transferase (class phi) 14
AT5G47850	1.99727	9.84872e-09	CCR4	CRINKLY4 related 4
AT1G64160	1.96971	2.50721e-08	DIR5	Disease resistance-responsive (dirigent-like protein) family protein
AT1G35710	1.96176	5.54943e-11	AT1G35710	kinase family with leucine-rich repeat domain-containing protein
AT1G21240	1.95897	1.0343e-11	WAK3	wall associated kinase 3
AT5G39120	1.95617	9.29857e-11	AT5G39120	RmlC-like cupins superfamily protein
AT5G01740	1.92728	1.15872e-10	AT5G01740	Nuclear transport factor 2 (NTF2) family protein
AT5G52720	1.91746	1.42679e-07	AT5G52720	Copper transport protein family
AT5G52760	1.91392	2.73407e-10	AT5G52760	Copper transport protein family
AT2G29110	1.90793	2.00249e-08	GLR2.8	glutamate receptor 2.8
AT1G10340	1.90058	1.98808e-11	AT1G10340	Ankyrin repeat family protein
AT1G01680	1.89161	1.72751e-09	PUB54	plant U-box 54
AT2G24160	1.87557	7.06036e-08	AT2G24160	pseudogene of receptor like protein 37
AT3G50480	1.87273	2.30765e-11	HR4	homolog of RPW8 4
AT5G44990	1.87196	5.827e-09	AT5G44990	Glutathione S-transferase family protein
AT5G26170	1.8571	2.33788e-09	WRKY50	WRKY DNA-binding protein 50
AT4G39830	1.85671	7.21664e-11	AT4G39830	Cupredoxin superfamily protein
AT2G25780	1.84403	3.58254e-08	AT2G25780	hypothetical protein (DUF1677)
AT1G27670	1.84312	2.93992e-10	AT1G27670	transmembrane protein
AT4G12550	1.84288	4.52311e-11	AIR1	Auxin-Induced in Root cultures 1
AT1G66960	1.84054	5.18039e-10	LUP5	Terpenoid cyclases family protein
AT3G22060	1.83239	3.97034e-10	AT3G22060	Receptor-like protein kinase-related family protein
AT1G19250	1.83224	8.82399e-07	FMO1	flavin-dependent monooxygenase 1
AT4G11000	1.81915	9.29928e-11	AT4G11000	Ankyrin repeat family protein
AT5G59260	1.8122	0.00022559	AT5G59260	Concanavalin A-like lectin protein kinase family protein
AT2G26560	1.81167	1.99799e-09	PLA2A	phospholipase A 2A
AT4G18250	1.81069	4.88726e-10	AT4G18250	receptor Serine/Threonine kinase-like protein
AT2G04070	1.81034	5.43705e-07	AT2G04070	MATE efflux family protein
AT5G24530	1.80417	1.33907e-10	DMR6	2-oxoglutarate (2OG) and Fe(II)-dependent oxygenase superfamily protein
AT5G22530	1.79723	1.39519e-08	AT5G22530	hypothetical protein
AT3G50470	1.78944	7.70168e-10	HR3	homolog of RPW8 3
AT3G25010	1.78507	1.817e-06	RLP41	receptor like protein 41
AT1G29715	1.78235	7.02718e-09	AT1G29715	pseudogene of Leucine-rich repeat transmembrane protein kinase
AT1G09932	1.78007	8.25887e-11	AT1G09932	Phosphoglycerate mutase family protein
AT1G26410	1.77964	2.09259e-10	AT1G26410	FAD-binding Berberine family protein
AT4G10500	1.77386	1.95205e-10	AT4G10500	2-oxoglutarate (2OG) and Fe(II)-dependent oxygenase superfamily protein
AT5G43350	1.74714	2.17845e-10	PHT1;1	phosphate transporter 1;1
AT5G10760	1.74635	9.56788e-07	AT5G10760	Eukaryotic aspartyl protease family protein
AT5G64810	1.7452	3.622e-09	WRKY51	WRKY DNA-binding protein 51
AT3G13310	1.74498	5.82785e-10	AT3G13310	Chaperone DnaJ-domain superfamily protein
AT1G30730	1.74264	1.6013e-10	AT1G30730	FAD-binding Berberine family protein
AT4G25110	1.72537	1.8913e-10	MC2	metacaspase 2
AT3G57270	1.72188	0.000124701	BG1	beta-1,3-glucanase 1
AT1G65845	1.72132	3.41794e-10	AT1G65845	transmembrane protein
AT2G44130	1.71398	8.40517e-10	AT2G44130	Galactose oxidase/kelch repeat superfamily protein
AT3G45300	1.71327	1.29142e-08	IVD	isovaleryl-CoA-dehydrogenase
AT3G14362	1.71128	5.39152e-09	RTFL10	ROTUNDIFOLIA like 10
AT1G66600	1.70722	1.03763e-07	ABO3	ABA overly sensitive mutant 3
AT5G52740	1.6976	4.73961e-08	AT5G52740	Copper transport protein family
AT4G14450	1.69462	1.98317e-07	AT4G14450	hypothetical protein
AT1G30720	1.69261	1.62627e-10	AT1G30720	FAD-binding Berberine family protein
AT4G14365	1.6895	1.67967e-10	XBAT34	hypothetical protein
AT3G45860	1.67776	4.54634e-10	CRK4	cysteine-rich RLK (RECEPTOR-like protein kinase) 4
AT3G48130	1.67406	0.00121469	RSU1	pseudogene of breast basic conserved 1
AT5G52710	1.67286	8.46198e-08	AT5G52710	Copper transport protein family
AT3G26500	1.66813	2.14774e-10	PIRL2	plant intracellular ras group-related LRR 2
AT1G59590	1.66668	5.3437e-10	ZCF37	ZCF37
AT5G05300	1.65682	1.7049e-09	AT5G05300	hypothetical protein
AT4G04510	1.65631	8.73407e-08	CRK38	cysteine-rich RLK (RECEPTOR-like protein kinase) 38
AT4G23230	1.656	4.13901e-10	CRK15	cysteine-rich RECEPTOR-like kinase
AT2G05510	1.65559	2.80246e-09	AT2G05510	Glycine-rich protein family
AT2G21900	1.64488	2.6262e-05	WRKY59	WRKY DNA-binding protein 59
AT2G18690	1.63388	3.10324e-10	AT2G18690	transmembrane protein
AT5G38250	1.63216	5.56554e-07	AT5G38250	Protein kinase family protein
AT5G55460	1.63105	1.42998e-07	AT5G55460	Bifunctional inhibitor/lipid-transfer protein/seed storage 2S albumin superfamily protein
AT3G05727	1.62831	7.73396e-10	AT3G05727	S locus-related glycoprotein 1 (SLR1) binding pollen coat protein family
AT4G03450	1.62803	4.19107e-08	AT4G03450	Ankyrin repeat family protein
AT5G47450	1.62538	2.07068e-08	TIP2;3	tonoplast intrinsic protein 2;3
AT5G35580	1.62272	1.10953e-08	AT5G35580	Protein kinase superfamily protein
AT3G21520	1.61126	1.25533e-09	DMP1	transmembrane protein, putative (DUF679 domain membrane protein 1)
AT5G57220	1.60915	6.93893e-10	CYP81F2	cytochrome P450, family 81, subfamily F, polypeptide 2
AT5G40990	1.60458	2.68478e-07	GLIP1	GDSL lipase 1
AT4G04990	1.60295	0.000584014	AT4G04990	serine/arginine repetitive matrix-like protein (DUF761)
AT1G68840	1.59402	1.52949e-09	RAV2	related to ABI3/VP1 2
AT1G47890	1.59393	1.29142e-08	RLP7	receptor like protein 7
AT4G15400	1.59203	4.12489e-05	BIA1	HXXXD-type acyl-transferase family protein
AT3G26830	1.59021	7.18655e-10	PAD3	Cytochrome P450 superfamily protein
AT2G04040	1.58749	2.83488e-06	DTX1	MATE efflux family protein
AT1G33960	1.58702	1.21926e-09	AIG1	P-loop containing nucleoside triphosphate hydrolases superfamily protein
AT1G51890	1.58327	6.90229e-10	AT1G51890	Leucine-rich repeat protein kinase family protein
AT5G45090	1.5813	1.08372e-06	PP2-A7	phloem protein 2-A7
AT3G05730	1.57271	2.70236e-09	AT3G05730	defensin-like protein
AT5G43370	1.56907	1.07248e-08	PHT1;2	phosphate transporter 2
AT1G02920	1.56815	1.64411e-09	GSTF7	glutathione S-transferase 7
AT3G01175	1.56213	1.72421e-05	AT3G01175	transmembrane protein
AT2G42430	1.56035	1.96592e-07	LBD16	lateral organ boundaries-domain 16
AT1G02340	1.5593	7.9118e-10	HFR1	basic helix-loop-helix (bHLH) DNA-binding superfamily protein
AT3G58310	1.55739	2.06766e-08	AT3G58310	cysteine-rich repeat secretory protein, putative (DUF26)
AT5G59680	1.54416	3.98334e-08	AT5G59680	Leucine-rich repeat protein kinase family protein
AT4G25400	1.54278	6.60989e-08	AT4G25400	basic helix-loop-helix (bHLH) DNA-binding superfamily protein
AT1G68620	1.54133	1.00429e-09	AT1G68620	alpha/beta-Hydrolases superfamily protein
AT5G52750	1.53862	1.31386e-09	AT5G52750	Heavy metal transport/detoxification superfamily protein
AT5G18470	1.53819	8.40517e-10	AT5G18470	Curculin-like (mannose-binding) lectin family protein
AT2G24720	1.53673	1.13198e-05	GLR2.2	glutamate receptor 2.2
AT4G12545	1.53354	2.80287e-08	AT4G12545	Bifunctional inhibitor/lipid-transfer protein/seed storage 2S albumin superfamily protein
AT1G26380	1.52845	4.17358e-08	AT1G26380	FAD-binding Berberine family protein
AT3G16660	1.52596	1.20943e-09	AT3G16660	Pollen Ole e 1 allergen and extensin family protein
AT2G37820	1.52565	0.042719	AT2G37820	Cysteine/Histidine-rich C1 domain family protein
AT3G48360	1.52553	7.28894e-09	BT2	BTB and TAZ domain protein 2
AT4G23280	1.51992	1.06098e-09	CRK20	cysteine-rich RLK (RECEPTOR-like protein kinase) 20
AT3G63380	1.51767	2.46645e-08	AT3G63380	ATPase E1-E2 type family protein / haloacid dehalogenase-like hydrolase family protein
AT1G23840	1.50701	2.51058e-09	AT1G23840	transmembrane protein
AT3G21080	1.50674	7.04281e-08	AT3G21080	ABC transporter-like protein
AT5G50335	-1.50555	9.96236e-05	AT5G50335	hypothetical protein
AT4G14090	-1.52086	8.45613e-08	AT4G14090	UDP-Glycosyltransferase superfamily protein
AT1G70720	-1.52424	8.1885e-05	AT1G70720	Plant invertase/pectin methylesterase inhibitor superfamily protein
AT3G52600	-1.52755	0.000120392	CWINV2	cell wall invertase 2
AT1G10770	-1.52771	3.27723e-08	AT1G10770	Plant invertase/pectin methylesterase inhibitor superfamily protein
AT2G02720	-1.52825	0.000141078	AT2G02720	Pectate lyase family protein
AT5G35940	-1.53532	2.02885e-07	AT5G35940	Mannose-binding lectin superfamily protein
AT3G01230	-1.54729	1.10703e-05	AT3G01230	splicing regulatory glutamine/lysine-rich-like protein
AT3G61230	-1.54893	0.000143212	PLIM2c	GATA type zinc finger transcription factor family protein
AT1G11925	-1.5543	5.32818e-08	AT1G11925	Stigma-specific Stig1 family protein
AT2G35765	-1.55815	0.0006391	AT2G35765	hypothetical protein
AT1G02940	-1.56046	7.83141e-08	GSTF5	glutathione S-transferase (class phi) 5
AT4G02250	-1.56416	3.86934e-06	AT4G02250	Plant invertase/pectin methylesterase inhibitor superfamily protein
AT4G25420	-1.56959	1.96745e-08	GA20OX1	2-oxoglutarate (2OG) and Fe(II)-dependent oxygenase superfamily protein
AT1G20070	-1.57715	9.16238e-10	AT1G20070	hypothetical protein
AT4G11210	-1.5856	1.36206e-05	AT4G11210	Disease resistance-responsive (dirigent-like protein) family protein
AT3G26110	-1.59315	0.00124384	AT3G26110	Anther-specific protein agp1-like protein
AT4G21760	-1.59578	8.5119e-09	BGLU47	beta-glucosidase 47
AT3G10460	-1.59648	8.20047e-05	AT3G10460	Plant self-incompatibility protein S1 family
AT2G47770	-1.59707	5.70345e-10	TSPO	TSPO(outer membrane tryptophan-rich sensory protein)-like protein
AT5G64750	-1.60015	1.79069e-09	ABR1	Integrase-type DNA-binding superfamily protein
AT5G24080	-1.60467	1.20943e-09	AT5G24080	Protein kinase superfamily protein
AT2G32290	-1.61445	1.49474e-08	BAM6	beta-amylase 6
AT5G26692	-1.61463	0.000118316	AT5G26692	Putative membrane lipoprotein
AT3G13380	-1.62114	8.6247e-10	BRL3	BRI1-like 3
AT4G17470	-1.62693	5.11288e-09	AT4G17470	alpha/beta-Hydrolases superfamily protein
AT4G36700	-1.62709	2.06417e-09	AT4G36700	RmlC-like cupins superfamily protein
AT1G61800	-1.63234	2.99251e-10	GPT2	glucose-6-phosphate/phosphate translocator 2
AT3G05930	-1.64407	8.42145e-05	GLP8	germin-like protein 8
AT2G16730	-1.6442	5.25803e-05	AT2G16730	glycosyl hydrolase family 35 protein
AT5G04120	-1.6469	1.9569e-05	AT5G04120	Phosphoglycerate mutase family protein
AT1G72110	-1.66331	1.93045e-05	AT1G72110	O-acyltransferase (WSD1-like) family protein
AT3G25050	-1.66355	7.70168e-10	XTH3	xyloglucan endotransglucosylase/hydrolase 3
AT1G52400	-1.67662	7.9118e-10	BGLU18	beta glucosidase 18
AT2G42540	-1.69118	6.1174e-09	COR15A	cold-regulated 15a
AT3G09530	-1.69831	0.000167857	EXO70H3	exocyst subunit exo70 family protein H3
AT5G66780	-1.69865	3.43754e-09	AT5G66780	late embryogenesis abundant protein
AT5G38000	-1.6995	2.25303e-10	AT5G38000	Zinc-binding dehydrogenase family protein
AT5G59310	-1.70055	6.93176e-10	LTP4	lipid transfer protein 4
AT5G13930	-1.70623	4.90884e-10	TT4	Chalcone and stilbene synthase family protein
AT4G28140	-1.70866	2.89739e-10	AT4G28140	Integrase-type DNA-binding superfamily protein
AT2G24450	-1.71007	0.00025313	FLA3	FASCICLIN-like arabinogalactan protein 3 precursor
AT4G12490	-1.72338	1.13541e-06	AT4G12490	Bifunctional inhibitor/lipid-transfer protein/seed storage 2S albumin superfamily protein
AT5G24780	-1.72697	5.32577e-10	VSP1	vegetative storage protein 1
AT3G02970	-1.72918	0.0101804	EXL6	EXORDIUM like 6
AT2G22470	-1.75035	1.05153e-10	AGP2	arabinogalactan protein 2
AT5G37940	-1.76225	4.13901e-10	AT5G37940	Zinc-binding dehydrogenase family protein
AT4G37990	-1.76929	2.2452e-09	ELI3-2	cinnamyl alcohol dehydrogenase 8
AT5G27980	-1.77777	7.67048e-07	AT5G27980	Seed maturation protein
AT1G03050	-1.78352	7.10263e-07	AT1G03050	ENTH/ANTH/VHS superfamily protein
AT4G33070	-1.78399	7.63943e-09	AT4G33070	Thiamine pyrophosphate dependent pyruvate decarboxylase family protein
AT4G23600	-1.79174	1.33104e-10	CORI3	Tyrosine transaminase family protein
AT1G78970	-1.80364	5.54943e-11	LUP1	lupeol synthase 1
AT1G03495	-1.8248	5.07222e-08	AT1G03495	HXXXD-type acyl-transferase family protein
AT2G19000	-1.8558	1.37395e-05	AT2G19000	hypothetical protein
AT5G62750	-1.86077	3.08481e-07	AT5G62750	hypothetical protein
AT2G26020	-1.86262	9.16238e-10	PDF1.2b	plant defensin 1.2b
AT5G40350	-1.89723	8.41377e-05	MYB24	myb domain protein 24
AT5G23270	-1.906	4.12762e-08	STP11	sugar transporter 11
AT4G01390	-1.90601	1.1841e-09	AT4G01390	TRAF-like family protein
AT2G02140	-1.90977	0.0486082	LCR72	low-molecular-weight cysteine-rich 72
AT5G50830	-1.91483	8.85606e-09	AT5G50830	nuclear polyadenylated RNA-binding protein
AT5G59305	-1.91517	1.31386e-09	AT5G59305	CLAVATA 3/ESR (CLE)-like protein
AT4G33560	-1.92174	5.70345e-10	AT4G33560	Wound-responsive family protein
AT5G47330	-1.93154	9.74753e-11	AT5G47330	alpha/beta-Hydrolases superfamily protein
AT1G16850	-1.93406	1.17942e-11	AT1G16850	transmembrane protein
AT4G08093	-1.93817	5.99467e-07	AT4G08093	pseudogene of dihydroorotate dehydrogenase
AT1G09350	-1.94769	6.93176e-10	GolS3	galactinol synthase 3
AT1G73325	-1.96602	6.23208e-08	AT1G73325	Kunitz family trypsin and protease inhibitor protein
AT3G15670	-1.96802	1.34963e-08	AT3G15670	Late embryogenesis abundant protein (LEA) family protein
AT4G12480	-2.02157	5.34965e-12	EARLI1	Bifunctional inhibitor/lipid-transfer protein/seed storage 2S albumin superfamily protein
AT4G18596	-2.02608	3.97591e-07	AT4G18596	Pollen Ole e 1 allergen and extensin family protein
AT4G33430	-2.0445	7.27409e-12	BAK1	BRI1-associated receptor kinase
AT1G11770	-2.05264	1.23504e-05	AT1G11770	FAD-binding Berberine family protein
AT1G35310	-2.07221	9.55217e-10	MLP168	MLP-like protein 168
AT4G30180	-2.07818	2.07377e-11	AT4G30180	hypothetical protein
AT3G05610	-2.08511	1.04774e-06	AT3G05610	Plant invertase/pectin methylesterase inhibitor superfamily
AT2G39330	-2.12334	3.12797e-12	JAL23	jacalin-related lectin 23
AT1G61680	-2.12381	3.6065e-08	TPS14	terpene synthase 14
AT5G24770	-2.1576	1.0343e-11	VSP2	vegetative storage protein 2
AT1G70640	-2.19031	5.70345e-10	AT1G70640	octicosapeptide/Phox/Bem1p (PB1) domain-containing protein
AT4G16740	-2.20161	6.71223e-10	TPS03	terpene synthase 03
AT4G12500	-2.20623	1.79462e-08	AT4G12500	Bifunctional inhibitor/lipid-transfer protein/seed storage 2S albumin superfamily protein
AT1G55610	-2.21975	3.97051e-11	BRL1	BRI1 like
AT5G44420	-2.22329	1.12962e-07	PDF1.2	plant defensin 1.2
AT3G22275	-2.24506	3.44033e-09	AT3G22275	jasmonate ZIM-domain protein
AT3G28820	-2.2662	1.20943e-09	AT3G28820	mediator of RNA polymerase II transcription subunit-like protein, putative (DUF1216)
AT5G15110	-2.28916	8.50965e-08	AT5G15110	Pectate lyase family protein
AT1G53480	-2.30773	1.97877e-11	MRD1	mto 1 responding down 1
AT1G04560	-2.36407	0.0420294	AT1G04560	AWPM-19-like family protein
AT4G20420	-2.36567	1.55827e-12	AT4G20420	Tapetum specific protein TAP35/TAP44
AT3G25165	-2.38432	0.00156517	RALFL25	ralf-like 25
AT5G63450	-2.39333	1.26238e-09	CYP94B1	cytochrome P450, family 94, subfamily B, polypeptide 1
AT5G55410	-2.39359	1.83063e-11	AT5G55410	Bifunctional inhibitor/lipid-transfer protein/seed storage 2S albumin superfamily protein
AT5G42800	-2.45221	4.45851e-12	DFR	dihydroflavonol 4-reductase
AT2G38240	-2.45308	2.27421e-12	AT2G38240	2-oxoglutarate (2OG) and Fe(II)-dependent oxygenase superfamily protein
AT5G17220	-2.49746	2.37142e-13	GSTF12	glutathione S-transferase phi 12
AT1G57750	-2.59901	9.0341e-14	CYP96A15	cytochrome P450, family 96, subfamily A, polypeptide 15
AT5G48140	-2.66385	5.59178e-07	AT5G48140	Pectin lyase-like superfamily protein
AT3G48520	-2.75078	9.83505e-13	CYP94B3	cytochrome P450, family 94, subfamily B, polypeptide 3
AT5G42180	-2.8126	8.03401e-14	PER64	Peroxidase superfamily protein
AT1G14250	-2.87038	2.2785e-14	AT1G14250	GDA1/CD39 nucleoside phosphatase family protein
AT2G02990	-2.87148	2.45977e-14	RNS1	ribonuclease 1
AT1G12805	-2.89123	2.05586e-12	AT1G12805	nucleotide binding protein
AT5G54060	-2.89912	1.59495e-13	UF3GT	UDP-glucose:flavonoid 3-o-glucosyltransferase
AT5G44430	-2.92041	1.93229e-10	PDF1.2c	plant defensin 1.2C
AT1G43800	-2.95926	2.21839e-14	FTM1	Plant stearoyl-acyl-carrier-protein desaturase family protein
AT4G22880	-3.01752	4.60799e-14	LDOX	leucoanthocyanidin dioxygenase
AT5G39880	-3.05506	2.98094e-11	AT5G39880	transmembrane protein
AT3G28917	-3.16296	1.76366e-13	MIF2	mini zinc finger 2
AT5G13170	-3.1825	2.21839e-14	SAG29	senescence-associated gene 29
AT4G15210	-3.25122	2.26544e-14	BAM5	beta-amylase 5
AT2G42940	-3.39924	9.45859e-09	AT2G42940	Putative AT-hook DNA-binding family protein
AT3G27810	-3.49788	4.06098e-10	MYB21	myb domain protein 21
AT2G39030	-3.60773	3.09999e-16	NATA1	Acyl-CoA N-acyltransferases (NAT) superfamily protein
AT5G03090	-3.96189	1.22928e-15	AT5G03090	Mto 1 responding down protein
