# Supplementary material for: Overexpression of the vascular brassinosteroid receptor BRL3 confers drought resistance without penalizing plant growth
Source: Nat Commun. 2018 Nov 8;9:4680. doi: 10.1038/s41467-018-06861-3 (PMC6224425; doi:10.1038/s41467-018-06861-3)
Supplement: Supplementary file 17 — Supplementary Data 15 [file 41467_2018_6861_MOESM17_ESM.xlsx]

## Sheet: Hoja1
Supplementary Data File 15: Deregulated genes in quad vs. Col-0 WT at 6 days of drought
SystematicName	logFC	adj.P.Val	Gene Symbol	Gene Brief Description
AT1G66270	4.6564	8.01122e-10	BGLU21	Glycosyl hydrolase superfamily protein
AT1G49570	3.91681	1.34679e-09	AT1G49570	Peroxidase superfamily protein
AT5G17820	3.67279	5.61392e-09	AT5G17820	Peroxidase superfamily protein
AT1G52120	2.78754	1.03184e-06	AT1G52120	Mannose-binding lectin superfamily protein
AT2G25980	2.72564	3.51448e-07	AT2G25980	Mannose-binding lectin superfamily protein
AT5G19890	2.69005	3.51448e-07	AT5G19890	Peroxidase superfamily protein
AT1G66280	2.6299	6.81983e-08	BGLU22	Glycosyl hydrolase superfamily protein
AT1G52070	2.61818	1.10508e-05	AT1G52070	Mannose-binding lectin superfamily protein
AT3G56970	2.58161	3.40023e-06	bHLH38	basic helix-loop-helix (bHLH) DNA-binding superfamily protein
AT3G56980	2.58047	3.69064e-07	bHLH39	basic helix-loop-helix (bHLH) DNA-binding superfamily protein
AT5G43350	2.55403	2.43062e-07	PHT1;1	phosphate transporter 1;1
AT4G29690	2.51699	2.61322e-07	AT4G29690	Alkaline-phosphatase-like family protein
AT3G05950	2.42823	4.30984e-07	AT3G05950	RmlC-like cupins superfamily protein
AT3G16670	2.41836	2.31582e-07	AT3G16670	Pollen Ole e 1 allergen and extensin family protein
AT1G62420	2.40943	1.17834e-06	AT1G62420	DUF506 family protein (DUF506)
AT4G15390	2.39503	5.49447e-07	AT4G15390	HXXXD-type acyl-transferase family protein
AT4G02270	2.36915	0.000108665	RHS13	root hair specific 13
AT5G04960	2.27357	0.000112384	AT5G04960	Plant invertase/pectin methylesterase inhibitor superfamily
AT5G43520	2.26142	5.76861e-06	AT5G43520	Cysteine/Histidine-rich C1 domain family protein
AT1G71680	2.25948	0.000195101	AT1G71680	Transmembrane amino acid transporter family protein
AT4G26010	2.25505	3.90961e-05	AT4G26010	Peroxidase superfamily protein
AT3G53480	2.25285	1.53775e-06	ABCG37	pleiotropic drug resistance 9
AT4G08040	2.222	3.14443e-07	ACS11	1-aminocyclopropane-1-carboxylate synthase 11
AT4G30140	2.16399	0.00503113	CDEF1	GDSL-like Lipase/Acylhydrolase superfamily protein
AT4G30170	2.13846	3.35728e-06	AT4G30170	Peroxidase family protein
AT4G33120	2.11925	1.56194e-05	AT4G33120	S-adenosyl-L-methionine-dependent methyltransferases superfamily protein
AT2G14820	2.11167	4.31618e-05	NPY2	Phototropic-responsive NPH3 family protein
AT3G24240	2.10839	4.49309e-05	AT3G24240	Leucine-rich repeat receptor-like protein kinase family protein
AT5G04120	2.09136	0.00968724	AT5G04120	Phosphoglycerate mutase family protein
AT4G24340	2.06768	6.69774e-05	AT4G24340	Phosphorylase superfamily protein
AT1G17180	2.0605	0.00152001	GSTU25	glutathione S-transferase TAU 25
AT2G07560	2.05908	2.74734e-05	HA6	H[ ]-ATPase 6
AT4G21830	2.03809	0.00551777	MSRB7	methionine sulfoxide reductase B7
AT1G80660	2.03804	0.00620341	HA9	H[ ]-ATPase 9
AT5G39180	2.03548	0.00208291	AT5G39180	RmlC-like cupins superfamily protein
AT1G66800	1.99122	6.1672e-05	AT1G66800	NAD(P)-binding Rossmann-fold superfamily protein
AT5G43370	1.98271	1.06437e-05	PHT1;2	phosphate transporter 2
AT5G19520	1.9778	1.80221e-05	MSL9	mechanosensitive channel of small conductance-like 9
AT5G57785	1.96451	1.03184e-06	AT5G57785	hypothetical protein
AT1G08090	1.95483	5.76861e-06	NRT2:1	nitrate transporter 2:1
AT5G45070	1.93155	0.000296841	PP2-A8	phloem protein 2-A8
AT5G42590	1.90993	0.001822	CYP71A16	cytochrome P450, family 71, subfamily A, polypeptide 16
AT5G26280	1.90318	1.53775e-06	AT5G26280	TRAF-like family protein
AT5G05900	1.89967	0.000961283	AT5G05900	UDP-Glycosyltransferase superfamily protein
AT5G01740	1.88961	8.25896e-06	AT5G01740	Nuclear transport factor 2 (NTF2) family protein
AT5G47450	1.87589	1.63804e-05	TIP2;3	tonoplast intrinsic protein 2;3
AT2G18980	1.87016	2.6238e-05	AT2G18980	Peroxidase superfamily protein
AT2G28680	1.86926	4.94397e-05	AT2G28680	RmlC-like cupins superfamily protein
AT1G14960	1.86541	0.000538392	AT1G14960	Polyketide cyclase/dehydrase and lipid transport superfamily protein
AT5G05440	1.8405	1.31985e-06	PYL5	Polyketide cyclase/dehydrase and lipid transport superfamily protein
AT1G26250	1.8127	4.52039e-05	AT1G26250	Proline-rich extensin-like family protein
AT3G58240	1.78894	0.00071483	AT3G58240	TRAF-like superfamily protein
AT2G05510	1.78604	0.000138221	AT2G05510	Glycine-rich protein family
AT4G22810	1.78108	0.00019377	AT4G22810	Putative AT-hook DNA-binding family protein
AT2G21045	1.77557	0.000295046	AT2G21045	Rhodanese/Cell cycle control phosphatase superfamily protein
AT4G08780	1.75773	6.77858e-06	AT4G08780	Peroxidase superfamily protein
AT5G48110	1.75298	9.70287e-05	AT5G48110	Terpenoid cyclases/Protein prenyltransferases superfamily protein
AT3G16660	1.75198	8.88248e-06	AT3G16660	Pollen Ole e 1 allergen and extensin family protein
AT5G57625	1.74428	0.00642569	AT5G57625	CAP (Cysteine-rich secretory proteins, Antigen 5, and Pathogenesis-related 1 protein) superfamily protein
AT5G52710	1.73316	0.000703649	AT5G52710	Copper transport protein family
AT3G01260	1.73202	0.000264087	AT3G01260	Galactose mutarotase-like superfamily protein
AT1G30730	1.70751	6.23696e-05	AT1G30730	FAD-binding Berberine family protein
AT4G15330	1.70678	0.0010283	CYP705A1	cytochrome P450, family 705, subfamily A, polypeptide 1
AT1G56360	1.68589	0.00391375	PAP6	purple acid phosphatase 6
AT3G14260	1.67281	0.00298529	AT3G14260	LURP-one-like protein (DUF567)
AT5G60530	1.66838	0.000290275	AT5G60530	late embryogenesis abundant protein-related / LEA protein-like protein
AT3G58190	1.66505	0.0141501	LBD29	lateral organ boundaries-domain 29
AT2G29330	1.66317	0.000505827	TRI	tropinone reductase
AT2G45430	1.65422	0.000498071	AHL22	AT-hook motif nuclear-localized protein 22
AT5G35940	1.65166	0.000798678	AT5G35940	Mannose-binding lectin superfamily protein
AT5G39120	1.63912	0.0434776	AT5G39120	RmlC-like cupins superfamily protein
AT3G25930	1.63844	4.786e-05	AT3G25930	Adenine nucleotide alpha hydrolases-like superfamily protein
AT4G08770	1.63699	1.25341e-05	Prx37	Peroxidase superfamily protein
AT5G60780	1.63519	0.000153115	NRT2.3	nitrate transporter 2.3
AT1G22550	1.63131	8.04152e-06	AT1G22550	Major facilitator superfamily protein
AT5G14650	1.62972	0.00482426	AT5G14650	Pectin lyase-like superfamily protein
AT3G48130	1.6177	0.00641641	RSU1	pseudogene of breast basic conserved 1
AT2G36100	1.60426	0.000400304	CASP1	Uncharacterized protein family (UPF0497)
AT5G11130	1.58996	0.000146988	AT5G11130	Exostosin family protein
AT1G49860	1.58733	6.24422e-05	GSTF14	glutathione S-transferase (class phi) 14
AT1G67150	1.58614	0.000731261	AT1G67150	transmembrane protein, putative (DUF247)
AT4G18510	1.57846	0.000586669	CLE2	CLAVATA3/ESR-related 2
AT1G22760	1.57811	6.33021e-05	PAB3	poly(A) binding protein 3
AT5G42600	1.56135	0.0300197	MRN1	marneral synthase
AT4G20210	1.56116	0.00292892	AT4G20210	Terpenoid cyclases/Protein prenyltransferases superfamily protein
AT4G29305	1.55798	0.000731261	LCR25	low-molecular-weight cysteine-rich 25
AT4G07820	1.55618	0.000167499	AT4G07820	CAP (Cysteine-rich secretory proteins, Antigen 5, and Pathogenesis-related 1 protein) superfamily protein
AT1G60470	1.54811	0.00264258	GolS4	galactinol synthase 4
AT2G14100	1.5467	0.00100904	CYP705A13	cytochrome P450, family 705, subfamily A, polypeptide 13
AT1G67148	1.54605	0.0128955	AT1G67148	hypothetical protein
AT2G43610	1.54469	7.08958e-05	AT2G43610	Chitinase family protein
AT3G60280	1.53573	0.00179343	UCC3	uclacyanin 3
AT5G17800	1.53568	0.000169	MYB56	myb domain protein 56
AT5G48430	1.53113	0.00304413	AT5G48430	Eukaryotic aspartyl protease family protein
AT4G00080	1.52898	0.0015864	UNE11	Plant invertase/pectin methylesterase inhibitor superfamily protein
AT1G62980	1.52297	0.0198978	EXPA18	expansin A18
AT2G37030	1.52096	0.00326658	AT2G37030	SAUR-like auxin-responsive protein family
AT5G48070	1.5192	0.000213662	XTH20	xyloglucan endotransglucosylase/hydrolase 20
AT2G28355	1.51849	0.000134717	LCR5	low-molecular-weight cysteine-rich 5
AT5G23830	1.51394	7.75976e-05	AT5G23830	MD-2-related lipid recognition domain-containing protein
AT4G22214	1.50733	0.000256442	AT4G22214	Defensin-like (DEFL) family protein
AT1G78070	-1.51041	2.93688e-05	AT1G78070	Transducin/WD40 repeat-like superfamily protein
AT5G45830	-1.51177	0.00123486	DOG1	delay of germination 1
AT2G19010	-1.51724	0.00562648	AT2G19010	GDSL-like Lipase/Acylhydrolase superfamily protein
AT1G28370	-1.51864	4.70338e-05	ERF11	ERF domain protein 11
AT5G46830	-1.52342	0.000155813	NIG1	calcium-binding transcription factor NIG1
AT4G01360	-1.52384	0.000858605	BPS3	BPS1-like protein
AT1G70680	-1.5332	0.00105364	AT1G70680	Caleosin-related family protein
AT5G24200	-1.53337	0.000107104	AT5G24200	alpha/beta-Hydrolases superfamily protein
AT5G56840	-1.53617	2.76241e-05	AT5G56840	myb-like transcription factor family protein
AT1G73480	-1.53879	9.0332e-05	AT1G73480	alpha/beta-Hydrolases superfamily protein
AT3G44970	-1.54029	0.000375766	AT3G44970	Cytochrome P450 superfamily protein
AT1G65330	-1.54086	0.000235505	PHE1	MADS-box transcription factor family protein
AT1G20190	-1.54128	1.38651e-05	EXPA11	expansin 11
AT1G47280	-1.54347	0.00261938	AT1G47280	hypothetical protein
AT3G28540	-1.54759	1.06768e-05	AT3G28540	P-loop containing nucleoside triphosphate hydrolases superfamily protein
AT4G24380	-1.5543	6.67747e-05	AT4G24380	dihydrofolate reductase
AT3G04360	-1.55608	0.00157499	AT3G04360	Calcium-dependent lipid-binding (CaLB domain) family protein
AT1G78970	-1.56019	1.69194e-05	LUP1	lupeol synthase 1
AT4G11485	-1.56576	0.00172565	LCR11	low-molecular-weight cysteine-rich 11
AT3G27690	-1.56691	0.000109405	LHCB2.3	photosystem II light harvesting complex protein 2.3
AT5G41590	-1.57234	0.000270833	AT5G41590	LURP-one-like protein (DUF567)
AT2G01890	-1.57339	6.51722e-05	PAP8	purple acid phosphatase 8
AT2G33380	-1.57517	5.05447e-05	RD20	Caleosin-related family protein
AT1G06980	-1.57548	9.48902e-05	AT1G06980	6,7-dimethyl-8-ribityllumazine synthase
AT3G21890	-1.58205	0.000245097	BBX31	B-box type zinc finger family protein
AT2G02140	-1.58228	0.00824508	LCR72	low-molecular-weight cysteine-rich 72
AT2G42760	-1.58688	0.000747144	AT2G42760	DUF1685 family protein
AT5G62430	-1.5878	2.38098e-05	CDF1	cycling DOF factor 1
AT1G58420	-1.59384	1.80221e-05	AT1G58420	Uncharacterized conserved protein UCP031279
AT1G03790	-1.5964	0.0132558	SOM	Zinc finger C-x8-C-x5-C-x3-H type family protein
AT1G57590	-1.59831	6.26922e-05	AT1G57590	Pectinacetylesterase family protein
AT2G07040	-1.6003	0.000702794	PRK2A	Leucine-rich repeat protein kinase family protein
AT5G15850	-1.61987	2.50198e-05	COL1	CONSTANS-like 1
AT5G45630	-1.62274	3.1392e-05	AT5G45630	senescence regulator (Protein of unknown function, DUF584)
AT1G09540	-1.62467	0.00222221	MYB61	myb domain protein 61
AT2G39030	-1.62546	1.19796e-05	NATA1	Acyl-CoA N-acyltransferases (NAT) superfamily protein
AT3G57510	-1.6262	0.00163704	ADPG1	Pectin lyase-like superfamily protein
AT1G16730	-1.62676	0.000107104	UP6	hypothetical protein
AT4G24640	-1.63001	0.00884888	APPB1	Plant invertase/pectin methylesterase inhibitor superfamily protein
AT1G73870	-1.63531	4.70184e-05	BBX16	B-box type zinc finger protein with CCT domain-containing protein
AT4G18395	-1.63815	0.00236725	AT4G18395	hypothetical protein
AT4G27310	-1.63991	5.87866e-06	BBX28	B-box type zinc finger family protein
AT2G26450	-1.64172	0.00113544	AT2G26450	Plant invertase/pectin methylesterase inhibitor superfamily
AT4G25480	-1.66174	3.00945e-05	DREB1A	dehydration response element B1A
AT4G15248	-1.67401	0.000606879	BBX30	B-box type zinc finger family protein
AT1G12630	-1.67501	0.000114844	AT1G12630	Integrase-type DNA-binding superfamily protein
AT5G23960	-1.67862	0.00194641	TPS21	terpene synthase 21
AT1G65875	-1.68102	0.0137527	AT1G65875	pseudogene of AMP-dependent synthetase and ligase family protein
AT4G15980	-1.70114	0.0021944	AT4G15980	Plant invertase/pectin methylesterase inhibitor superfamily
AT4G33880	-1.70888	0.0082258	RSL2	ROOT HAIR DEFECTIVE 6-LIKE 2
AT1G23350	-1.7108	0.0011827	AT1G23350	Plant invertase/pectin methylesterase inhibitor superfamily protein
AT1G10770	-1.71313	0.00341254	AT1G10770	Plant invertase/pectin methylesterase inhibitor superfamily protein
AT2G31930	-1.73826	0.000543839	AT2G31930	hypothetical protein
AT5G21960	-1.74337	0.000427775	AT5G21960	Integrase-type DNA-binding superfamily protein
AT5G28680	-1.74393	0.019361	ANX2	Malectin/receptor-like protein kinase family protein
AT3G27250	-1.74424	6.67747e-05	AT3G27250	hypothetical protein
AT1G33960	-1.74559	0.000285327	AIG1	P-loop containing nucleoside triphosphate hydrolases superfamily protein
AT1G75870	-1.7477	0.000968372	AT1G75870	hypothetical protein
AT2G46360	-1.74919	0.028112	AT2G46360	hypothetical protein
AT2G20430	-1.75156	0.0126896	RIC6	ROP-interactive CRIB motif-containing protein 6
AT1G19500	-1.7536	0.00562648	AT1G19500	hypothetical protein
AT4G33860	-1.75758	0.00171103	AT4G33860	Glycosyl hydrolase family 10 protein
AT1G62710	-1.77162	6.95545e-06	BETA-VPE	beta vacuolar processing enzyme
AT4G25490	-1.77489	6.42105e-06	CBF1	C-repeat/DRE binding factor 1
AT1G08150	-1.77652	0.000706124	ATCHX5	Cation/hydrogen exchanger family protein
AT1G70260	-1.78044	2.70144e-06	UMAMIT36	nodulin MtN21 /EamA-like transporter family protein
AT2G40610	-1.7813	5.02523e-06	EXPA8	expansin A8
AT3G10300	-1.78203	3.57372e-05	AT3G10300	Calcium-binding EF-hand family protein
AT3G50970	-1.78805	4.61052e-06	LTI30	dehydrin family protein
AT3G17980	-1.79364	0.00203864	C2	Calcium-dependent lipid-binding (CaLB domain) family protein
AT1G53480	-1.79891	1.31244e-05	MRD1	mto 1 responding down 1
AT1G57750	-1.79987	0.000369777	CYP96A15	cytochrome P450, family 96, subfamily A, polypeptide 15
AT3G26934	-1.82012	0.00159187	AT3G26934	hypothetical protein
AT3G12320	-1.82474	8.36251e-06	AT3G12320	hypothetical protein
AT5G16500	-1.82793	0.00373734	AT5G16500	Protein kinase superfamily protein
AT5G42380	-1.84166	8.6427e-06	CML37	calmodulin like 37
AT2G34655	-1.84299	1.60675e-06	AT2G34655	hypothetical protein
AT5G59305	-1.84449	7.41731e-06	AT5G59305	CLAVATA 3/ESR (CLE)-like protein
AT3G29000	-1.84937	8.31645e-05	AT3G29000	Calcium-binding EF-hand family protein
AT1G01310	-1.87106	0.000108604	AT1G01310	CAP (Cysteine-rich secretory proteins, Antigen 5, and Pathogenesis-related 1 protein) superfamily protein
AT1G09950	-1.87711	1.10508e-05	RAS1	RESPONSE TO ABA AND SALT 1
AT1G70720	-1.89343	0.000146988	AT1G70720	Plant invertase/pectin methylesterase inhibitor superfamily protein
AT5G20390	-1.89578	0.0284371	AT5G20390	Glycosyl hydrolase superfamily protein
AT1G70640	-1.90769	7.10665e-06	AT1G70640	octicosapeptide/Phox/Bem1p (PB1) domain-containing protein
AT3G27810	-1.91141	8.57942e-06	MYB21	myb domain protein 21
AT5G01690	-1.91678	0.0441538	CHX27	cation/H exchanger 27
AT3G20530	-1.91683	0.00489757	AT3G20530	Protein kinase superfamily protein
AT2G23900	-1.91924	0.00164263	AT2G23900	Pectin lyase-like superfamily protein
AT2G45800	-1.9323	6.62417e-05	PLIM2a	GATA type zinc finger transcription factor family protein
AT1G63030	-1.93309	0.00029554	ddf2	Integrase-type DNA-binding superfamily protein
AT5G50040	-1.93853	0.000147316	AT5G50040	Plant invertase/pectin methylesterase inhibitor superfamily protein
AT5G24120	-1.9392	6.74686e-07	SIGE	sigma factor E
AT5G12940	-1.97653	8.52071e-05	AT5G12940	Leucine-rich repeat (LRR) family protein
AT1G66210	-1.98218	0.00157581	AT1G66210	Subtilisin-like serine endopeptidase family protein
AT3G43860	-1.98283	0.0289475	GH9A4	glycosyl hydrolase 9A4
AT5G51990	-1.99008	3.12023e-06	CBF4	C-repeat-binding factor 4
AT4G33430	-1.99041	8.27367e-06	BAK1	BRI1-associated receptor kinase
AT2G33420	-2.0074	0.000364337	AT2G33420	hypothetical protein (DUF810)
AT3G22510	-2.0091	4.02765e-05	AT3G22510	Pre-rRNA-processing protein TSR2, conserved region
AT4G10160	-2.01182	2.82913e-05	AT4G10160	RING/U-box superfamily protein
AT3G62640	-2.02997	3.6521e-05	AT3G62640	DUF3511 domain protein (DUF3511)
AT4G02250	-2.0322	2.94283e-05	AT4G02250	Plant invertase/pectin methylesterase inhibitor superfamily protein
AT2G44840	-2.03405	4.31635e-07	ERF13	ethylene-responsive element binding factor 13
AT3G10460	-2.03677	6.65185e-05	AT3G10460	Plant self-incompatibility protein S1 family
AT3G62230	-2.04674	4.02649e-05	DAF1	F-box family protein
AT1G04470	-2.05924	0.000264087	AT1G04470	hypothetical protein (DUF810)
AT1G03050	-2.0597	1.10642e-05	AT1G03050	ENTH/ANTH/VHS superfamily protein
AT4G25470	-2.06674	6.18892e-07	CBF2	C-repeat/DRE binding factor 2
AT1G55560	-2.06676	1.36355e-05	sks14	SKU5 similar 14
AT3G06260	-2.10198	0.000286463	GATL4	galacturonosyltransferase-like 4
AT2G47030	-2.10431	0.00203864	VGDH1	Plant invertase/pectin methylesterase inhibitor superfamily
AT1G51250	-2.1076	0.000187751	AT1G51250	Plant self-incompatibility protein S1 family
AT1G72110	-2.11155	1.20464e-05	AT1G72110	O-acyltransferase (WSD1-like) family protein
AT3G20580	-2.12878	0.000184912	COBL10	COBRA-like protein 10 precursor
AT2G43050	-2.14178	7.91245e-06	ATPMEPCRD	Plant invertase/pectin methylesterase inhibitor superfamily
AT3G36659	-2.14308	0.00108116	AT3G36659	Plant invertase/pectin methylesterase inhibitor superfamily protein
AT5G47000	-2.15372	4.16916e-06	AT5G47000	Peroxidase superfamily protein
AT4G23496	-2.16137	1.80221e-05	SP1L5	SPIRAL1-like5
AT3G55180	-2.16369	0.0167692	AT3G55180	alpha/beta-Hydrolases superfamily protein
AT3G61230	-2.16897	7.37086e-05	PLIM2c	GATA type zinc finger transcription factor family protein
AT1G60190	-2.17027	8.65315e-07	PUB19	ARM repeat superfamily protein
AT1G61290	-2.1858	4.14595e-05	SYP124	syntaxin of plants 124
AT1G16850	-2.18707	6.93911e-07	AT1G16850	transmembrane protein
AT3G28810	-2.18903	0.000606254	AT3G28810	mediator of RNA polymerase II transcription subunit-like protein, putative (DUF1216)
AT5G26700	-2.19667	3.15924e-05	AT5G26700	RmlC-like cupins superfamily protein
AT1G01060	-2.20841	5.74509e-06	LHY	Homeodomain-like superfamily protein
AT5G45820	-2.21068	4.01192e-06	CIPK20	CBL-interacting protein kinase 20
AT2G26490	-2.21761	9.25801e-05	AT2G26490	Transducin/WD40 repeat-like superfamily protein
AT5G12180	-2.23117	1.56194e-05	CPK17	calcium-dependent protein kinase 17
AT1G54070	-2.2422	5.24241e-06	AT1G54070	Dormancy/auxin associated family protein
AT1G67290	-2.24387	2.74838e-05	GLOX1	glyoxal oxidase-related protein
AT1G04540	-2.2531	6.35208e-06	AT1G04540	Calcium-dependent lipid-binding (CaLB domain) family protein
AT4G02650	-2.26047	0.000146988	AT4G02650	ENTH/ANTH/VHS superfamily protein
AT5G12000	-2.26605	0.00223215	AT5G12000	kinase with adenine nucleotide alpha hydrolases-like domain-containing protein
AT5G06980	-2.26979	2.29892e-07	AT5G06980	hypothetical protein
AT1G76370	-2.27042	5.75817e-05	AT1G76370	Protein kinase superfamily protein
AT5G54470	-2.27468	4.80927e-07	BBX29	B-box type zinc finger family protein
AT2G45580	-2.27943	3.00646e-06	CYP76C3	cytochrome P450, family 76, subfamily C, polypeptide 3
AT3G25170	-2.28486	4.22989e-05	RALFL26	ralf-like 26
AT2G42540	-2.29107	2.61322e-07	COR15A	cold-regulated 15a
AT3G54890	-2.29705	2.20981e-07	LHCA1	chlorophyll a-b binding protein 6
AT5G56640	-2.30071	0.000260598	MIOX5	myo-inositol oxygenase 5
AT5G52570	-2.31332	3.53194e-06	BETA-OHASE 2	beta-carotene hydroxylase 2
AT2G46790	-2.32252	3.16072e-06	PRR9	pseudo-response regulator 9
AT5G26717	-2.33046	4.61707e-05	AT5G26717	Putative membrane lipoprotein
AT1G32770	-2.34207	0.000940922	NAC012	NAC domain containing protein 12
AT3G54800	-2.37724	0.000325186	AT3G54800	Pleckstrin homology (PH) and lipid-binding START domains-containing protein
AT1G25240	-2.38924	0.00152	AT1G25240	ENTH/VHS/GAT family protein
AT1G19210	-2.39641	1.38729e-05	AT1G19210	Integrase-type DNA-binding superfamily protein
AT5G59330	-2.4163	1.10508e-05	AT5G59330	Bifunctional inhibitor/lipid-transfer protein/seed storage 2S albumin superfamily protein
AT5G58170	-2.4246	9.76567e-06	SVL5	SHV3-like 5
AT5G23270	-2.42991	5.02523e-06	STP11	sugar transporter 11
AT1G22480	-2.45087	0.000993352	AT1G22480	Cupredoxin superfamily protein
AT2G45403	-2.48515	7.00445e-06	AT2G45403	hypothetical protein
AT4G27580	-2.49858	7.4243e-06	AT4G27580	phosphatidylinositol transfer SFH5-like protein
AT1G55610	-2.53276	1.82422e-06	BRL1	BRI1 like
AT4G34410	-2.55138	9.74848e-07	RRTF1	redox responsive transcription factor 1
AT2G46670	-2.5615	9.18736e-08	AT2G46670	CCT motif family protein
AT4G03290	-2.56869	0.0141068	AT4G03290	EF hand calcium-binding protein family
AT2G47340	-2.59689	1.20464e-05	AT2G47340	Plant invertase/pectin methylesterase inhibitor superfamily protein
AT3G02810	-2.59959	2.66186e-06	AT3G02810	Protein kinase superfamily protein
AT2G44560	-2.60697	0.0004284	GH9B11	glycosyl hydrolase 9B11
AT5G27980	-2.61106	7.41731e-06	AT5G27980	Seed maturation protein
AT3G09530	-2.61217	6.61858e-06	EXO70H3	exocyst subunit exo70 family protein H3
AT3G48520	-2.62398	8.66262e-06	CYP94B3	cytochrome P450, family 94, subfamily B, polypeptide 3
AT2G39060	-2.63187	5.23549e-06	SWEET9	Nodulin MtN3 family protein
AT5G54095	-2.63362	9.92891e-07	AT5G54095	proteoglycan-like protein
AT3G56180	-2.66569	1.32279e-06	AT3G56180	LURP-one-like protein (DUF567)
AT2G26850	-2.67741	5.02523e-06	AT2G26850	F-box family protein
AT3G25165	-2.73832	6.55252e-06	RALFL25	ralf-like 25
AT1G09350	-2.79176	3.10844e-08	GolS3	galactinol synthase 3
AT2G35765	-2.80314	7.20988e-06	AT2G35765	hypothetical protein
AT3G01230	-2.80406	4.3819e-07	AT3G01230	splicing regulatory glutamine/lysine-rich-like protein
AT5G59320	-2.80773	2.29915e-05	LTP3	lipid transfer protein 3
AT3G20220	-2.81677	4.79163e-06	AT3G20220	SAUR-like auxin-responsive protein family
AT1G58120	-2.82044	4.32476e-07	AT1G58120	hypothetical protein
AT4G36490	-2.82749	1.02493e-05	SFH12	SEC14-like 12
AT3G05725	-2.84497	2.31582e-07	AT3G05725	hypothetical protein (DUF3511)
AT2G46830	-2.85362	5.48074e-05	CCA1	circadian clock associated 1
AT5G26692	-2.85942	0.00255778	AT5G26692	Putative membrane lipoprotein
AT3G05930	-2.89094	3.51448e-07	GLP8	germin-like protein 8
AT3G02380	-2.92639	0.0189817	COL2	CONSTANS-like 2
AT3G02970	-2.94497	5.24241e-06	EXL6	EXORDIUM like 6
AT5G07420	-2.95119	1.98707e-06	AT5G07420	Pectin lyase-like superfamily protein
AT2G02720	-2.95159	1.31907e-05	AT2G02720	Pectate lyase family protein
AT1G12610	-2.97341	3.85198e-07	DDF1	Integrase-type DNA-binding superfamily protein
AT1G49290	-2.97433	2.94759e-07	AT1G49290	Rho guanine nucleotide exchange factor
AT2G19000	-2.99102	2.6334e-06	AT2G19000	hypothetical protein
AT5G15110	-2.99337	2.1989e-07	AT5G15110	Pectate lyase family protein
AT5G40350	-3.00527	0.00202501	MYB24	myb domain protein 24
AT5G62750	-3.09516	1.47324e-07	AT5G62750	hypothetical protein
AT1G14420	-3.12835	1.94389e-07	AT59	Pectate lyase family protein
AT1G24520	-3.17479	1.94389e-07	BCP1	homolog of Brassica campestris pollen protein 1
AT2G16730	-3.24999	6.43734e-07	AT2G16730	glycosyl hydrolase family 35 protein
AT3G62710	-3.27799	1.38512e-06	AT3G62710	Glycosyl hydrolase family protein
AT3G26110	-3.28259	2.1989e-07	AT3G26110	Anther-specific protein agp1-like protein
AT2G24450	-3.29369	2.61322e-07	FLA3	FASCICLIN-like arabinogalactan protein 3 precursor
AT1G05580	-3.33372	2.61322e-07	CHX23	cation/H exchanger 23
AT5G50830	-3.41549	0.000966564	AT5G50830	nuclear polyadenylated RNA-binding protein
AT1G11770	-3.52123	1.65599e-07	AT1G11770	FAD-binding Berberine family protein
AT1G35310	-3.57318	2.85502e-09	MLP168	MLP-like protein 168
AT5G59310	-3.71894	1.23571e-09	LTP4	lipid transfer protein 4
AT3G52600	-3.74491	3.99981e-08	CWINV2	cell wall invertase 2
AT4G18596	-3.83619	5.61392e-09	AT4G18596	Pollen Ole e 1 allergen and extensin family protein
AT3G17060	-3.86403	1.64818e-07	AT3G17060	Pectin lyase-like superfamily protein
AT1G60740	-3.87256	2.66979e-07	AT1G60740	Thioredoxin superfamily protein
AT5G48140	-3.9404	9.18736e-08	AT5G48140	Pectin lyase-like superfamily protein
AT1G61680	-3.94225	1.19969e-08	TPS14	terpene synthase 14
AT2G31500	-3.99076	0.000405983	CPK24	calcium-dependent protein kinase 24
AT5G03090	-4.1117	3.18733e-09	AT5G03090	Mto 1 responding down protein
AT3G05610	-4.22769	1.00702e-08	AT3G05610	Plant invertase/pectin methylesterase inhibitor superfamily
AT3G28917	-4.3732	5.42027e-10	MIF2	mini zinc finger 2
AT5G04180	-4.68635	0.000151227	ACA3	alpha carbonic anhydrase 3
AT5G39880	-4.91372	3.62256e-10	AT5G39880	transmembrane protein
AT5G45890	-5.34587	3.94547e-11	SAG12	senescence-associated gene 12
