# Supplementary material for: Overexpression of the vascular brassinosteroid receptor BRL3 confers drought resistance without penalizing plant growth
Source: Nat Commun. 2018 Nov 8;9:4680. doi: 10.1038/s41467-018-06861-3 (PMC6224425; doi:10.1038/s41467-018-06861-3)
Supplement: Supplementary file 18 — Supplementary Data 16 [file 41467_2018_6861_MOESM18_ESM.xlsx]

## Sheet: Hoja1
Supplementary Data File 16: Paintomics results of transcriptomics-metabolomics integration of BRL3ox vs. Col-0 WT at basal control conditions
Pathway name	Uniquegenes	Uniquemetabol.	Geneexpression	Metabolomics	Combined p-value
Butanoate metabolism	16	7	0.128198	0.00626596	0.00652811
Phenylpropanoid biosynthesis	120	2	0.00751561	0.124898	0.00748228
Biosynthesis of secondary metabolites	910	35	0.00417085	0.27602	0.00894158
Starch and sucrose metabolism	164	8	0.0281124	0.0502596	0.0106846
Plant hormone signal transduction	203	1	0.00271352	1	0.0187491
Taurine and hypotaurine metabolism	12	4	0.0101128	0.456188	0.0294275
Phosphatidylinositol signaling system	57	1	0.0236414	0.36	0.0490773
Glycerolipid metabolism	50	2	0.0130075	1	0.0694889
C5-Branched dibasic acid metabolism	10	3	0.0560047	0.291429	0.0834884
Cyanoamino acid metabolism	44	10	0.0280487	0.787906	0.106348
Phenylalanine, tyrosine and tryptophan biosynthesis	47	3	0.554646	0.0416327	0.110107
Inositol phosphate metabolism	57	1	0.0719293	0.36	0.120506
Phenylalanine metabolism	36	8	0.763154	0.0488124	0.159811
Insulin resistance	36	3	0.0511186	0.746939	0.162863
Valine, leucine and isoleucine biosynthesis	22	5	0.0530362	0.904956	0.193741
Monobactam biosynthesis	14	5	0.102255	0.599456	0.23244
Arginine and proline metabolism	47	9	0.111372	0.609314	0.250425
Glucosinolate biosynthesis	17	7	0.141686	0.494537	0.256332
beta-Alanine metabolism	35	4	0.156423	0.456188	0.259747
Nitrogen metabolism	31	2	0.120059	0.595102	0.259983
Pyruvate metabolism	78	4	0.594425	0.12667	0.270035
2-Oxocarboxylic acid metabolism	67	14	0.121839	0.633243	0.274818
Tyrosine metabolism	32	5	0.72201	0.12667	0.310211
AGE-RAGE signaling pathway in diabetic complications	26	1	0.271234	0.36	0.324806
Citrate cycle (TCA cycle)	59	6	0.905771	0.113935	0.337573
Cysteine and methionine metabolism	103	5	0.109686	1	0.352108
Oxidative phosphorylation	110	2	1	0.124898	0.384718
Indole alkaloid biosynthesis	6	2	1	0.124898	0.384718
Ascorbate and aldarate metabolism	37	7	0.175736	0.802999	0.417446
Porphyrin and chlorophyll metabolism	42	3	0.494023	0.291429	0.42301
Tryptophan metabolism	36	1	0.414764	0.36	0.433267
Alanine, aspartate and glutamate metabolism	45	12	0.531024	0.345068	0.49419
Isoquinoline alkaloid biosynthesis	18	1	0.513163	0.36	0.496728
Glutathione metabolism	84	6	0.232914	0.942973	0.552551
Ubiquinone and other terpenoid-quinone biosynthesis	31	1	0.710654	0.36	0.604596
Carbon metabolism	235	14	0.955655	0.287764	0.630024
Nicotinate and nicotinamide metabolism	16	5	0.472608	0.599456	0.640621
Histidine metabolism	17	3	1	0.291429	0.650748
ABC transporters	20	25	0.550603	0.615594	0.705659
Lysine biosynthesis	16	3	0.472608	0.746939	0.720584
Glycerophospholipid metabolism	81	2	0.392481	1	0.759555
Cutin, suberine and wax biosynthesis	15	1	0.451082	1	0.810191
Glycolysis / Gluconeogenesis	101	4	0.76222	0.595102	0.812188
Sulfur metabolism	39	2	0.789969	0.595102	0.824945
Glyoxylate and dicarboxylate metabolism	63	10	0.919736	0.520532	0.831388
Arginine biosynthesis	33	7	1	0.494537	0.842757
Selenocompound metabolism	18	1	0.513163	1	0.855526
Fructose and mannose metabolism	51	2	0.870142	0.595102	0.858614
Galactose metabolism	48	10	0.853552	0.609314	0.860095
Tropane, piperidine and pyridine alkaloid biosynthesis	22	5	0.585168	0.904956	0.8662
Pantothenate and CoA biosynthesis	26	5	0.646535	0.904956	0.89869
Biosynthesis of amino acids	229	21	0.797846	0.735245	0.899506
Carbon fixation in photosynthetic organisms	61	4	0.695975	0.843856	0.899874
Propanoate metabolism	28	2	1	0.595102	0.903973
Glycine, serine and threonine metabolism	68	8	0.751518	0.802999	0.908257
Amino sugar and nucleotide sugar metabolism	116	4	0.837835	0.746939	0.919133
Sphingolipid metabolism	25	1	0.632101	1	0.922049
Aminoacyl-tRNA biosynthesis	52	17	1	0.646587	0.92853
Pentose and glucuronate interconversions	58	3	0.901916	0.746939	0.939782
Pentose phosphate pathway	51	4	1	0.746939	0.964875
Thiamine metabolism	10	3	1	0.746939	0.964875
Biosynthesis of unsaturated fatty acids	35	1	0.753477	1	0.966754
Valine, leucine and isoleucine degradation	44	3	0.828093	1	0.984296
Pyrimidine metabolism	100	4	1	0.843856	0.98712
Terpenoid backbone biosynthesis	50	1	0.864832	1	0.990423
Fatty acid metabolism	67	1	0.931634	1	0.997608
Purine metabolism	138	3	0.973717	1	0.999652
Sulfur relay system	14	1	1	1	1
Lysine degradation	22	3	1	1	1
Fatty acid degradation	38	1	1	1	1
Biotin metabolism	13	2	1	1	1
Fatty acid biosynthesis	37	1	1	1	1
Fatty acid elongation	25	1	1	1	1
Vancomycin resistance	1	6	1	1	1
Phagosome	82		0.962554	-
Ubiquitin mediated proteolysis	113		1	-
Synthesis and degradation of ketone bodies	4		1	-
Glycosphingolipid biosynthesis - globo series	8		1	-
Glycosphingolipid biosynthesis - ganglio series	5		1	-
Anthocyanin biosynthesis	2		1	-
Flavonoid biosynthesis	16		0.472608	-
Flavone and flavonol biosynthesis	3		1	-
Stilbenoid, diarylheptanoid and gingerol biosynthesis	39		0.195665	-
Lipoic acid metabolism	5		1	-
Spliceosome	171		1	-
SNARE interactions in vesicular transport	40		1	-
Homologous recombination	51		1	-
Nucleotide excision repair	60		1	-
Plant-pathogen interaction	137		0.0432024	-
Proteasome	57		1	-
Folate biosynthesis	19		1	-
Non-homologous end-joining	8		1	-
Caffeine metabolism	3		1	-
Mismatch repair	36		1	-
RNA polymerase	35		1	-
Basal transcription factors	45		0.834845	-
One carbon pool by folate	20		1	-
DNA replication	46		1	-
Ribosome	293		1	-
Ribosome biogenesis in eukaryotes	87		1	-
Arachidonic acid metabolism	15		0.451082	-
Zeatin biosynthesis	15		1	-
Sesquiterpenoid and triterpenoid biosynthesis	17		1	-
Carotenoid biosynthesis	24		0.00208244	-
Diterpenoid biosynthesis	11		0.355842	-
Brassinosteroid biosynthesis	8		0.273732	-
Monoterpenoid biosynthesis	2		1	-
Limonene and pinene degradation	37		0.175736	-
Steroid biosynthesis	32		1	-
Glycosaminoglycan degradation	7		1	-
RNA degradation	104		1	-
Base excision repair	40		0.798216	-
mRNA surveillance pathway	106		0.985722	-
Linoleic acid metabolism	8		0.00289445	-
RNA transport	151		0.997666	-
alpha-Linolenic acid metabolism	30		1.45484e-05	-
Photosynthesis	35		1	-
Peroxisome	80		1	-
Endocytosis	134		0.969891	-
Photosynthesis - antenna proteins	16		0.472608	-
Regulation of autophagy	27		1	-
Protein processing in endoplasmic reticulum	179		1	-
Riboflavin metabolism	9		0.302202	-
Glycosylphosphatidylinositol(GPI)-anchor biosynthesis	24		1	-
Ether lipid metabolism	26		0.646535	-
Circadian rhythm - plant	32		0.358613	-
Protein export	50		1	-
Other types of O-glycan biosynthesis	4		1	-
Other glycan degradation	17		0.49329	-
N-Glycan biosynthesis	42		0.494023	-
Vitamin B6 metabolism	14		1	-
