# Supplementary material for: Overexpression of the vascular brassinosteroid receptor BRL3 confers drought resistance without penalizing plant growth
Source: Nat Commun. 2018 Nov 8;9:4680. doi: 10.1038/s41467-018-06861-3 (PMC6224425; doi:10.1038/s41467-018-06861-3)
Supplement: Supplementary file 19 — Supplementary Data 17 [file 41467_2018_6861_MOESM19_ESM.xlsx]

## Sheet: Hoja1
Supplementary Data File 17: Paintomics results of transcriptomics-metabolomics integration of BRL3ox vs. Col-0 WT under drought
Pathway name	Uniquegenes	Uniquemetabol.	Geneexpression	Metabolomics	Combined pValue
Phenylpropanoid biosynthesis	120	2	6.73139e-09	1	1.33392e-07
Plant hormone signal transduction	203	1	2.30329e-06	1	3.22027e-05
Starch and sucrose metabolism	164	10	0.00069833	0.0193404	0.00016494
Galactose metabolism	48	11	0.0467993	0.00227516	0.00108047
Pentose and glucuronate interconversions	58	3	0.0011382	1	0.0088533
Biosynthesis of secondary metabolites	910	35	0.00280242	0.732155	0.0147505
ABC transporters	20	25	0.0217737	0.299558	0.039347
Fatty acid elongation	25	1	0.0105586	1	0.058609
Insulin resistance	36	3	0.133928	0.127197	0.0864106
Ascorbate and aldarate metabolism	37	6	0.0505486	0.419823	0.102982
Amino sugar and nucleotide sugar metabolism	116	5	0.887395	0.0330712	0.132901
Fructose and mannose metabolism	51	2	0.944413	0.0487589	0.187789
Glycolysis / Gluconeogenesis	101	5	0.103876	0.550763	0.220893
Pentose phosphate pathway	51	4	0.778909	0.127197	0.328124
Cysteine and methionine metabolism	103	5	0.113654	1	0.360806
Indole alkaloid biosynthesis	6	2	0.287919	0.409574	0.370012
Taurine and hypotaurine metabolism	12	3	0.138579	1	0.412455
Pyruvate metabolism	78	4	0.258179	0.660577	0.472201
Butanoate metabolism	16	6	0.218902	0.810554	0.484242
Inositol phosphate metabolism	57	1	0.960455	0.229167	0.553266
Alanine, aspartate and glutamate metabolism	45	11	0.23382	0.946744	0.555175
Arginine and proline metabolism	47	8	0.258115	0.860171	0.556162
AGE-RAGE signaling pathway in diabetic complications	26	1	1	0.229167	0.566799
Phosphatidylinositol signaling system	57	1	1	0.229167	0.566799
Nitrogen metabolism	31	2	0.241826	1	0.585107
beta-Alanine metabolism	35	4	0.302489	1	0.664178
Glycerolipid metabolism	50	2	0.769446	0.409574	0.67905
Tryptophan metabolism	36	1	0.317813	1	0.682119
Phenylalanine metabolism	36	8	0.317813	1	0.682119
Sulfur metabolism	39	2	0.363745	1	0.731602
Carbon fixation in photosynthetic organisms	61	4	0.659636	0.660577	0.797714
Carbon metabolism	235	13	0.838501	0.563425	0.826691
Glutathione metabolism	84	6	0.494273	1	0.842571
Ubiquinone and other terpenoid-quinone biosynthesis	31	1	0.514806	1	0.856619
Tyrosine metabolism	32	5	0.532004	1	0.867754
Monobactam biosynthesis	14	5	0.547282	1	0.877179
Cutin, suberine and wax biosynthesis	15	1	0.572207	1	0.891644
Histidine metabolism	17	2	0.618018	1	0.915432
Glucosinolate biosynthesis	17	7	0.618018	1	0.915432
Fatty acid degradation	38	1	0.626199	1	0.919315
Isoquinoline alkaloid biosynthesis	18	1	0.639052	1	0.9252
Selenocompound metabolism	18	1	0.639052	1	0.9252
Cyanoamino acid metabolism	44	10	0.704996	0.946744	0.937294
Glyoxylate and dicarboxylate metabolism	63	9	1	0.672596	0.939354
Valine, leucine and isoleucine degradation	44	3	0.704996	1	0.951436
Lysine degradation	22	3	0.712233	1	0.953929
Tropane, piperidine and pyridine alkaloid biosynthesis	22	5	0.712233	1	0.953929
Citrate cycle (TCA cycle)	59	5	0.964699	0.745432	0.956233
Propanoate metabolism	28	2	0.79517	1	0.977422
Glycine, serine and threonine metabolism	68	8	0.978823	0.860171	0.986796
Arginine biosynthesis	33	6	0.845717	1	0.987434
Purine metabolism	138	3	0.8824	1	0.992797
Phenylalanine, tyrosine and tryptophan biosynthesis	47	3	0.930252	1	0.997509
Terpenoid backbone biosynthesis	50	1	0.941168	1	0.998234
Glycerophospholipid metabolism	81	1	0.941955	1	0.998282
Aminoacyl-tRNA biosynthesis	52	17	1	0.962883	0.999302
2-Oxocarboxylic acid metabolism	67	13	0.977586	1	0.999747
Fatty acid metabolism	67	1	0.977586	1	0.999747
Biosynthesis of amino acids	229	20	0.999771	0.987434	0.999918
Lysine biosynthesis	16	2	1	1	1
Sulfur relay system	14	1	1	1	1
Nicotinate and nicotinamide metabolism	16	5	1	1	1
Sphingolipid metabolism	25	1	1	1	1
Porphyrin and chlorophyll metabolism	42	3	1	1	1
Biotin metabolism	13	2	1	1	1
Fatty acid biosynthesis	37	1	1	1	1
Pantothenate and CoA biosynthesis	26	5	1	1	1
Pyrimidine metabolism	100	4	1	1	1
C5-Branched dibasic acid metabolism	10	2	1	1	1
Biosynthesis of unsaturated fatty acids	35	1	1	1	1
Thiamine metabolism	10	3	1	1	1
Oxidative phosphorylation	110	2	1	1	1
Valine, leucine and isoleucine biosynthesis	22	5	1	1	1
Vancomycin resistance	1	6	1	1	1
Ubiquitin mediated proteolysis	113		0.987511	-
Synthesis and degradation of ketone bodies	4		1	-
Glycosphingolipid biosynthesis - globo series	8		1	-
Glycosphingolipid biosynthesis - ganglio series	5		1	-
Flavonoid biosynthesis	16		1	-
Stilbenoid, diarylheptanoid and gingerol biosynthesis	39		0.165094	-
Lipoic acid metabolism	5		1	-
Spliceosome	171		0.99994	-
SNARE interactions in vesicular transport	40		0.896257	-
Homologous recombination	51		1	-
Nucleotide excision repair	60		1	-
Plant-pathogen interaction	137		0.134064	-
Proteasome	57		1	-
Folate biosynthesis	19		1	-
Non-homologous end-joining	8		1	-
Caffeine metabolism	3		1	-
Mismatch repair	36		1	-
RNA polymerase	35		1	-
Basal transcription factors	45		1	-
One carbon pool by folate	20		1	-
Photosynthesis - antenna proteins	16		0.59576	-
DNA replication	46		1	-
Base excision repair	40		1	-
Ribosome biogenesis in eukaryotes	87		0.992806	-
Photosynthesis	35		1	-
Arachidonic acid metabolism	15		1	-
Zeatin biosynthesis	15		1	-
Sesquiterpenoid and triterpenoid biosynthesis	17		0.0121892	-
Carotenoid biosynthesis	24		0.0401729	-
Diterpenoid biosynthesis	11		1	-
Brassinosteroid biosynthesis	8		0.00754637	-
Monoterpenoid biosynthesis	2		1	-
Limonene and pinene degradation	37		0.0505486	-
Steroid biosynthesis	32		0.25684	-
Glycosaminoglycan degradation	7		1	-
RNA degradation	104		1	-
mRNA surveillance pathway	106		1	-
Linoleic acid metabolism	8		0.364139	-
Ribosome	293		1	-
RNA transport	151		1	-
alpha-Linolenic acid metabolism	30		0.226965	-
Peroxisome	80		1	-
Endocytosis	134		0.980437	-
Phagosome	82		1	-
Regulation of autophagy	27		1	-
Protein processing in endoplasmic reticulum	179		0.997471	-
Riboflavin metabolism	9		1	-
Glycosylphosphatidylinositol(GPI)-anchor biosynthesis	24		1	-
Ether lipid metabolism	26		0.770588	-
Circadian rhythm - plant	32		0.0291875	-
Flavone and flavonol biosynthesis	3		1	-
Protein export	50		1	-
Other types of O-glycan biosynthesis	4		1	-
Other glycan degradation	17		1	-
N-Glycan biosynthesis	42		1	-
Anthocyanin biosynthesis	2		1	-
Vitamin B6 metabolism	14		1	-
